# Supplementary material for: Crystal structures of 2-benzyl­amino-4-(4-bromo­phen­yl)-6,7,8,9-tetra­hydro-5H-cyclo­hepta­[b]pyridine-3-carbo­nitrile and 2-benzyl­amino-4-(4-chloro­phen­yl)-6,7,8,9-tetra­hydro-5H-cyclo­hepta[b]pyridine-3-carbo­nitrile
Source: Acta Crystallogr E Crystallogr Commun. 2015 Jan 1;71(Pt 1):12–5. doi: 10.1107/S2056989014025936 (PMC4331894; doi:10.1107/S2056989014025936)
Supplement: Supplementary file 1 [file e-71-00012-sup1.cif]

##############################################################################
#                                                                            #
# This CIF contains the data in a paper accepted for publication in          #
# Acta Crystallographica Section E. It conforms to the requirements of       #
# Notes for Authors for Acta Crystallographica Section E, and has been       #
# peer reviewed under the auspices of the IUCr Commission on Journals.       #
#                                                                            #
# Full details of the Crystallographic Information File format               #
# are given in the paper "The Crystallographic Information File (CIF):       #
# a New Standard Archive File for Crystallography" by S. R. Hall, F. H.      #
# Allen and I. D. Brown [Acta Cryst. (1991), A47, 655-685].                  #
#                                                                            #
# The current version of the core CIF dictionary is obtainable from          #
# ftp://ftp.iucr.org/pub/cif_core.dic.                                       #
#                                                                            #
# Software is freely available for graphical display of the structure(s)     #
# in this CIF. For information consult the CIF software page                 #
# http://www.iucr.org/resources/cif/software.                                #
#                                                                            #
# This file may be used for bona fide research purposes within the           #
# scientific community so long as proper attribution is given to the journal # 
# article from which it was obtained.                                        #
#                                                                            #
##############################################################################
data_global
_audit_creation_method     'WinGX routine CIF_UPDATE'
_audit_conform_dict_name     cif_core.dic
_audit_conform_dict_version     2.3
_journal_date_recd_electronic     2014-11-19
_journal_date_accepted     2014-11-26
_journal_name_full     'Acta Crystallographica, Section E'
_journal_year     2015
_journal_volume     71
_journal_issue      1
_journal_page_first     12
_journal_page_last     15
_journal_paper_category     GO
_journal_paper_doi     10.1107/S2056989014025936
_journal_coeditor_code     SU5027
_publ_contact_author_name     'Dr.P.L. Nilantha Lakshman'
_publ_contact_author_address
;
Department of Food science and Technology
University of Ruhuna
Mapalana
Kamburupitiya (81100)
Sri Lanka.
;
_publ_contact_author_email     'plakshmannilantha@ymail.com'
_publ_contact_author_fax     '+94-41-2292384'
_publ_contact_author_phone     '+94-41-2292200'
_publ_section_title
;\
Crystal structures of
2-benzylamino-4-(4-bromophenyl)-6,7,8,9-tetrahydro-5<i>H</i>-\
cyclohepta[<i>b</i>]pyridine-3-carbonitrile and
2-benzylamino-4-(4-chlorophenyl)-6,7,8,9-tetrahydro-5<i>H</i>-\
cyclohepta[<i>b</i>]pyridine-3-carbonitrile
;
loop_
    _publ_author_name
    _publ_author_footnote
    _publ_author_address
    'Nagalakshmi, R. A.' .
;
Department of Physics
The Madura College,
Madurai 625 011
India
;
    'Suresh, J.' .
;
Department of Physics
The Madura College,
Madurai 625 011
India
;
    'Maharani, S.' .
;
Department of Organic Chemistry
School of Chemistry
Madurai Kamaraj University
Madurai 625 021
India
;
    'Kumar, R. Ranjith' .
;
Department of Organic Chemistry
School of Chemistry
Madurai Kamaraj University
Madurai 625 021
India
;
    'Lakshman, P. L. Nilantha' .
;
Department of Food Science and Technology
University of Ruhuna
Mapalana
Kamburupitiya 81100
Sri Lanka
;
_publ_section_synopsis
;
In two cyclohepta[<i>b</i>]pyridine-3-carbonitrile derivatives, the cycloheptane
ring adopts a half-chair conformation. In the crystals of both compounds,
pairs of N---H...N~nitrile~ hydrogen bonds link the molecules, forming inversion
dimers with <i>R</i>~2~^2^(12) ring motifs.
;
data_I
_audit_creation_method     SHELXL-2014/6
_database_code_depnum_ccdc_archive     'CCDC 1036149'
_chemical_name_systematic
;\
2-Benzylamino-4-(4-bromophenyl)-6,7,8,9-\
tetrahydro-5<i>H</i>-cyclohepta[<i>b</i>]pyridine-3-carbonitrile
;
_chemical_name_common     ?
_chemical_formula_moiety     'C24 H22 Br N3'
_chemical_formula_sum     'C24 H22 Br N3'
_chemical_formula_iupac     'C24 H22 Br N3'
_chemical_formula_weight     432.35
_chemical_melting_point     ?
_shelx_space_group_comment
;
The symmetry employed for this shelxl refinement is uniquely defined
by the following loop, which should always be used as a source of
symmetry information in preference to the above space-group names.
They are only intended as comments.
;
_space_group_crystal_system     monoclinic
_space_group_name_H-M_alt     'P 21/n'
_space_group_name_Hall     '-P 2yn'
loop_
    _space_group_symop_operation_xyz
    'x, y, z'
    '-x+1/2, y+1/2, -z+1/2'
    '-x, -y, -z'
    'x-1/2, -y-1/2, z-1/2'
_cell_length_a     8.9710(3)
_cell_length_b     9.3794(4)
_cell_length_c     24.9788(9)
_cell_angle_alpha     90
_cell_angle_beta     99.002(2)
_cell_angle_gamma     90
_cell_volume     2075.89(14)
_cell_formula_units_Z     4
_cell_measurement_reflns_used     2000
_cell_measurement_theta_min     2
_cell_measurement_theta_max     31
_cell_measurement_temperature     293(2)
_exptl_crystal_description     block
_exptl_crystal_colour     colourless
_exptl_crystal_size_max     0.21
_exptl_crystal_size_mid     0.19
_exptl_crystal_size_min     0.18
_exptl_crystal_density_diffrn     1.383
_exptl_crystal_density_meas     ?
_exptl_crystal_density_method     ?
_exptl_crystal_F_000     888
_exptl_absorpt_coefficient_mu     1.994
_exptl_absorpt_correction_type     multi-scan
_exptl_absorpt_process_details
;
(SADABS; Bruker, 2004)
;
_shelx_estimated_absorpt_T_min     ?
_shelx_estimated_absorpt_T_max     ?
_exptl_absorpt_correction_T_min     0.967
_exptl_absorpt_correction_T_max     0.974
_diffrn_ambient_temperature     293(2)
_diffrn_radiation_type     MoK\a
_diffrn_radiation_wavelength     0.71073
_diffrn_measurement_device_type     'Bruker Kappa APEXII'
_diffrn_measurement_method     '\w and \f'
_diffrn_detector_area_resol_mean     ?
_diffrn_reflns_number     51599
_diffrn_reflns_av_R_equivalents     0.0402
_diffrn_reflns_theta_min     2.323
_diffrn_reflns_theta_max     25.500
_diffrn_reflns_theta_full     25.242
_diffrn_measured_fraction_theta_max     0.999
_diffrn_measured_fraction_theta_full     0.999
_diffrn_reflns_limit_h_min     -10
_diffrn_reflns_limit_h_max     10
_diffrn_reflns_limit_k_min     -11
_diffrn_reflns_limit_k_max     11
_diffrn_reflns_limit_l_min     -30
_diffrn_reflns_limit_l_max     30
_diffrn_standards_number     0
_diffrn_standards_interval_count     0
_diffrn_standards_decay_%     0
_refine_special_details     ?
_reflns_number_total     3863
_reflns_number_gt     2927
_reflns_threshold_expression     I>2\s(I)
_refine_ls_structure_factor_coef     Fsqd
_refine_ls_matrix_type     full
_refine_ls_R_factor_all     0.0648
_refine_ls_R_factor_gt     0.0405
_refine_ls_wR_factor_gt     0.0871
_refine_ls_wR_factor_ref     0.0988
_refine_ls_goodness_of_fit_ref     1.095
_refine_ls_restrained_S_all     1.095
_refine_ls_number_reflns     3863
_refine_ls_number_parameters     253
_refine_ls_number_restraints     0
_refine_ls_hydrogen_treatment     constr
_refine_ls_weighting_scheme     calc
_refine_ls_weighting_details
              'w=1/[\s^2^(Fo^2^)+(0.0313P)^2^+2.0872P] where P=(Fo^2^+2Fc^2^)/3'
_atom_sites_solution_hydrogens     geom
_atom_sites_solution_primary     ?
_atom_sites_solution_secondary     ?
_refine_ls_shift/su_max     0.000
_refine_ls_shift/su_mean     0.000
_refine_diff_density_max     0.419
_refine_diff_density_min     -0.582
_refine_ls_extinction_method     none
_refine_ls_extinction_coef     .
loop_
    _atom_type_symbol
    _atom_type_description
    _atom_type_scat_dispersion_real
    _atom_type_scat_dispersion_imag
    _atom_type_scat_source
    'C' 'C' 0.0033 0.0016
                         'International Tables Vol C Tables 4.2.6.8 and 6.1.1.4'
    'H' 'H' 0.0000 0.0000
                         'International Tables Vol C Tables 4.2.6.8 and 6.1.1.4'
    'N' 'N' 0.0061 0.0033
                         'International Tables Vol C Tables 4.2.6.8 and 6.1.1.4'
    'Br' 'Br' -0.2901 2.4595
                         'International Tables Vol C Tables 4.2.6.8 and 6.1.1.4'
_computing_data_collection
;
APEX2 (Bruker, 2004)
;
_computing_cell_refinement
;
SAINT (Bruker, 2004)
;
_computing_data_reduction
;
SAINT (Bruker, 2004)
;
_computing_structure_solution
;
SHELXS97 (Sheldrick, 2008)
;
_computing_structure_refinement
;
SHELXL2014 (Sheldrick, 2008)
;
_computing_molecular_graphics
;
PLATON (Spek, 2009)
;
_computing_publication_material
;
SHELXL2014 (Sheldrick, 2008)
;
loop_
    _atom_site_type_symbol
    _atom_site_label
    _atom_site_fract_x
    _atom_site_fract_y
    _atom_site_fract_z
    _atom_site_U_iso_or_equiv
    _atom_site_adp_type
    _atom_site_calc_flag
    _atom_site_occupancy
    _atom_site_disorder_assembly
    _atom_site_disorder_group
    C C1 0.1307(3) 0.3845(3) -0.03963(10) 0.0396(6) Uani d 1 . .
    C C2 0.2856(3) 0.3506(3) -0.02221(10) 0.0328(6) Uani d 1 . .
    C C3 0.3766(3) 0.3123(3) -0.06035(10) 0.0315(5) Uani d 1 . .
    C C4 0.5237(3) 0.2684(3) -0.04248(10) 0.0340(6) Uani d 1 . .
    C C5 0.5720(3) 0.2670(3) 0.01347(11) 0.0357(6) Uani d 1 . .
    C C6 0.3445(3) 0.3496(3) 0.03339(10) 0.0344(6) Uani d 1 . .
    C C7 0.6278(3) 0.2236(3) -0.08138(11) 0.0440(7) Uani d 1 . .
    H H7A 0.7181 0.2819 -0.0748 0.053 Uiso calc 1 . .
    H H7B 0.5783 0.2430 -0.1180 0.053 Uiso calc 1 . .
    C C8 0.6743(3) 0.0676(3) -0.07771(12) 0.0515(8) Uani d 1 . .
    H H8A 0.5864 0.0101 -0.0742 0.062 Uiso calc 1 . .
    H H8B 0.7083 0.0404 -0.1113 0.062 Uiso calc 1 . .
    C C9 0.7981(3) 0.0338(3) -0.03080(12) 0.0519(8) Uani d 1 . .
    H H9A 0.8247 -0.0660 -0.0330 0.062 Uiso calc 1 . .
    H H9B 0.8866 0.0894 -0.0351 0.062 Uiso calc 1 . .
    C C10 0.7601(3) 0.0622(3) 0.02499(12) 0.0508(8) Uani d 1 . .
    H H10A 0.8436 0.0298 0.0517 0.061 Uiso calc 1 . .
    H H10B 0.6724 0.0058 0.0296 0.061 Uiso calc 1 . .
    C C11 0.7278(3) 0.2176(3) 0.03676(12) 0.0470(7) Uani d 1 . .
    H H11A 0.7424 0.2313 0.0757 0.056 Uiso calc 1 . .
    H H11B 0.8007 0.2772 0.0224 0.056 Uiso calc 1 . .
    C C21 0.3110(3) 0.3992(3) 0.12794(11) 0.0481(7) Uani d 1 . .
    H H21A 0.3218 0.4992 0.1377 0.058 Uiso calc 1 . .
    H H21B 0.4101 0.3557 0.1358 0.058 Uiso calc 1 . .
    C C22 0.2093(3) 0.3296(3) 0.16277(11) 0.0399(6) Uani d 1 . .
    C C23 0.2260(4) 0.3649(4) 0.21649(13) 0.0708(10) Uani d 1 . .
    H H23 0.2957 0.4342 0.2302 0.085 Uiso calc 1 . .
    C C24 0.1401(5) 0.2983(5) 0.25061(15) 0.0878(13) Uani d 1 . .
    H H24 0.1530 0.3231 0.2871 0.105 Uiso calc 1 . .
    C C25 0.0380(5) 0.1977(5) 0.23151(18) 0.0812(12) Uani d 1 . .
    H H25 -0.0183 0.1521 0.2547 0.097 Uiso calc 1 . .
    C C26 0.0187(5) 0.1640(5) 0.17855(19) 0.0843(12) Uani d 1 . .
    H H26 -0.0527 0.0959 0.1650 0.101 Uiso calc 1 . .
    C C27 0.1039(4) 0.2295(4) 0.14421(14) 0.0629(9) Uani d 1 . .
    H H27 0.0890 0.2049 0.1077 0.075 Uiso calc 1 . .
    C C31 0.3078(3) 0.3224(3) -0.11850(10) 0.0320(6) Uani d 1 . .
    C C32 0.2628(4) 0.2034(3) -0.14877(11) 0.0512(8) Uani d 1 . .
    H H32 0.2815 0.1134 -0.1336 0.061 Uiso calc 1 . .
    C C33 0.1904(4) 0.2159(3) -0.20130(12) 0.0564(8) Uani d 1 . .
    H H33 0.1598 0.1348 -0.2215 0.068 Uiso calc 1 . .
    C C34 0.1638(3) 0.3475(3) -0.22362(10) 0.0427(7) Uani d 1 . .
    C C35 0.2063(3) 0.4684(3) -0.19455(11) 0.0473(7) Uani d 1 . .
    H H35 0.1864 0.5580 -0.2099 0.057 Uiso calc 1 . .
    C C36 0.2793(3) 0.4546(3) -0.14193(11) 0.0420(6) Uani d 1 . .
    H H36 0.3099 0.5360 -0.1219 0.050 Uiso calc 1 . .
    N N1 0.0060(3) 0.4098(3) -0.05266(10) 0.0611(8) Uani d 1 . .
    N N2 0.2581(3) 0.3886(3) 0.07055(9) 0.0475(6) Uani d 1 . .
    H H2 0.1649 0.4085 0.0592 0.057 Uiso calc 1 . .
    N N3 0.4865(2) 0.3065(2) 0.05039(8) 0.0364(5) Uani d 1 . .
    Br Br1 0.07272(5) 0.36307(5) -0.29690(2) 0.07749(17) Uani d 1 . .
loop_
    _atom_site_aniso_label
    _atom_site_aniso_U_11
    _atom_site_aniso_U_22
    _atom_site_aniso_U_33
    _atom_site_aniso_U_12
    _atom_site_aniso_U_13
    _atom_site_aniso_U_23
    C1 0.0387(16) 0.0493(17) 0.0303(13) 0.0095(13) 0.0039(11) -0.0035(12)
    C2 0.0278(12) 0.0349(14) 0.0347(13) 0.0055(11) 0.0013(10) 0.0019(11)
    C3 0.0329(13) 0.0272(13) 0.0341(13) 0.0021(10) 0.0047(10) -0.0001(10)
    C4 0.0289(13) 0.0318(13) 0.0414(14) 0.0030(11) 0.0058(11) -0.0005(11)
    C5 0.0287(13) 0.0345(14) 0.0424(14) 0.0036(11) 0.0010(11) -0.0025(11)
    C6 0.0329(13) 0.0355(14) 0.0345(13) 0.0051(11) 0.0041(10) 0.0025(11)
    C7 0.0355(14) 0.0557(18) 0.0424(15) 0.0074(13) 0.0105(12) 0.0055(13)
    C8 0.0460(17) 0.0580(19) 0.0516(17) 0.0139(15) 0.0106(14) -0.0072(15)
    C9 0.0439(17) 0.0483(18) 0.0636(19) 0.0153(14) 0.0085(14) -0.0014(15)
    C10 0.0396(16) 0.0541(19) 0.0566(18) 0.0157(14) 0.0010(13) 0.0057(15)
    C11 0.0321(14) 0.0582(19) 0.0474(16) 0.0094(13) -0.0036(12) -0.0064(14)
    C21 0.0487(17) 0.0607(19) 0.0340(14) 0.0015(14) 0.0035(12) 0.0033(13)
    C22 0.0400(15) 0.0438(16) 0.0360(14) 0.0105(12) 0.0066(11) 0.0013(12)
    C23 0.086(3) 0.087(3) 0.0424(18) -0.019(2) 0.0176(17) -0.0114(18)
    C24 0.106(3) 0.118(4) 0.047(2) 0.006(3) 0.037(2) 0.002(2)
    C25 0.068(3) 0.095(3) 0.087(3) 0.008(2) 0.035(2) 0.033(3)
    C26 0.077(3) 0.087(3) 0.090(3) -0.023(2) 0.019(2) 0.012(2)
    C27 0.068(2) 0.071(2) 0.0505(19) -0.0095(19) 0.0094(16) -0.0065(17)
    C31 0.0276(13) 0.0357(14) 0.0334(13) 0.0045(11) 0.0071(10) -0.0002(11)
    C32 0.078(2) 0.0347(15) 0.0397(15) -0.0015(15) 0.0057(15) 0.0002(13)
    C33 0.084(2) 0.0457(19) 0.0381(16) -0.0168(17) 0.0037(15) -0.0081(14)
    C34 0.0402(15) 0.0544(18) 0.0320(13) -0.0076(13) 0.0006(11) 0.0001(13)
    C35 0.0580(18) 0.0404(16) 0.0399(15) 0.0015(14) -0.0037(13) 0.0031(13)
    C36 0.0502(16) 0.0357(15) 0.0378(14) 0.0007(13) -0.0002(12) -0.0044(12)
    N1 0.0367(14) 0.094(2) 0.0506(15) 0.0198(14) -0.0004(11) -0.0073(14)
    N2 0.0377(12) 0.0729(18) 0.0316(11) 0.0193(12) 0.0044(10) 0.0047(11)
    N3 0.0324(11) 0.0394(12) 0.0352(11) 0.0067(10) -0.0012(9) 0.0002(10)
    Br1 0.0937(3) 0.0883(3) 0.04077(19) -0.0216(2) -0.01969(17) 0.00315(18)
_geom_special_details
;
All e.s.d.'s (except the e.s.d. in the dihedral angle between two l.s. planes)
are estimated using the full covariance matrix. The cell e.s.d.'s are taken
into account individually in the estimation of e.s.d.'s in distances, angles
and torsion angles; correlations between e.s.d.'s in cell parameters are only
used when they are defined by crystal symmetry. An approximate (isotropic)
treatment of cell e.s.d.'s is used for estimating e.s.d.'s involving l.s.
planes.
;
loop_
    _geom_bond_atom_site_label_1
    _geom_bond_atom_site_label_2
    _geom_bond_site_symmetry_2
    _geom_bond_distance
    _geom_bond_publ_flag
    C1 N1 . 1.140(3) ?
    C1 C2 . 1.426(4) ?
    C2 C3 . 1.395(3) ?
    C2 C6 . 1.406(3) ?
    C3 C4 . 1.388(3) ?
    C3 C31 . 1.490(3) ?
    C4 C5 . 1.397(4) ?
    C4 C7 . 1.508(4) ?
    C5 N3 . 1.341(3) ?
    C5 C11 . 1.501(3) ?
    C6 N3 . 1.340(3) ?
    C6 N2 . 1.350(3) ?
    C7 C8 . 1.521(4) ?
    C7 H7A . 0.9700 ?
    C7 H7B . 0.9700 ?
    C8 C9 . 1.517(4) ?
    C8 H8A . 0.9700 ?
    C8 H8B . 0.9700 ?
    C9 C10 . 1.509(4) ?
    C9 H9A . 0.9700 ?
    C9 H9B . 0.9700 ?
    C10 C11 . 1.524(4) ?
    C10 H10A . 0.9700 ?
    C10 H10B . 0.9700 ?
    C11 H11A . 0.9700 ?
    C11 H11B . 0.9700 ?
    C21 N2 . 1.441(3) ?
    C21 C22 . 1.505(4) ?
    C21 H21A . 0.9700 ?
    C21 H21B . 0.9700 ?
    C22 C27 . 1.361(4) ?
    C22 C23 . 1.367(4) ?
    C23 C24 . 1.384(5) ?
    C23 H23 . 0.9300 ?
    C24 C25 . 1.349(6) ?
    C24 H24 . 0.9300 ?
    C25 C26 . 1.345(6) ?
    C25 H25 . 0.9300 ?
    C26 C27 . 1.379(5) ?
    C26 H26 . 0.9300 ?
    C27 H27 . 0.9300 ?
    C31 C32 . 1.372(4) ?
    C31 C36 . 1.378(4) ?
    C32 C33 . 1.375(4) ?
    C32 H32 . 0.9300 ?
    C33 C34 . 1.359(4) ?
    C33 H33 . 0.9300 ?
    C34 C35 . 1.368(4) ?
    C34 Br1 . 1.890(3) ?
    C35 C36 . 1.380(4) ?
    C35 H35 . 0.9300 ?
    C36 H36 . 0.9300 ?
    N2 H2 . 0.8600 ?
loop_
    _geom_angle_atom_site_label_1
    _geom_angle_atom_site_label_2
    _geom_angle_atom_site_label_3
    _geom_angle_site_symmetry_1
    _geom_angle_site_symmetry_3
    _geom_angle
    _geom_angle_publ_flag
    N1 C1 C2 . . 178.5(3) ?
    C3 C2 C6 . . 120.2(2) ?
    C3 C2 C1 . . 119.7(2) ?
    C6 C2 C1 . . 120.0(2) ?
    C4 C3 C2 . . 119.0(2) ?
    C4 C3 C31 . . 124.1(2) ?
    C2 C3 C31 . . 116.8(2) ?
    C3 C4 C5 . . 117.0(2) ?
    C3 C4 C7 . . 121.9(2) ?
    C5 C4 C7 . . 121.1(2) ?
    N3 C5 C4 . . 124.4(2) ?
    N3 C5 C11 . . 114.6(2) ?
    C4 C5 C11 . . 121.0(2) ?
    N3 C6 N2 . . 118.9(2) ?
    N3 C6 C2 . . 120.4(2) ?
    N2 C6 C2 . . 120.6(2) ?
    C4 C7 C8 . . 114.9(2) ?
    C4 C7 H7A . . 108.6 ?
    C8 C7 H7A . . 108.6 ?
    C4 C7 H7B . . 108.6 ?
    C8 C7 H7B . . 108.6 ?
    H7A C7 H7B . . 107.5 ?
    C9 C8 C7 . . 114.1(3) ?
    C9 C8 H8A . . 108.7 ?
    C7 C8 H8A . . 108.7 ?
    C9 C8 H8B . . 108.7 ?
    C7 C8 H8B . . 108.7 ?
    H8A C8 H8B . . 107.6 ?
    C10 C9 C8 . . 115.6(2) ?
    C10 C9 H9A . . 108.4 ?
    C8 C9 H9A . . 108.4 ?
    C10 C9 H9B . . 108.4 ?
    C8 C9 H9B . . 108.4 ?
    H9A C9 H9B . . 107.4 ?
    C9 C10 C11 . . 115.1(3) ?
    C9 C10 H10A . . 108.5 ?
    C11 C10 H10A . . 108.5 ?
    C9 C10 H10B . . 108.5 ?
    C11 C10 H10B . . 108.5 ?
    H10A C10 H10B . . 107.5 ?
    C5 C11 C10 . . 114.5(2) ?
    C5 C11 H11A . . 108.6 ?
    C10 C11 H11A . . 108.6 ?
    C5 C11 H11B . . 108.6 ?
    C10 C11 H11B . . 108.6 ?
    H11A C11 H11B . . 107.6 ?
    N2 C21 C22 . . 114.2(2) ?
    N2 C21 H21A . . 108.7 ?
    C22 C21 H21A . . 108.7 ?
    N2 C21 H21B . . 108.7 ?
    C22 C21 H21B . . 108.7 ?
    H21A C21 H21B . . 107.6 ?
    C27 C22 C23 . . 117.7(3) ?
    C27 C22 C21 . . 123.6(3) ?
    C23 C22 C21 . . 118.6(3) ?
    C22 C23 C24 . . 120.6(4) ?
    C22 C23 H23 . . 119.7 ?
    C24 C23 H23 . . 119.7 ?
    C25 C24 C23 . . 120.7(4) ?
    C25 C24 H24 . . 119.7 ?
    C23 C24 H24 . . 119.7 ?
    C26 C25 C24 . . 119.2(4) ?
    C26 C25 H25 . . 120.4 ?
    C24 C25 H25 . . 120.4 ?
    C25 C26 C27 . . 120.6(4) ?
    C25 C26 H26 . . 119.7 ?
    C27 C26 H26 . . 119.7 ?
    C22 C27 C26 . . 121.2(3) ?
    C22 C27 H27 . . 119.4 ?
    C26 C27 H27 . . 119.4 ?
    C32 C31 C36 . . 118.6(2) ?
    C32 C31 C3 . . 121.8(2) ?
    C36 C31 C3 . . 119.5(2) ?
    C31 C32 C33 . . 120.7(3) ?
    C31 C32 H32 . . 119.7 ?
    C33 C32 H32 . . 119.7 ?
    C34 C33 C32 . . 119.7(3) ?
    C34 C33 H33 . . 120.2 ?
    C32 C33 H33 . . 120.2 ?
    C33 C34 C35 . . 121.2(3) ?
    C33 C34 Br1 . . 119.3(2) ?
    C35 C34 Br1 . . 119.5(2) ?
    C34 C35 C36 . . 118.6(3) ?
    C34 C35 H35 . . 120.7 ?
    C36 C35 H35 . . 120.7 ?
    C31 C36 C35 . . 121.2(3) ?
    C31 C36 H36 . . 119.4 ?
    C35 C36 H36 . . 119.4 ?
    C6 N2 C21 . . 124.6(2) ?
    C6 N2 H2 . . 117.7 ?
    C21 N2 H2 . . 117.7 ?
    C6 N3 C5 . . 118.9(2) ?
loop_
    _geom_torsion_atom_site_label_1
    _geom_torsion_atom_site_label_2
    _geom_torsion_atom_site_label_3
    _geom_torsion_atom_site_label_4
    _geom_torsion_site_symmetry_1
    _geom_torsion_site_symmetry_2
    _geom_torsion_site_symmetry_3
    _geom_torsion_site_symmetry_4
    _geom_torsion
    _geom_torsion_publ_flag
    C6 C2 C3 C4 . . . . 2.3(4) ?
    C1 C2 C3 C4 . . . . -174.8(2) ?
    C6 C2 C3 C31 . . . . -177.4(2) ?
    C1 C2 C3 C31 . . . . 5.5(4) ?
    C2 C3 C4 C5 . . . . -0.7(4) ?
    C31 C3 C4 C5 . . . . 179.0(2) ?
    C2 C3 C4 C7 . . . . 179.2(2) ?
    C31 C3 C4 C7 . . . . -1.1(4) ?
    C3 C4 C5 N3 . . . . -0.7(4) ?
    C7 C4 C5 N3 . . . . 179.4(3) ?
    C3 C4 C5 C11 . . . . 178.4(2) ?
    C7 C4 C5 C11 . . . . -1.5(4) ?
    C3 C2 C6 N3 . . . . -2.6(4) ?
    C1 C2 C6 N3 . . . . 174.5(2) ?
    C3 C2 C6 N2 . . . . 179.0(2) ?
    C1 C2 C6 N2 . . . . -3.9(4) ?
    C3 C4 C7 C8 . . . . -114.6(3) ?
    C5 C4 C7 C8 . . . . 65.3(3) ?
    C4 C7 C8 C9 . . . . -78.9(3) ?
    C7 C8 C9 C10 . . . . 61.7(4) ?
    C8 C9 C10 C11 . . . . -62.9(4) ?
    N3 C5 C11 C10 . . . . 116.6(3) ?
    C4 C5 C11 C10 . . . . -62.6(4) ?
    C9 C10 C11 C5 . . . . 79.7(3) ?
    N2 C21 C22 C27 . . . . 19.3(4) ?
    N2 C21 C22 C23 . . . . -162.8(3) ?
    C27 C22 C23 C24 . . . . 1.2(5) ?
    C21 C22 C23 C24 . . . . -176.7(4) ?
    C22 C23 C24 C25 . . . . -0.2(7) ?
    C23 C24 C25 C26 . . . . -1.0(7) ?
    C24 C25 C26 C27 . . . . 1.1(7) ?
    C23 C22 C27 C26 . . . . -1.1(5) ?
    C21 C22 C27 C26 . . . . 176.7(3) ?
    C25 C26 C27 C22 . . . . 0.0(6) ?
    C4 C3 C31 C32 . . . . 75.4(4) ?
    C2 C3 C31 C32 . . . . -104.9(3) ?
    C4 C3 C31 C36 . . . . -108.7(3) ?
    C2 C3 C31 C36 . . . . 71.0(3) ?
    C36 C31 C32 C33 . . . . -0.2(4) ?
    C3 C31 C32 C33 . . . . 175.6(3) ?
    C31 C32 C33 C34 . . . . 0.4(5) ?
    C32 C33 C34 C35 . . . . -0.7(5) ?
    C32 C33 C34 Br1 . . . . 177.1(2) ?
    C33 C34 C35 C36 . . . . 0.9(5) ?
    Br1 C34 C35 C36 . . . . -176.9(2) ?
    C32 C31 C36 C35 . . . . 0.5(4) ?
    C3 C31 C36 C35 . . . . -175.5(2) ?
    C34 C35 C36 C31 . . . . -0.8(4) ?
    N3 C6 N2 C21 . . . . 5.5(4) ?
    C2 C6 N2 C21 . . . . -176.0(3) ?
    C22 C21 N2 C6 . . . . -133.1(3) ?
    N2 C6 N3 C5 . . . . 179.6(2) ?
    C2 C6 N3 C5 . . . . 1.2(4) ?
    C4 C5 N3 C6 . . . . 0.5(4) ?
    C11 C5 N3 C6 . . . . -178.7(2) ?
loop_
    _geom_hbond_atom_site_label_D
    _geom_hbond_atom_site_label_H
    _geom_hbond_atom_site_label_A
    _geom_hbond_site_symmetry_A
    _geom_hbond_distance_DH
    _geom_hbond_distance_HA
    _geom_hbond_distance_DA
    _geom_hbond_angle_DHA
    N2 H2 N1 3_565 0.86 2.28 3.010(3) 142.5
    C21 H21B Br1 4_666 0.97 2.90 3.703(3) 141.0
_shelx_hkl_file
;
  -1   0   0   -0.19    0.02
  -1   0   0   -0.16    0.03
  -1   0   0   -0.13    0.03
   1   0   0   -0.05    0.04
   1   0   0   -0.05    0.04
   1   0   0   -0.05    0.05
  -2   0   0  138.17    3.54
  -2   0   0  137.10    2.69
  -2   0   0  139.80    2.89
  -2   0   0  133.31    2.88
  -2   0   0  134.63    2.91
   2   0   0  135.01    3.11
   2   0   0  137.07    2.91
   2   0   0  137.99    3.12
   2   0   0  137.33    2.69
   2   0   0  144.45    3.54
  -3   0   0    0.03    0.04
  -3   0   0    0.09    0.14
  -3   0   0    0.04    0.12
  -3   0   0    0.06    0.12
  -3   0   0    0.15    0.19
  -3   0   0    0.04    0.05
   3   0   0   -0.01    0.04
   3   0   0    0.01    0.09
   3   0   0    0.08    0.15
   3   0   0    0.14    0.05
  -4   0   0   43.09    0.94
  -4   0   0   42.57    0.89
  -4   0   0   41.26    1.15
  -4   0   0   42.38    0.92
  -4   0   0   43.02    0.89
  -4   0   0   41.13    1.00
   4   0   0   43.27    0.96
   4   0   0   41.45    1.09
   4   0   0   41.82    0.96
   4   0   0   43.40    1.16
  -5   0   0   -0.17    0.31
  -5   0   0    0.01    0.05
  -5   0   0   -0.28    0.23
  -5   0   0   -0.20    0.30
  -5   0   0    0.07    0.28
   5   0   0   -0.29    0.24
   5   0   0    0.01    0.07
   5   0   0    0.08    0.07
   5   0   0   -0.09    0.16
  -6   0   0    5.02    0.42
  -6   0   0    5.45    0.46
  -6   0   0    5.57    0.45
  -6   0   0    5.87    0.44
   6   0   0    4.44    0.29
   6   0   0    4.73    0.38
   6   0   0    4.49    0.35
   6   0   0    5.51    0.14
   6   0   0    4.60    0.13
  -7   0   0   -0.25    0.34
  -7   0   0   -0.51    0.48
  -7   0   0   -0.77    0.50
  -7   0   0   -0.04    0.39
   7   0   0    0.06    0.44
   7   0   0   -0.08    0.22
   7   0   0   -0.32    0.34
  -8   0   0    0.00    0.45
  -8   0   0    0.81    0.62
  -8   0   0    0.13    0.44
   8   0   0   -0.40    0.41
   8   0   0    0.44    0.53
   8   0   0   -0.08    0.40
  -9   0   0    0.65    0.52
  -9   0   0    0.70    0.53
   9   0   0    0.73    0.44
   9   0   0   -0.07    0.43
   9   0   0   -0.75    0.46
 -10   0   0    1.23    0.62
 -10   0   0    1.54    0.84
  10   0   0    0.52    0.68
  10   0   0    0.61    0.40
  10   0   0    0.56    0.55
 -11   0   0    0.50    0.69
 -11   0   0    0.06    0.94
  11   0   0   -0.64    0.54
 -12   0   0   -0.73    0.76
  12   0   0   -1.84    1.09
  12   0   0   -0.36    0.84
  12   1   0   -0.54    0.87
 -12  -1   0    0.86    1.08
 -12  -1   0    0.35    1.05
  11   1   0    0.35    0.59
 -11  -1   0    0.03    0.67
 -11  -1   0    0.32    0.89
  10   1   0    0.45    0.54
  10   1   0    0.31    0.73
 -10  -1   0    0.37    0.58
 -10  -1   0    0.39    0.81
   9   1   0    1.26    0.65
   9   1   0    1.03    0.49
   9   1   0    1.47    0.42
  -9  -1   0    0.36    0.52
  -9  -1   0    1.82    0.69
   8   1   0    0.16    0.15
   8   1   0    0.06    0.35
   8   1   0    0.41    0.41
   8   1   0   -0.30    0.40
  -8  -1   0   -0.20    0.57
  -8  -1   0    0.38    0.53
  -8  -1   0    0.79    0.45
   7   1   0   -0.38    0.30
   7   1   0    0.46    0.17
   7   1   0    0.13    0.35
   7   1   0    0.05    0.35
  -7  -1   0    0.09    0.15
  -7  -1   0   -0.01    0.49
  -7  -1   0    0.25    0.48
  -7  -1   0    0.91    0.48
   6   1   0    2.65    0.24
   6   1   0    2.72    0.24
   6   1   0    2.17    0.11
   6   1   0    2.65    0.33
   6   1   0    2.47    0.33
   6   1   0    2.58    0.28
  -6  -1   0    2.94    0.41
  -6  -1   0    2.40    0.34
  -6  -1   0    2.53    0.17
  -6  -1   0    2.60    0.22
  -6  -1   0    2.58    0.43
   5   1   0   20.34    0.52
   5   1   0   20.85    0.54
   5   1   0   20.29    0.53
   5   1   0   20.63    0.47
   5   1   0   20.32    0.67
   5   1   0   19.82    0.52
   5   1   0   20.70    0.57
  -5  -1   0   20.40    0.61
  -5  -1   0   20.94    0.56
  -5  -1   0   20.89    0.50
  -5  -1   0   20.37    0.69
  -5  -1   0   18.39    0.48
  -5  -1   0   20.94    0.50
   4   1   0  112.30    2.39
   4   1   0  107.59    2.52
   4   1   0  115.04    2.33
   4   1   0  110.86    2.41
   4   1   0  110.97    2.52
  -4  -1   0  106.93    2.42
  -4  -1   0  112.24    2.28
  -4  -1   0  110.14    2.92
  -4  -1   0  110.91    2.51
  -4  -1   0  113.01    2.34
   3   1   0    6.67    0.20
   3   1   0    6.53    0.26
   3   1   0    6.42    0.22
   3   1   0    5.97    0.27
   3   1   0    6.53    0.22
   3   1   0    6.66    0.20
  -3  -1   0    6.79    0.21
  -3  -1   0    5.88    0.29
  -3  -1   0    6.47    0.21
  -3  -1   0    6.37    0.31
  -3  -1   0    6.26    0.22
   2   1   0  385.40    8.09
   2   1   0  382.67    8.10
   2   1   0  380.90    8.03
   2   1   0  394.92    8.06
   2   1   0  381.99    8.73
   2   1   0  389.96    8.69
   2   1   0  399.69    7.70
  -2  -1   0  376.32    9.97
  -2  -1   0  397.42    8.72
  -2  -1   0  387.56    8.07
  -2  -1   0  393.38    8.07
  -2  -1   0  375.14    8.05
  -2  -1   0  341.78    8.71
  -2  -1   0  381.73    8.13
   1   1   0   74.56    1.60
   1   1   0   75.25    1.59
   1   1   0   74.43    1.61
   1   1   0   77.29    1.72
   1   1   0   73.94    1.72
   1   1   0   75.91    1.59
  -1  -1   0   78.43    1.60
  -1  -1   0   75.33    1.72
  -1  -1   0   75.44    1.90
  -1  -1   0   74.79    1.59
  -1  -1   0   75.56    1.59
  -1  -1   0   77.47    1.61
  -1  -1   0   75.91    1.72
   0   1   0   -0.29    0.05
   0  -1   0   -0.12    0.05
  -1   1   0   73.19    1.57
  -1   1   0   77.10    2.92
  -1   1   0   78.02    1.70
  -1   1   0   73.77    1.47
   1  -1   0   76.04    1.70
   1  -1   0   75.04    2.92
   1  -1   0   74.75    1.57
   1  -1   0   75.69    1.69
   1  -1   0   72.35    1.59
   1  -1   0   74.52    1.57
   1  -1   0   73.52    1.47
  -2   1   0  381.99    8.52
  -2   1   0  355.33    8.00
  -2   1   0  358.58    7.37
  -2   1   0  372.03    8.50
  -2   1   0  384.83    7.90
   2  -1   0  382.09    7.89
   2  -1   0  360.45    7.93
   2  -1   0  399.86    7.89
   2  -1   0  386.74   14.77
   2  -1   0  400.61    8.55
   2  -1   0  359.12    7.31
   2  -1   0  388.17    8.52
  -3   1   0    6.38    0.15
  -3   1   0    6.01    0.24
  -3   1   0    6.14    0.26
  -3   1   0    6.23    0.15
  -3   1   0    6.01    0.23
   3  -1   0    6.48    0.17
   3  -1   0    6.28    0.16
   3  -1   0    6.48    0.24
   3  -1   0    6.01    0.26
  -4   1   0  110.37    2.20
  -4   1   0  109.52    2.24
  -4   1   0  105.92    2.37
   4  -1   0  112.45    2.82
   4  -1   0  104.67    2.74
  -5   1   0   20.50    0.65
  -5   1   0   21.04    0.58
  -5   1   0   20.32    0.63
   5  -1   0   21.81    0.63
   5  -1   0   19.88    0.64
  -6   1   0    2.65    0.33
  -6   1   0    2.62    0.47
  -6   1   0    2.89    0.33
   6  -1   0    2.47    0.26
  -7   1   0   -0.15    0.36
  -7   1   0    0.39    0.39
  -7   1   0    0.87    0.50
   7  -1   0    0.10    0.41
   7  -1   0    0.14    0.31
  -8   1   0    1.06    0.47
  -8   1   0    0.59    0.62
  -8   1   0    0.41    0.43
   8  -1   0    0.13    0.36
   8  -1   0   -0.16    0.42
  -9   1   0    1.29    0.69
  -9   1   0    0.59    0.55
  -9   1   0    1.06    0.54
   9  -1   0    0.38    0.74
   9  -1   0    0.09    0.48
   9  -1   0    0.70    0.56
   9  -1   0    0.99    0.40
 -10   1   0    0.45    0.62
 -10   1   0   -0.24    0.84
  10  -1   0   -0.15    0.63
  10  -1   0    0.35    0.54
  10  -1   0    0.07    0.58
  10  -1   0    0.06    0.85
 -11   1   0    0.59    0.98
 -11   1   0   -0.19    0.95
  11  -1   0   -0.43    0.96
  11  -1   0    0.33    0.52
 -12   1   0    0.09    0.80
  12  -1   0   -0.14    0.80
  12  -1   0   -0.82    0.78
 -12  -2   0    0.11    0.75
 -12  -2   0    0.68    0.75
  11   2   0    0.27    0.63
 -11  -2   0    1.28    0.89
 -11  -2   0    0.47    0.90
  10   2   0    0.22    0.52
  10   2   0   -0.28    0.56
 -10  -2   0   -0.72    0.80
 -10  -2   0    1.19    0.78
   9   2   0    0.82    0.49
   9   2   0    0.58    0.51
  -9  -2   0    0.96    0.70
  -9  -2   0    0.64    0.65
  -9  -2   0    0.80    0.70
   8   2   0    0.63    0.45
   8   2   0    0.80    0.44
   8   2   0    1.09    0.35
   8   2   0    1.13    0.25
  -8  -2   0    1.08    0.55
  -8  -2   0    1.43    0.55
  -8  -2   0    1.07    0.25
  -8  -2   0    0.61    0.44
   7   2   0   -0.80    0.28
   7   2   0   -0.56    0.37
   7   2   0   -0.06    0.27
   7   2   0   -0.15    0.23
  -7  -2   0   -0.02    0.36
  -7  -2   0   -0.11    0.32
  -7  -2   0   -0.12    0.48
  -7  -2   0    0.05    0.23
   6   2   0    1.10    0.18
   6   2   0    1.11    0.45
   6   2   0    1.47    0.24
   6   2   0    1.07    0.22
   6   2   0    1.27    0.25
   6   2   0    1.36    0.20
  -6  -2   0    1.46    0.43
  -6  -2   0    1.17    0.44
  -6  -2   0    1.40    0.24
  -6  -2   0    1.59    0.38
  -6  -2   0    0.89    0.17
  -6  -2   0    1.03    0.19
   5   2   0   10.15    0.47
   5   2   0    9.90    0.32
   5   2   0    9.35    0.44
   5   2   0    9.29    0.39
   5   2   0   10.24    0.38
   5   2   0   10.07    0.32
  -5  -2   0    9.17    0.42
  -5  -2   0    9.32    0.54
  -5  -2   0   10.12    0.37
  -5  -2   0    9.55    0.34
  -5  -2   0    9.43    0.36
   4   2   0    4.55    0.31
   4   2   0    4.88    0.27
   4   2   0    4.49    0.20
   4   2   0    4.94    0.26
   4   2   0    4.65    0.25
   4   2   0    5.44    0.29
  -4  -2   0    4.80    0.25
  -4  -2   0    4.25    0.36
  -4  -2   0    4.67    0.32
  -4  -2   0    4.67    0.25
  -4  -2   0    4.28    0.29
  -4  -2   0    4.82    0.28
   3   2   0   15.56    0.41
   3   2   0   15.17    0.34
   3   2   0   15.19    0.44
   3   2   0   14.80    0.45
   3   2   0   15.34    0.44
   3   2   0   15.23    0.45
  -3  -2   0   14.87    0.41
  -3  -2   0   15.49    0.44
  -3  -2   0   15.17    0.39
  -3  -2   0   15.15    0.40
  -3  -2   0   15.54    0.55
  -3  -2   0   14.69    0.42
  -3  -2   0   15.27    0.39
   2   2   0   70.75    1.68
   2   2   0   73.32    1.57
   2   2   0   71.88    1.56
   2   2   0   74.23    1.69
   2   2   0   71.66    1.59
   2   2   0   72.97    1.47
  -2  -2   0   71.76    1.56
  -2  -2   0   71.44    1.82
  -2  -2   0   72.74    1.69
  -2  -2   0   74.19    1.56
  -2  -2   0   75.31    1.57
   1   2   0  932.31   21.11
   1   2   0  919.03   19.67
   1   2   0  863.87   36.09
   1   2   0 1000.00   21.15
   1   2   0  952.36   19.57
   1   2   0  970.03   19.55
   1   2   0  856.82   19.53
  -1  -2   0  936.89   19.66
  -1  -2   0  943.10   23.24
  -1  -2   0  967.79   21.17
  -1  -2   0  960.36   21.10
  -1  -2   0  845.64   36.10
  -1  -2   0  955.75   19.58
  -1  -2   0  975.37   19.55
  -1  -2   0  898.03   19.54
   0   2   0  360.49    8.02
   0   2   0  395.69    8.62
   0   2   0  361.04   14.70
   0   2   0  364.37    8.05
   0   2   0  385.30    8.68
   0   2   0  388.89    8.04
   0   2   0  391.99    8.01
   0  -2   0  371.10    7.97
   0  -2   0  387.78    7.98
   0  -2   0  353.29   14.78
   0  -2   0  399.31    8.64
   0  -2   0  392.47    8.68
   0  -2   0  392.04    8.05
   0  -2   0  381.96    8.05
   0  -2   0  371.97    9.49
  -1   2   0  929.87   20.62
  -1   2   0  930.48   19.10
  -1   2   0  888.79   35.39
  -1   2   0  967.05   19.12
  -1   2   0  827.75   19.14
  -1   2   0  979.43   20.67
   1  -2   0  958.72   20.68
   1  -2   0  816.61   19.07
   1  -2   0  835.74   19.13
   1  -2   0  945.65   19.12
   1  -2   0  973.25   20.64
   1  -2   0  961.82   19.10
   1  -2   0  839.80   35.37
  -2   2   0   71.06    1.53
  -2   2   0   68.85    1.65
  -2   2   0   76.25    1.66
  -2   2   0   74.70    2.87
  -2   2   0   71.15    1.53
  -2   2   0   73.51    1.49
  -2   2   0   71.70    1.45
   2  -2   0   69.46    1.85
   2  -2   0   71.50    1.65
   2  -2   0   72.44    1.66
   2  -2   0   73.68    1.53
   2  -2   0   72.05    1.53
   2  -2   0   73.10    2.89
  -3   2   0   16.28    0.45
  -3   2   0   15.02    0.41
  -3   2   0   14.99    0.44
  -3   2   0   15.70    0.40
  -3   2   0   15.53    0.37
   3  -2   0   16.00    0.83
   3  -2   0   15.14    0.39
   3  -2   0   14.29    0.50
   3  -2   0   15.02    0.41
   3  -2   0   15.34    0.36
   3  -2   0   15.31    0.36
  -4   2   0    4.17    0.29
  -4   2   0    4.49    0.14
  -4   2   0    4.61    0.13
  -4   2   0    4.53    0.36
  -4   2   0    4.40    0.28
  -4   2   0    4.25    0.18
  -4   2   0    4.54    0.18
   4  -2   0    4.38    0.25
   4  -2   0    4.86    0.15
   4  -2   0    4.21    0.21
   4  -2   0    4.56    0.19
   4  -2   0    4.79    0.14
   4  -2   0    4.70    0.50
   4  -2   0    4.83    0.33
  -5   2   0   10.02    0.25
  -5   2   0    9.96    0.42
  -5   2   0    9.41    0.25
  -5   2   0   10.19    0.42
  -5   2   0    9.67    0.46
   5  -2   0   10.07    0.90
   5  -2   0    9.49    0.46
   5  -2   0    9.86    0.27
   5  -2   0   10.41    0.29
   5  -2   0    9.61    0.39
  -6   2   0    1.25    0.44
  -6   2   0    1.38    0.43
  -6   2   0    0.61    0.34
   6  -2   0    1.86    0.27
   6  -2   0    1.44    0.31
   6  -2   0    0.79    0.34
  -7   2   0   -0.52    0.37
  -7   2   0    0.29    0.52
  -7   2   0    0.30    0.40
   7  -2   0   -0.36    0.33
   7  -2   0    0.13    0.39
  -8   2   0    1.60    0.50
  -8   2   0    1.55    0.64
  -8   2   0    1.85    0.63
   8  -2   0    0.98    0.46
   8  -2   0    0.82    0.42
   8  -2   0    0.49    0.65
  -9   2   0    1.19    0.77
  -9   2   0    1.48    0.71
  -9   2   0    0.56    0.55
   9  -2   0    0.70    0.53
   9  -2   0    0.13    0.37
   9  -2   0    0.63    0.55
 -10   2   0   -0.11    0.59
 -10   2   0   -0.25    0.87
 -10   2   0   -0.41    0.63
  10  -2   0    0.35    0.60
  10  -2   0   -0.33    0.66
  10  -2   0   -0.36    0.55
  10  -2   0   -0.74    0.83
 -11   2   0    0.91    0.74
  11  -2   0    0.48    0.63
  11  -2   0   -0.17    0.68
  11  -2   0   -0.29    0.96
  11  -2   0    0.54    0.72
 -12   2   0    1.04    1.14
  12  -2   0   -0.34    1.14
 -12  -3   0    1.84    1.05
  11   3   0   -0.06    0.66
 -11  -3   0    0.37    0.90
 -11  -3   0    0.89    0.85
  10   3   0    0.35    0.57
  10   3   0    0.44    0.60
 -10  -3   0   -0.81    0.72
 -10  -3   0    0.60    0.59
   9   3   0   -0.07    0.36
   9   3   0   -0.35    0.74
   9   3   0   -0.27    0.35
  -9  -3   0    0.02    0.50
  -9  -3   0    0.57    0.46
  -9  -3   0   -0.02    0.32
  -9  -3   0   -0.34    0.68
   8   3   0    1.61    0.33
   8   3   0    1.68    0.67
   8   3   0    1.53    0.47
  -8  -3   0    1.68    0.35
  -8  -3   0    2.02    0.64
  -8  -3   0    2.43    0.62
  -8  -3   0    1.55    0.54
   7   3   0   13.24    0.68
   7   3   0   13.51    0.58
   7   3   0   12.36    0.66
  -7  -3   0   13.75    0.65
  -7  -3   0   12.45    0.80
  -7  -3   0   12.82    0.76
  -7  -3   0   13.22    0.54
   6   3   0    0.72    0.29
   6   3   0    0.32    0.35
   6   3   0    0.16    0.23
   6   3   0    0.30    0.19
   6   3   0    0.70    0.34
  -6  -3   0    0.67    0.25
  -6  -3   0    0.61    0.43
  -6  -3   0    0.62    0.29
  -6  -3   0    0.67    0.53
  -6  -3   0    1.03    0.26
  -6  -3   0    0.31    0.35
   5   3   0   26.85    0.77
   5   3   0   26.44    0.68
   5   3   0   26.51    0.58
   5   3   0   25.21    0.73
   5   3   0   24.89    0.84
   5   3   0   27.21    0.73
  -5  -3   0   25.15    0.95
  -5  -3   0   26.11    0.67
  -5  -3   0   25.95    0.73
  -5  -3   0   25.73    0.69
  -5  -3   0   25.65    0.79
  -5  -3   0   26.73    0.72
   4   3   0   16.40    0.52
   4   3   0   16.05    0.48
   4   3   0   16.84    0.55
   4   3   0   16.03    0.53
   4   3   0   15.18    0.36
   4   3   0   18.04    0.53
  -4  -3   0   16.38    0.47
  -4  -3   0   15.89    0.55
  -4  -3   0   15.80    0.53
  -4  -3   0   16.97    0.70
  -4  -3   0   14.99    0.44
  -4  -3   0   15.36    0.46
  -4  -3   0   16.84    0.50
   3   3   0    5.91    0.33
   3   3   0    6.03    0.30
   3   3   0    5.46    0.31
   3   3   0    6.71    0.33
   3   3   0    5.73    0.35
  -3  -3   0    5.89    0.35
  -3  -3   0    5.66    0.37
  -3  -3   0    5.67    0.25
  -3  -3   0    5.89    0.33
  -3  -3   0    6.14    0.29
   2   3   0    2.65    0.22
   2   3   0    3.14    0.26
   2   3   0    3.12    0.21
   2   3   0    3.13    0.22
   2   3   0    3.07    0.22
  -2  -3   0    2.84    0.21
  -2  -3   0    3.64    0.25
  -2  -3   0    2.93    0.10
  -2  -3   0    3.10    0.23
  -2  -3   0    3.41    0.30
   1   3   0    4.10    0.24
   1   3   0    4.51    0.29
   1   3   0    4.14    0.27
   1   3   0    4.50    0.28
  -1  -3   0    4.63    0.25
  -1  -3   0    4.16    0.31
  -1  -3   0    4.42    0.43
  -1  -3   0    4.63    0.22
   0   3   0    0.29    0.15
   0   3   0    0.16    0.12
   0   3   0    0.09    0.16
   0   3   0   -0.16    0.12
   0   3   0   -0.06    0.12
   0  -3   0    0.20    0.14
   0  -3   0   -0.11    0.08
   0  -3   0    0.10    0.13
   0  -3   0    0.34    0.23
   0  -3   0   -0.03    0.11
  -1   3   0    4.24    0.38
  -1   3   0    4.31    0.22
  -1   3   0    4.09    0.20
  -1   3   0    4.28    0.18
  -1   3   0    4.44    0.21
  -1   3   0    4.44    0.19
   1  -3   0    4.01    0.25
   1  -3   0    4.37    0.51
   1  -3   0    4.19    0.23
   1  -3   0    4.44    0.19
   1  -3   0    4.72    0.20
   1  -3   0    4.13    0.24
  -2   3   0    2.79    0.22
  -2   3   0    2.80    0.24
  -2   3   0    2.92    0.22
  -2   3   0    3.05    0.21
  -2   3   0    2.95    0.22
   2  -3   0    2.98    0.18
   2  -3   0    2.92    0.17
   2  -3   0    2.97    0.21
   2  -3   0    2.80    0.20
   2  -3   0    3.33    0.50
   2  -3   0    3.04    0.25
  -3   3   0    5.52    0.29
  -3   3   0    5.52    0.27
  -3   3   0    5.77    0.26
  -3   3   0    5.44    0.27
   3  -3   0    6.02    0.63
   3  -3   0    5.93    0.27
   3  -3   0    5.19    0.40
   3  -3   0    6.01    0.26
   3  -3   0    5.10    0.31
   3  -3   0    5.89    0.25
  -4   3   0   16.06    0.49
  -4   3   0   16.94    0.54
  -4   3   0   15.74    0.45
   4  -3   0   16.07    0.42
   4  -3   0   16.32    1.01
   4  -3   0   16.80    0.62
   4  -3   0   15.75    0.48
   4  -3   0   15.87    0.46
  -5   3   0   24.82    0.61
  -5   3   0   26.17    0.70
  -5   3   0   26.12    0.70
  -5   3   0   25.53    0.62
  -5   3   0   26.06    0.62
   5  -3   0   25.51    0.66
   5  -3   0   26.60    1.43
   5  -3   0   25.18    0.80
   5  -3   0   25.90    0.68
   5  -3   0   26.35    0.58
   5  -3   0   26.59    0.76
  -6   3   0    0.59    0.34
  -6   3   0    0.41    0.33
  -6   3   0    0.50    0.15
  -6   3   0    0.22    0.14
   6  -3   0    0.35    0.49
   6  -3   0    0.56    0.39
   6  -3   0    0.55    0.16
  -7   3   0   13.60    0.63
  -7   3   0   12.62    0.78
   7  -3   0   12.57    1.31
   7  -3   0   12.99    0.69
   7  -3   0   13.33    0.34
  -8   3   0    1.74    0.50
  -8   3   0    1.95    0.66
   8  -3   0    1.50    0.52
   8  -3   0    1.40    0.70
  -9   3   0    0.04    0.76
  -9   3   0    0.53    0.74
   9  -3   0   -0.41    0.49
   9  -3   0   -0.41    0.75
 -10   3   0    0.62    0.66
 -10   3   0    0.72    0.62
  10  -3   0    1.30    0.75
  10  -3   0    1.20    0.88
 -11   3   0   -0.02    0.70
 -11   3   0    0.16    1.01
  11  -3   0   -1.11    0.63
  11  -3   0    0.06    0.94
  11  -3   0    0.26    0.79
 -12   3   0    0.02    1.16
  12  -3   0   -0.55    0.62
  11   4   0    1.22    0.98
 -11  -4   0    0.13    0.91
  10   4   0   -0.30    0.88
  10   4   0   -0.49    0.57
 -10  -4   0   -0.05    0.80
   9   4   0   -0.37    0.57
   9   4   0   -0.22    0.42
   9   4   0   -0.44    0.53
  -9  -4   0    0.13    0.70
  -9  -4   0   -0.20    0.40
  -9  -4   0    0.91    0.81
   8   4   0    0.34    0.71
   8   4   0    0.44    0.49
   8   4   0    0.48    0.41
  -8  -4   0    1.76    0.76
  -8  -4   0    0.97    0.42
  -8  -4   0    0.48    0.60
   7   4   0    1.15    0.47
   7   4   0    1.75    0.41
   7   4   0    1.61    0.34
  -7  -4   0    1.97    0.41
  -7  -4   0    1.49    0.36
  -7  -4   0    1.30    0.52
   6   4   0    1.85    0.39
   6   4   0    1.86    0.29
   6   4   0    1.54    0.34
   6   4   0    1.19    0.40
  -6  -4   0    1.91    0.35
  -6  -4   0    2.19    0.35
  -6  -4   0    1.55    0.64
  -6  -4   0    1.64    0.36
   5   4   0    9.16    0.54
   5   4   0    9.77    0.52
   5   4   0    9.48    0.51
   5   4   0    9.53    0.45
  -5  -4   0    8.22    0.72
  -5  -4   0    9.11    0.50
  -5  -4   0    8.38    0.55
  -5  -4   0    9.17    0.27
  -5  -4   0    9.46    0.51
   4   4   0    0.91    0.26
   4   4   0    1.08    0.29
   4   4   0    0.99    0.30
   4   4   0    0.76    0.29
  -4  -4   0    0.85    0.19
  -4  -4   0    1.03    0.30
  -4  -4   0    0.81    0.51
  -4  -4   0    0.93    0.30
   3   4   0   27.53    0.75
   3   4   0   25.28    0.74
   3   4   0   27.46    0.78
   3   4   0   29.30    0.73
  -3  -4   0   26.52    0.76
  -3  -4   0   25.76    0.89
  -3  -4   0   25.84    0.77
  -3  -4   0   28.28    0.75
   2   4   0    8.76    0.35
   2   4   0    9.18    0.42
   2   4   0    8.68    0.37
   2   4   0    9.17    0.43
  -2  -4   0    9.46    0.40
  -2  -4   0    9.37    0.24
  -2  -4   0    9.08    0.38
  -2  -4   0    8.62    0.43
   1   4   0    1.12    0.25
   1   4   0    0.76    0.23
   1   4   0    1.23    0.25
   1   4   0    0.97    0.22
  -1  -4   0    1.10    0.20
  -1  -4   0    0.92    0.21
  -1  -4   0    1.36    0.25
  -1  -4   0    0.77    0.26
   0   4   0  106.78    2.28
   0   4   0  102.16    2.43
   0   4   0  105.74    2.25
   0   4   0  106.62    2.27
   0  -4   0  104.37    2.45
   0  -4   0  105.12    2.26
   0  -4   0  103.63    2.68
   0  -4   0  104.97    4.22
  -1   4   0    1.22    0.18
  -1   4   0    1.06    0.24
  -1   4   0    0.59    0.18
  -1   4   0    1.23    0.14
  -1   4   0    0.66    0.22
   1  -4   0    1.30    0.23
   1  -4   0    0.75    0.23
   1  -4   0    0.48    0.25
   1  -4   0    0.40    0.31
   1  -4   0    1.11    0.14
  -2   4   0    9.05    0.33
  -2   4   0    8.62    0.38
  -2   4   0    9.93    0.36
  -2   4   0    9.32    0.32
  -2   4   0    8.82    0.39
   2  -4   0    9.77    0.30
   2  -4   0    8.93    0.33
   2  -4   0    8.73    0.32
   2  -4   0    9.82    0.79
   2  -4   0    8.82    0.43
   2  -4   0    8.53    0.42
  -3   4   0   26.69    0.68
  -3   4   0   26.02    0.67
  -3   4   0   26.10    0.71
  -3   4   0   25.91    0.68
  -3   4   0   27.66    0.73
   3  -4   0   28.30    0.89
   3  -4   0   27.90    0.65
   3  -4   0   26.73    0.67
   3  -4   0   26.66    0.72
   3  -4   0   26.14    0.75
   3  -4   0   26.92    1.38
  -4   4   0    1.19    0.21
  -4   4   0    0.96    0.21
  -4   4   0    0.57    0.37
  -4   4   0    0.71    0.21
  -4   4   0    0.85    0.24
   4  -4   0    0.80    0.21
   4  -4   0    0.31    0.25
   4  -4   0    0.74    0.41
   4  -4   0    1.49    0.40
   4  -4   0    0.89    0.21
  -5   4   0    7.13    0.34
  -5   4   0    9.60    0.39
  -5   4   0    9.27    0.48
  -5   4   0    9.06    0.36
  -5   4   0    8.46    0.54
   5  -4   0    9.89    1.00
   5  -4   0    9.95    0.65
   5  -4   0    9.01    0.38
   5  -4   0    9.78    0.34
   5  -4   0    9.37    0.43
  -6   4   0    2.14    0.50
  -6   4   0    1.61    0.52
  -6   4   0    1.83    0.24
   6  -4   0    1.93    0.37
   6  -4   0    1.25    0.55
   6  -4   0    1.70    0.26
  -7   4   0    1.37    0.44
  -7   4   0    1.57    0.22
  -7   4   0    2.12    0.45
   7  -4   0    1.45    0.53
   7  -4   0    0.98    0.63
   7  -4   0    1.31    0.23
  -8   4   0    1.43    0.70
  -8   4   0    1.09    0.69
   8  -4   0    1.18    0.55
   8  -4   0    0.26    0.70
  -9   4   0    0.73    0.59
  -9   4   0   -0.41    0.78
   9  -4   0    0.87    0.82
 -10   4   0    0.10    0.92
 -10   4   0    0.63    0.90
  10  -4   0   -0.49    0.59
  10  -4   0   -0.28    0.88
 -11   4   0    0.21    0.76
 -11   4   0    0.72    1.01
  11  -4   0    0.16    0.89
 -11  -5   0    1.34    0.92
  10   5   0    0.68    0.70
 -10  -5   0    1.02    1.02
 -10  -5   0    0.06    0.78
   9   5   0   -0.31    0.41
   9   5   0    0.78    0.86
   9   5   0   -0.53    0.51
  -9  -5   0   -0.24    0.92
  -9  -5   0    0.91    0.52
  -9  -5   0   -0.37    0.71
   8   5   0    2.24    0.54
   8   5   0    3.15    0.60
   8   5   0    1.98    0.52
  -8  -5   0    2.58    0.47
  -8  -5   0    2.15    0.63
  -8  -5   0    3.00    0.66
   7   5   0    1.28    0.44
   7   5   0    1.24    0.51
   7   5   0    0.95    0.48
  -7  -5   0    0.31    0.43
  -7  -5   0    2.54    0.83
  -7  -5   0    1.04    0.55
   6   5   0    0.48    0.44
   6   5   0    0.97    0.43
   6   5   0    0.37    0.40
  -6  -5   0   -0.03    0.38
  -6  -5   0    0.16    0.46
  -6  -5   0    0.24    0.42
  -6  -5   0    0.45    0.53
   5   5   0    0.77    0.52
   5   5   0    0.40    0.37
   5   5   0    0.28    0.38
   5   5   0    0.65    0.33
  -5  -5   0    0.17    0.39
  -5  -5   0    0.51    0.38
  -5  -5   0   -0.05    0.29
  -5  -5   0    0.63    0.67
  -5  -5   0    0.01    0.22
   4   5   0   15.40    0.59
   4   5   0   16.72    0.66
   4   5   0   16.02    0.72
   4   5   0   16.40    0.62
  -4  -5   0   15.55    0.66
  -4  -5   0   15.80    0.74
  -4  -5   0   15.12    0.57
  -4  -5   0   15.93    0.71
   3   5   0   19.94    0.63
   3   5   0   20.59    0.62
   3   5   0   20.00    0.61
   3   5   0   21.48    0.73
  -3  -5   0   21.13    0.66
  -3  -5   0   20.35    0.69
  -3  -5   0   20.96    0.71
  -3  -5   0   19.29    0.42
   2   5   0    4.17    0.36
   2   5   0    4.56    0.37
   2   5   0    3.90    0.35
   2   5   0    3.04    0.28
  -2  -5   0    3.80    0.38
  -2  -5   0    3.96    0.22
  -2  -5   0    3.89    0.38
  -2  -5   0    4.25    0.41
  -2  -5   0    4.21    0.68
   1   5   0   87.24    1.89
   1   5   0   84.53    1.90
   1   5   0   88.05    1.92
   1   5   0   82.90    2.04
  -1  -5   0   85.88    2.24
  -1  -5   0   86.26    1.90
  -1  -5   0   85.22    2.07
  -1  -5   0   83.37    3.52
   0   5   0   -0.27    0.29
   0   5   0    0.11    0.22
   0   5   0   -0.15    0.30
   0   5   0   -0.31    0.20
   0  -5   0   -0.20    0.22
   0  -5   0    0.04    0.24
   0  -5   0    0.01    0.28
   0  -5   0    0.02    0.25
  -1   5   0   83.46    2.04
  -1   5   0   86.25    1.92
  -1   5   0   85.79    1.90
  -1   5   0   84.43    1.75
  -1   5   0   83.49    1.86
   1  -5   0   87.46    1.91
   1  -5   0   86.12    2.07
   1  -5   0   83.88    3.51
   1  -5   0   86.70    2.27
  -2   5   0    3.63    0.29
  -2   5   0    4.78    0.41
  -2   5   0    3.59    0.29
  -2   5   0    3.67    0.32
   2  -5   0    4.49    0.40
   2  -5   0    3.98    0.32
   2  -5   0    3.42    0.35
   2  -5   0    2.28    0.48
  -3   5   0   21.51    0.66
  -3   5   0   20.66    0.55
  -3   5   0   20.34    0.64
  -3   5   0   21.04    0.61
   3  -5   0   22.00    1.31
   3  -5   0   21.68    0.85
   3  -5   0   20.28    0.71
   3  -5   0   20.65    0.62
  -4   5   0   17.36    0.55
  -4   5   0   16.32    0.57
  -4   5   0   15.57    0.55
  -4   5   0   16.45    0.55
  -4   5   0   15.41    0.51
   4  -5   0   14.98    0.61
   4  -5   0   16.19    0.69
   4  -5   0   17.18    1.22
   4  -5   0   16.40    0.55
   4  -5   0   16.26    0.52
  -5   5   0    0.39    0.27
  -5   5   0    0.33    0.42
  -5   5   0    0.24    0.27
  -5   5   0    0.63    0.35
   5  -5   0    0.27    0.38
   5  -5   0    0.02    0.28
   5  -5   0    0.22    0.51
  -6   5   0    0.41    0.51
  -6   5   0   -0.11    0.30
  -6   5   0    0.52    0.42
   6  -5   0    0.28    0.31
   6  -5   0    0.36    0.60
   6  -5   0    0.60    0.57
  -7   5   0    1.01    0.64
  -7   5   0    1.10    0.46
  -7   5   0    1.47    0.34
   7  -5   0    1.33    0.62
   7  -5   0    1.06    0.66
  -8   5   0    2.44    0.55
  -8   5   0    1.96    0.73
   8  -5   0    2.58    0.68
   8  -5   0    1.68    0.59
  -9   5   0    0.33    0.61
  -9   5   0   -0.25    0.59
   9  -5   0    0.12    0.85
   9  -5   0   -0.07    0.67
 -10   5   0    0.39    0.93
 -10   5   0   -0.60    0.67
 -11   5   0    0.34    1.08
  11  -5   0   -0.42    0.94
  10   6   0    1.31    1.04
  10   6   0   -1.20    0.62
 -10  -6   0    1.07    1.10
 -10  -6   0    0.81    0.60
 -10  -6   0    0.00    0.61
   9   6   0    0.14    0.61
   9   6   0   -0.30    0.68
   9   6   0   -0.19    0.64
  -9  -6   0    1.12    0.75
  -9  -6   0    0.36    1.03
  -9  -6   0    0.50    0.66
   8   6   0    0.57    0.62
   8   6   0   -0.02    0.57
   8   6   0   -0.08    0.53
  -8  -6   0    0.99    0.66
  -8  -6   0    0.32    0.63
  -8  -6   0    0.90    0.72
   7   6   0   -0.43    0.55
   7   6   0   -0.45    0.51
   7   6   0   -0.02    0.38
  -7  -6   0    0.34    0.92
  -7  -6   0   -0.77    0.52
  -7  -6   0    0.15    0.57
   6   6   0    0.16    0.49
   6   6   0    0.46    0.49
   6   6   0    0.11    0.35
  -6  -6   0   -0.13    0.61
  -6  -6   0   -0.11    0.51
  -6  -6   0    0.37    0.48
   5   6   0    8.19    0.70
   5   6   0    6.85    0.50
   5   6   0    7.42    0.62
   5   6   0    7.17    0.55
  -5  -6   0    6.93    0.57
  -5  -6   0    7.06    0.47
  -5  -6   0    7.05    0.73
  -5  -6   0    6.61    0.56
   4   6   0    1.70    0.43
   4   6   0    1.80    0.39
   4   6   0    1.78    0.32
   4   6   0    1.40    0.46
  -4  -6   0    2.17    0.37
  -4  -6   0    1.05    0.48
  -4  -6   0    1.37    0.47
  -4  -6   0    1.10    0.74
   3   6   0   28.00    0.80
   3   6   0   27.31    0.96
   3   6   0   26.14    0.80
   3   6   0   29.13    0.89
  -3  -6   0   28.01    0.89
  -3  -6   0   27.93    0.92
  -3  -6   0   28.00    1.01
  -3  -6   0   26.86    0.59
   2   6   0    0.38    0.30
   2   6   0    0.69    0.29
   2   6   0    0.78    0.28
   2   6   0    0.83    0.38
  -2  -6   0    1.14    0.38
  -2  -6   0    0.88    0.55
  -2  -6   0    0.93    0.19
  -2  -6   0    0.35    0.33
  -2  -6   0    0.17    0.42
   1   6   0    6.41    0.44
   1   6   0    5.69    0.45
   1   6   0    5.80    0.43
   1   6   0    5.73    0.43
  -1  -6   0    6.37    0.51
  -1  -6   0    4.00    0.61
  -1  -6   0    6.03    0.44
  -1  -6   0    6.06    0.56
   0   6   0   13.04    0.63
   0   6   0   11.94    0.54
   0   6   0   12.27    0.64
   0   6   0   12.26    0.48
   0  -6   0   13.35    0.69
   0  -6   0   12.58    0.72
   0  -6   0   12.55    0.96
   0  -6   0   12.33    0.52
  -1   6   0    5.44    0.43
  -1   6   0    5.56    0.43
  -1   6   0    5.53    0.30
  -1   6   0    5.51    0.34
  -1   6   0    5.54    0.43
   1  -6   0    3.70    0.59
   1  -6   0    6.05    0.53
   1  -6   0    4.68    0.38
   1  -6   0    6.74    0.64
  -2   6   0    0.62    0.26
  -2   6   0    0.70    0.27
  -2   6   0    0.67    0.24
  -2   6   0    0.57    0.25
   2  -6   0    0.63    0.30
   2  -6   0    0.65    0.49
   2  -6   0    0.96    0.35
   2  -6   0    1.79    0.50
  -3   6   0   27.44    0.77
  -3   6   0   27.13    0.74
  -3   6   0   27.84    0.84
  -3   6   0   28.96    0.88
   3  -6   0   28.39    1.08
   3  -6   0   28.18    1.65
   3  -6   0   28.28    0.81
   3  -6   0   27.67    0.94
  -4   6   0    1.76    0.37
  -4   6   0    2.33    0.39
  -4   6   0    1.20    0.32
  -4   6   0    1.52    0.36
   4  -6   0    1.29    0.32
   4  -6   0    1.23    0.43
   4  -6   0    0.53    0.39
   4  -6   0    1.54    0.44
  -5   6   0    7.34    0.47
  -5   6   0    8.08    0.56
  -5   6   0    7.21    0.61
   5  -6   0    7.78    0.97
   5  -6   0    7.66    0.67
   5  -6   0    6.76    0.59
  -6   6   0    0.19    0.54
  -6   6   0    0.32    0.38
  -6   6   0    0.27    0.44
   6  -6   0    0.39    0.49
   6  -6   0   -0.17    0.39
   6  -6   0    0.69    0.65
  -7   6   0   -0.29    0.46
  -7   6   0   -0.58    0.69
  -7   6   0   -0.14    0.39
   7  -6   0   -0.31    0.37
   7  -6   0   -0.03    0.69
   7  -6   0    0.25    0.69
  -8   6   0    0.38    0.57
  -8   6   0    0.08    0.75
   8  -6   0    0.49    0.37
   8  -6   0    0.54    0.60
   8  -6   0    0.17    0.75
  -9   6   0    0.38    0.64
  -9   6   0    0.75    0.64
   9  -6   0   -0.07    0.78
 -10   6   0    1.04    0.98
 -10   6   0    1.13    0.72
 -11   6   0    1.37    1.13
  10   7   0   -0.76    0.64
 -10  -7   0    0.30    0.75
 -10  -7   0    1.48    1.23
   9   7   0   -1.18    0.77
   9   7   0    0.52    0.74
   9   7   0    0.06    0.66
  -9  -7   0    0.20    0.77
  -9  -7   0    0.98    1.18
   8   7   0    1.36    0.66
   8   7   0    0.48    0.68
   8   7   0   -0.39    0.63
  -8  -7   0    0.62    1.08
  -8  -7   0   -0.85    0.63
  -8  -7   0    0.60    0.68
   7   7   0    1.70    0.64
   7   7   0    2.88    0.61
   7   7   0    3.05    0.66
  -7  -7   0    3.22    0.82
  -7  -7   0    2.65    0.65
  -7  -7   0    3.00    0.63
   6   7   0   -0.29    0.74
   6   7   0   -0.41    0.57
   6   7   0    0.05    0.53
  -6  -7   0   -0.25    0.59
  -6  -7   0   -0.57    0.70
  -6  -7   0   -1.03    0.52
   5   7   0    4.24    0.53
   5   7   0    3.55    0.60
   5   7   0    3.19    0.41
   5   7   0    3.47    0.55
  -5  -7   0    3.07    0.61
  -5  -7   0    2.34    0.59
  -5  -7   0    3.10    0.93
   4   7   0    1.89    0.50
   4   7   0    1.77    0.51
   4   7   0    1.94    0.59
   4   7   0    2.15    0.56
  -4  -7   0    1.24    0.88
  -4  -7   0    1.99    0.43
  -4  -7   0    1.68    0.58
  -4  -7   0    1.80    0.46
   3   7   0    2.04    0.54
   3   7   0    1.55    0.38
   3   7   0    2.12    0.52
   3   7   0    1.77    0.47
  -3  -7   0    1.90    0.44
  -3  -7   0    2.13    0.41
  -3  -7   0    1.40    0.42
   2   7   0   10.23    0.63
   2   7   0   10.14    0.73
   2   7   0    9.78    0.62
   2   7   0    9.74    0.57
  -2  -7   0    8.66    0.67
  -2  -7   0   11.39    0.70
  -2  -7   0   11.43    0.78
  -2  -7   0    9.53    1.08
   1   7   0   28.14    0.92
   1   7   0   29.07    0.83
   1   7   0   26.39    0.85
   1   7   0   27.70    0.97
  -1  -7   0   30.07    1.05
  -1  -7   0   27.83    0.97
  -1  -7   0   27.00    1.58
  -1  -7   0   28.35    0.98
   0   7   0    0.13    0.34
   0   7   0   -0.32    0.33
   0   7   0   -0.11    0.19
   0   7   0    0.05    0.32
   0   7   0    0.35    0.32
   0  -7   0   -0.26    0.46
   0  -7   0   -0.04    0.58
   0  -7   0   -0.31    0.52
   0  -7   0    0.43    0.52
  -1   7   0   27.31    0.89
  -1   7   0   30.21    0.94
  -1   7   0   27.66    0.68
  -1   7   0   27.22    0.76
  -1   7   0   26.73    0.85
   1  -7   0   26.50    0.94
   1  -7   0   29.80    1.76
   1  -7   0   27.42    0.98
   1  -7   0   27.03    0.83
  -2   7   0    8.82    0.55
  -2   7   0    8.85    0.47
  -2   7   0    8.38    0.53
  -2   7   0    8.63    0.45
   2  -7   0   10.38    0.78
   2  -7   0   12.48    0.87
   2  -7   0    9.77    1.28
   2  -7   0    9.76    0.66
  -3   7   0    1.57    0.38
  -3   7   0    1.87    0.34
  -3   7   0    1.35    0.46
  -3   7   0    1.28    0.43
   3  -7   0    2.29    0.66
   3  -7   0    0.98    0.50
   3  -7   0    1.67    0.32
   3  -7   0    1.15    0.47
  -4   7   0    1.42    0.45
  -4   7   0    2.00    0.40
  -4   7   0    1.73    0.42
  -4   7   0    0.90    0.40
   4  -7   0    1.16    0.48
   4  -7   0    2.05    0.52
   4  -7   0    1.59    0.67
   4  -7   0    1.82    0.39
  -5   7   0    3.43    0.48
  -5   7   0    3.24    0.52
  -5   7   0    4.07    0.49
   5  -7   0    2.74    0.49
   5  -7   0    2.65    0.57
   5  -7   0    3.35    0.77
  -6   7   0    0.09    0.49
  -6   7   0   -0.46    0.49
  -6   7   0   -0.16    0.41
   6  -7   0   -0.08    0.78
   6  -7   0   -0.36    0.70
   6  -7   0   -1.30    0.49
  -7   7   0    1.95    0.48
  -7   7   0    3.89    0.80
  -7   7   0    2.95    0.70
   7  -7   0    2.43    0.51
   7  -7   0    3.66    0.86
   7  -7   0    2.30    0.81
  -8   7   0    0.44    0.78
  -8   7   0    0.66    0.62
   8  -7   0    0.14    0.86
   8  -7   0   -0.01    0.62
  -9   7   0    0.84    0.70
  -9   7   0   -0.43    0.64
   9  -7   0   -0.59    0.90
 -10   7   0    1.75    1.06
   9   8   0    0.07    0.73
   9   8   0    1.84    0.77
   9   8   0    3.28    1.12
  -9  -8   0    1.27    0.96
  -9  -8   0    1.48    0.93
   8   8   0    0.02    0.73
   8   8   0    0.06    0.70
   8   8   0    0.17    0.99
  -8  -8   0    0.02    0.90
  -8  -8   0   -0.06    0.74
   7   8   0    0.30    0.66
   7   8   0   -0.21    0.52
   7   8   0    0.27    0.48
  -7  -8   0   -0.22    0.63
  -7  -8   0   -0.69    0.53
  -7  -8   0   -0.22    1.17
   6   8   0    3.46    0.86
   6   8   0    2.40    0.49
   6   8   0    1.55    0.71
  -6  -8   0    3.26    0.61
  -6  -8   0    3.12    1.14
  -6  -8   0    2.23    0.74
   5   8   0    0.14    0.66
   5   8   0    1.46    0.60
   5   8   0    0.92    0.75
   5   8   0   -0.48    0.59
  -5  -8   0    0.14    0.76
  -5  -8   0    0.40    0.49
  -5  -8   0    0.55    0.50
   4   8   0    2.58    0.66
   4   8   0    1.52    0.42
   4   8   0    1.26    0.65
   4   8   0    0.76    0.44
  -4  -8   0    1.03    0.67
  -4  -8   0    0.64    0.48
  -4  -8   0    1.18    0.55
  -4  -8   0    1.19    0.74
   3   8   0    0.41    0.42
   3   8   0    0.79    0.56
   3   8   0    0.12    0.40
   3   8   0    1.82    0.64
  -3  -8   0    0.91    0.51
  -3  -8   0    0.07    0.67
  -3  -8   0   -0.07    0.48
  -3  -8   0    0.26    0.46
   2   8   0    7.55    0.69
   2   8   0    7.21    0.63
   2   8   0    8.47    0.70
   2   8   0    6.68    0.61
  -2  -8   0    8.21    0.78
  -2  -8   0    6.23    0.68
  -2  -8   0    7.21    0.61
  -2  -8   0    7.53    1.18
   1   8   0   18.83    0.79
   1   8   0   19.86    0.79
   1   8   0   20.82    0.86
   1   8   0   20.22    0.76
  -1  -8   0   19.81    0.98
  -1  -8   0   20.08    1.47
  -1  -8   0   20.14    0.93
  -1  -8   0   19.24    0.84
   0   8   0    0.86    0.42
   0   8   0    0.75    0.39
   0   8   0    1.35    0.40
   0   8   0    2.02    0.58
   0  -8   0    0.47    0.64
   0  -8   0    1.10    0.57
   0  -8   0    2.41    0.65
   0  -8   0    1.02    0.71
  -1   8   0   19.41    0.79
  -1   8   0   19.90    0.66
  -1   8   0   19.82    0.78
  -1   8   0   19.41    0.82
   1  -8   0   20.71    0.91
   1  -8   0   18.35    0.76
   1  -8   0   18.52    1.07
   1  -8   0   21.23    1.70
  -2   8   0    7.31    0.60
  -2   8   0    7.30    0.62
  -2   8   0    6.86    0.40
  -2   8   0    6.89    0.50
   2  -8   0    7.12    1.11
   2  -8   0    6.88    0.59
   2  -8   0    7.94    0.74
   2  -8   0    5.95    0.67
  -3   8   0    0.12    0.53
  -3   8   0    0.26    0.39
  -3   8   0   -0.08    0.41
  -3   8   0    1.13    0.51
   3  -8   0    0.27    0.35
   3  -8   0    0.59    0.54
   3  -8   0   -0.66    0.41
   3  -8   0    0.59    0.69
  -4   8   0    1.24    0.55
  -4   8   0    1.56    0.47
  -4   8   0    1.05    0.42
   4  -8   0   -0.22    0.57
   4  -8   0    0.38    0.53
   4  -8   0    2.19    0.62
  -5   8   0   -0.28    0.53
  -5   8   0    1.54    0.53
  -5   8   0    0.85    0.50
   5  -8   0    0.26    0.76
   5  -8   0    0.01    0.53
   5  -8   0    0.70    0.86
  -6   8   0    2.59    0.54
  -6   8   0    2.91    0.64
  -6   8   0    3.20    0.78
   6  -8   0    2.19    0.63
   6  -8   0    2.14    0.86
   6  -8   0    3.70    0.95
  -7   8   0   -0.39    0.60
  -7   8   0    0.29    0.53
  -7   8   0   -0.18    0.58
   7  -8   0    0.82    0.96
   7  -8   0   -1.09    0.59
   7  -8   0    0.53    0.88
  -8   8   0    0.73    0.81
  -8   8   0    1.18    0.91
   8  -8   0    0.65    0.99
  -9   8   0    1.90    0.96
   9  -8   0    1.37    0.76
   8   9   0   -0.57    0.82
   8   9   0    1.32    1.10
   8   9   0    0.18    0.79
  -8  -9   0    0.47    1.38
  -8  -9   0   -1.27    0.83
   7   9   0    0.11    0.83
   7   9   0    0.12    0.75
   7   9   0    0.79    0.73
  -7  -9   0   -0.97    1.32
  -7  -9   0   -1.46    0.83
   6   9   0    0.31    0.92
   6   9   0    0.55    0.80
   6   9   0    0.18    0.71
  -6  -9   0   -1.42    0.89
  -6  -9   0   -0.48    0.59
   5   9   0    0.21    0.82
   5   9   0    0.56    0.67
   5   9   0   -0.11    0.50
   5   9   0    0.31    0.58
  -5  -9   0    0.31    0.58
  -5  -9   0   -0.98    0.86
  -5  -9   0   -0.52    0.79
   4   9   0    4.37    0.80
   4   9   0    4.40    0.54
   4   9   0    4.40    0.58
   4   9   0    3.94    0.56
  -4  -9   0    4.68    0.62
  -4  -9   0    3.34    1.20
  -4  -9   0    4.08    0.62
  -4  -9   0    3.26    0.63
   3   9   0    1.59    0.69
   3   9   0   -0.24    0.45
   3   9   0    1.94    0.75
   3   9   0    0.21    0.46
  -3  -9   0   -0.96    0.78
  -3  -9   0    0.13    0.61
  -3  -9   0   -0.39    0.57
  -3  -9   0   -0.60    0.53
   2   9   0    6.18    0.61
   2   9   0    6.35    0.78
   2   9   0    6.10    0.54
   2   9   0    5.80    0.58
  -2  -9   0    6.93    0.74
  -2  -9   0    6.00    0.77
  -2  -9   0    5.21    0.66
   1   9   0    0.02    0.49
   1   9   0    0.35    0.62
   1   9   0    1.98    0.70
   1   9   0   -0.56    0.66
  -1  -9   0    0.16    0.69
  -1  -9   0   -0.48    0.55
  -1  -9   0    0.58    0.51
  -1  -9   0    0.28    0.59
   0   9   0    0.14    0.45
   0   9   0   -0.89    0.47
   0   9   0   -0.37    0.67
   0   9   0   -1.00    0.50
   0  -9   0   -0.56    0.57
   0  -9   0   -0.03    0.54
   0  -9   0   -2.58    0.73
   0  -9   0   -0.87    0.65
  -1   9   0   -0.01    0.47
  -1   9   0   -0.45    0.45
  -1   9   0   -0.05    0.62
  -1   9   0    0.19    0.49
   1  -9   0    0.22    0.45
   1  -9   0   -0.67    0.73
   1  -9   0    2.48    0.79
   1  -9   0    0.03    0.58
  -2   9   0    6.23    0.71
  -2   9   0    4.94    0.53
   2  -9   0    5.52    0.77
   2  -9   0    4.53    0.72
   2  -9   0    7.19    0.67
   2  -9   0    6.50    0.71
  -3   9   0    1.58    0.63
  -3   9   0   -0.48    0.46
  -3   9   0    0.26    0.48
   3  -9   0   -0.77    0.49
   3  -9   0    0.08    0.63
   3  -9   0    0.45    0.81
  -4   9   0    4.20    0.50
  -4   9   0    4.31    0.56
  -4   9   0    3.98    0.67
   4  -9   0    2.45    0.86
   4  -9   0    3.14    0.70
   4  -9   0    4.31    0.74
  -5   9   0    0.45    0.56
  -5   9   0   -1.02    0.74
  -5   9   0    0.22    0.63
   5  -9   0   -0.02    0.86
   5  -9   0   -0.15    0.63
   5  -9   0    0.65    0.99
  -6   9   0   -0.75    0.68
  -6   9   0   -0.68    0.58
  -6   9   0   -0.66    0.64
   6  -9   0    0.26    0.64
   6  -9   0    0.96    1.04
   6  -9   0    0.07    0.92
  -7   9   0   -0.12    0.59
  -7   9   0    1.45    0.93
  -7   9   0    0.67    0.76
   7  -9   0   -0.17    1.06
   7  -9   0   -0.13    0.73
  -8   9   0   -0.39    0.62
  -8   9   0    0.35    0.73
   8  -9   0   -1.16    1.08
  -9   9   0   -1.12    0.95
   9  -9   0    0.59    1.15
   8  10   0    0.83    0.86
   7  10   0   -0.61    0.81
   7  10   0    0.83    0.79
  -7 -10   0   -0.24    1.08
   6  10   0   -0.54    0.66
   6  10   0    0.23    0.80
   6  10   0    1.35    0.98
  -6 -10   0    0.19    0.93
  -6 -10   0   -0.16    1.02
   5  10   0    0.64    0.88
   5  10   0    0.24    0.56
   5  10   0   -0.70    0.65
  -5 -10   0    0.60    1.35
  -5 -10   0   -0.97    0.90
   4  10   0   -0.69    0.79
   4  10   0    0.51    0.54
   4  10   0    0.31    0.80
   4  10   0   -0.61    0.87
  -4 -10   0    0.23    0.65
  -4 -10   0    0.15    0.67
  -4 -10   0    0.51    0.94
   3  10   0    0.87    0.80
   3  10   0   -0.16    0.52
   3  10   0   -0.34    0.62
   3  10   0   -0.13    0.69
  -3 -10   0   -1.25    0.90
  -3 -10   0    0.02    0.71
  -3 -10   0    0.54    0.85
  -3 -10   0   -1.88    1.24
   2  10   0    0.08    0.52
   2  10   0    1.62    0.85
   2  10   0    0.19    0.60
   2  10   0   -0.46    0.58
  -2 -10   0   -1.02    0.88
  -2 -10   0    0.64    0.75
  -2 -10   0   -1.01    0.59
  -2 -10   0   -0.47    0.66
   1  10   0   -0.68    0.81
   1  10   0   -0.43    0.54
   1  10   0   -0.58    0.52
   1  10   0   -1.74    0.78
  -1 -10   0   -0.35    0.66
  -1 -10   0   -1.25    0.77
  -1 -10   0   -0.42    0.65
  -1 -10   0   -0.11    0.78
   0  10   0    2.41    0.55
   0  10   0    2.33    0.80
   0  10   0    1.66    0.59
   0 -10   0    1.35    0.58
   0 -10   0    1.64    0.94
   0 -10   0    2.30    0.65
   0 -10   0    1.40    0.67
  -1  10   0   -0.58    0.73
  -1  10   0   -1.14    0.55
   1 -10   0   -0.60    0.89
   1 -10   0   -0.88    0.71
   1 -10   0   -2.21    0.84
   1 -10   0    0.22    0.90
  -2  10   0   -0.30    0.49
  -2  10   0   -0.71    0.52
  -2  10   0   -1.56    0.75
   2 -10   0    0.41    0.69
   2 -10   0   -1.05    0.60
   2 -10   0    0.11    0.50
   2 -10   0   -0.57    0.63
  -3  10   0    0.31    0.72
  -3  10   0    0.24    0.56
   3 -10   0    0.00    0.92
   3 -10   0   -0.95    0.79
   3 -10   0    0.02    0.73
  -4  10   0    0.05    0.55
  -4  10   0    0.14    0.77
   4 -10   0   -0.71    0.92
   4 -10   0    0.74    1.05
   4 -10   0   -0.84    0.56
  -5  10   0   -0.83    0.72
  -5  10   0    0.74    0.60
   5 -10   0   -0.42    0.80
   5 -10   0   -0.78    0.74
  -6  10   0   -0.07    0.64
  -6  10   0   -0.04    0.71
  -6  10   0    1.61    0.69
   6 -10   0    0.37    1.15
   6 -10   0   -0.23    0.73
  -7  10   0   -0.42    1.00
  -7  10   0   -0.96    0.78
  -7  10   0    0.94    0.79
   7 -10   0    0.08    0.87
   7 -10   0   -0.24    0.70
  -8  10   0    0.35    0.65
   8 -10   0   -0.26    0.76
   6  11   0   -0.54    0.86
   6  11   0   -0.44    1.03
   5  11   0    0.26    0.62
   5  11   0   -0.66    0.69
   5  11   0   -0.45    0.75
  -5 -11   0   -1.00    1.03
  -5 -11   0   -0.65    1.09
   4  11   0   -0.12    0.85
   4  11   0   -1.05    1.00
   4  11   0   -1.18    0.90
   4  11   0    0.90    0.61
  -4 -11   0   -1.50    1.04
  -4 -11   0   -0.10    0.74
  -4 -11   0   -0.91    1.43
   3  11   0   -0.94    0.82
   3  11   0   -1.07    0.90
   3  11   0   -0.48    0.71
   3  11   0   -0.71    0.76
  -3 -11   0    0.35    0.97
  -3 -11   0   -0.30    0.83
  -3 -11   0   -2.11    1.39
  -3 -11   0   -1.81    1.03
   2  11   0   -0.43    0.66
   2  11   0    0.48    0.83
   2  11   0   -0.26    0.95
  -2 -11   0    0.90    0.85
  -2 -11   0   -0.91    0.75
  -2 -11   0   -0.09    1.00
  -2 -11   0   -1.30    0.67
   1  11   0   -0.60    0.92
   1  11   0    0.20    0.60
   1  11   0   -1.42    0.90
  -1 -11   0   -0.87    0.65
  -1 -11   0    0.58    0.90
  -1 -11   0   -2.22    1.00
  -1 -11   0   -0.69    0.96
  -1 -11   0   -0.20    0.77
   0  11   0   -0.50    0.81
   0  11   0   -0.28    0.90
   0  11   0   -0.34    0.65
   0 -11   0   -0.59    1.02
   0 -11   0    0.21    0.96
   0 -11   0   -0.78    0.62
   0 -11   0   -1.03    0.72
  -1  11   0   -0.34    0.89
  -1  11   0   -0.61    0.86
   1 -11   0   -0.41    0.72
   1 -11   0    0.48    0.75
   1 -11   0   -0.11    0.82
   1 -11   0    0.16    1.02
  -2  11   0    0.25    0.75
  -2  11   0   -0.49    0.87
   2 -11   0    0.14    1.08
   2 -11   0   -0.84    0.68
   2 -11   0   -1.02    0.72
  -3  11   0   -1.94    0.85
  -3  11   0    0.05    0.79
   3 -11   0   -0.19    0.74
   3 -11   0   -1.35    0.92
   3 -11   0   -0.29    1.13
  -4  11   0   -0.47    0.83
  -4  11   0   -0.14    0.63
   4 -11   0   -1.03    1.18
   4 -11   0   -1.53    0.88
  -5  11   0   -0.22    0.84
  -5  11   0    0.71    0.66
   5 -11   0   -0.49    0.87
   5 -11   0   -0.33    0.90
  -6  11   0   -0.72    0.98
  -6  11   0   -0.88    0.81
   3  12   0    0.02    0.94
   3  12   0   -1.10    1.01
   3  12   0   -1.16    0.79
  -3 -12   0   -1.56    1.16
  -3 -12   0   -1.02    1.56
  -3 -12   0   -0.45    1.10
   2  12   0    0.39    0.68
   2  12   0   -0.86    0.75
   2  12   0   -0.59    0.79
  -2 -12   0   -0.88    0.76
  -2 -12   0    0.15    0.95
  -2 -12   0   -1.13    1.50
  -2 -12   0   -0.77    0.85
   1  12   0   -2.68    1.01
   1  12   0   -1.04    0.92
   1  12   0   -0.38    0.76
  -1 -12   0   -0.88    1.47
  -1 -12   0   -0.21    1.01
  -1 -12   0   -1.57    1.16
  -1 -12   0    0.17    0.74
   0  12   0   -1.30    0.73
   0  12   0   -0.14    1.03
   0 -12   0    0.96    0.79
   0 -12   0    0.86    1.44
   0 -12   0    0.27    0.96
   0 -12   0    0.12    1.13
   0 -12   0    0.72    0.85
  -1  12   0   -1.28    1.01
   1 -12   0   -0.38    0.81
   1 -12   0   -0.75    0.80
   1 -12   0   -0.39    0.82
   1 -12   0   -0.99    0.99
  -2  12   0   -0.55    0.73
  -2  12   0   -0.26    0.82
   2 -12   0   -0.81    0.80
   2 -12   0   -2.09    1.08
   2 -12   0    0.62    0.87
  -3  12   0   -0.67    0.83
   3 -12   0   -1.37    1.26
  -4  12   0    0.26    0.93
   1  13   0   -1.73    0.83
  -1 -13   0   -1.02    1.10
  -1 -13   0   -0.40    1.13
   0 -13   0   -1.37    1.13
   1 -13   0   -1.81    1.52
   1 -13   1   -0.12    1.28
   1 -13   1    0.06    1.56
   0 -13   1   -0.51    1.18
   0 -13   1   -2.11    1.28
  -1 -13   1   -1.50    1.12
  -1 -13   1   -0.25    0.82
   1  13  -1   -2.54    1.15
  -4  12  -1    0.34    0.70
   3 -12   1    0.01    1.28
  -3  12  -1    1.03    0.91
   2 -12   1    0.28    1.21
   2 -12   1    0.04    0.85
   2 -12   1   -1.05    1.09
  -2  12  -1   -0.65    0.73
  -2  12  -1    0.30    0.84
   1 -12   1    0.19    0.83
   1 -12   1    0.42    1.11
   1 -12   1   -0.01    0.85
  -1  12  -1   -1.54    1.00
   0 -12   1    0.05    0.96
   0 -12   1    1.11    1.09
   0 -12   1   -0.23    1.14
   0 -12   1   -0.74    1.14
   0  12  -1   -2.65    0.99
   0  12  -1   -0.42    0.68
   0  12  -1   -0.51    1.02
  -1 -12   1    0.45    0.99
  -1 -12   1   -2.32    1.15
  -1 -12   1    0.67    1.04
  -1 -12   1   -0.96    1.49
   1  12  -1   -0.27    0.76
   1  12  -1    0.06    0.77
   1  12  -1   -0.46    0.68
  -2 -12   1   -0.86    1.03
  -2 -12   1    0.41    0.71
  -2 -12   1   -0.66    1.54
  -2 -12   1   -0.51    0.86
   2  12  -1   -1.88    0.77
   2  12  -1   -1.88    1.01
   2  12  -1   -1.31    0.93
  -3 -12   1    1.97    1.64
  -3 -12   1   -0.18    0.87
  -3 -12   1   -0.27    1.09
   3  12  -1    0.01    0.69
   3  12  -1   -1.30    1.07
   3  12  -1   -1.08    0.74
   4  12  -1   -1.22    1.08
  -6  11  -1   -1.85    0.82
   5 -11   1    0.25    0.90
   5 -11   1    0.39    0.88
  -5  11  -1    1.17    0.94
  -5  11  -1   -0.38    0.84
   4 -11   1    0.88    0.91
   4 -11   1    1.35    1.21
   4 -11   1   -0.17    1.06
  -4  11  -1    0.27    0.85
  -4  11  -1   -1.39    0.82
   3 -11   1    0.37    1.14
   3 -11   1    0.36    0.78
   3 -11   1   -0.78    0.93
  -3  11  -1   -0.50    0.81
  -3  11  -1   -2.09    0.86
   2 -11   1   -0.49    1.01
   2 -11   1    2.06    1.10
   2 -11   1    0.20    0.71
  -2  11  -1    0.64    0.89
  -2  11  -1    1.53    0.77
   1 -11   1    0.27    0.83
   1 -11   1   -0.76    0.72
   1 -11   1   -0.36    1.05
   1 -11   1    0.40    0.74
  -1  11  -1   -0.01    0.90
  -1  11  -1   -1.09    0.86
   0 -11   1    0.24    1.05
   0 -11   1    0.39    0.64
   0 -11   1    1.48    0.97
   0 -11   1   -1.03    0.73
   0  11  -1    0.55    0.60
   0  11  -1    0.01    0.91
   0  11  -1   -0.78    0.65
  -1 -11   1    2.26    0.93
  -1 -11   1   -0.48    0.66
  -1 -11   1   -1.64    1.01
  -1 -11   1   -0.34    0.78
   1  11  -1   -1.02    0.92
   1  11  -1   -0.37    0.90
   1  11  -1    0.59    0.61
  -2 -11   1   -1.13    0.68
  -2 -11   1   -0.35    0.84
  -2 -11   1    0.83    1.02
  -2 -11   1   -0.64    0.75
   2  11  -1   -0.36    0.96
   2  11  -1    0.15    0.67
   2  11  -1    0.57    0.62
  -3 -11   1   -1.09    1.03
  -3 -11   1    0.29    0.81
  -3 -11   1   -1.69    1.41
  -3 -11   1   -1.43    0.97
   3  11  -1   -1.24    0.70
   3  11  -1   -0.71    0.71
   3  11  -1   -1.67    0.89
   3  11  -1    0.11    0.60
  -4 -11   1   -1.17    0.73
  -4 -11   1   -1.57    1.43
  -4 -11   1   -1.35    1.04
   4  11  -1   -0.77    1.01
   4  11  -1   -1.19    0.84
   4  11  -1   -0.38    0.91
   4  11  -1   -0.68    0.59
  -5 -11   1    0.29    1.12
  -5 -11   1   -0.91    1.03
   5  11  -1    1.71    0.96
   5  11  -1    0.62    0.87
   5  11  -1   -1.29    0.73
   6  11  -1    1.71    1.04
   6  11  -1    0.39    0.89
   8 -10   1   -0.37    0.78
  -8  10  -1    0.31    0.85
   7 -10   1   -0.59    0.85
   7 -10   1   -0.54    0.69
  -7  10  -1    0.34    0.73
  -7  10  -1    1.43    0.75
   6 -10   1   -1.26    0.72
   6 -10   1    1.49    1.16
  -6  10  -1    0.27    0.91
  -6  10  -1   -0.40    0.72
   5 -10   1   -0.37    0.80
   5 -10   1   -0.41    0.72
   5 -10   1   -0.44    0.99
  -5  10  -1   -1.01    0.71
  -5  10  -1   -0.17    0.83
   4 -10   1   -0.16    1.05
   4 -10   1   -0.42    0.57
   4 -10   1   -1.07    0.96
  -4  10  -1   -0.01    0.79
  -4  10  -1   -0.32    0.74
   3 -10   1    0.30    0.94
   3 -10   1    1.09    0.75
   3 -10   1   -0.65    0.79
  -3  10  -1    1.17    0.58
  -3  10  -1    0.83    0.55
   2 -10   1    1.14    0.94
   2 -10   1   -0.94    0.90
   2 -10   1   -0.78    0.83
   2 -10   1   -0.27    0.50
  -2  10  -1   -0.20    0.52
  -2  10  -1   -0.97    0.76
   1 -10   1   -0.75    0.93
   1 -10   1   -1.08    0.86
   1 -10   1   -0.15    0.90
   1 -10   1    0.04    0.53
  -1  10  -1   -0.42    0.53
  -1  10  -1   -0.77    0.54
  -1  10  -1   -0.44    0.56
   0 -10   1    0.60    0.76
   0 -10   1   -0.19    0.94
   0 -10   1   -0.37    0.64
   0 -10   1    1.26    0.86
   0  10  -1    0.81    0.79
   0  10  -1    1.17    0.58
   0  10  -1    1.13    0.73
  -1 -10   1    0.00    0.66
  -1 -10   1   -0.82    0.79
  -1 -10   1    1.17    0.81
  -1 -10   1    0.32    0.71
   1  10  -1   -0.73    0.80
   1  10  -1   -1.13    0.78
   1  10  -1    0.27    0.52
   1  10  -1    0.57    0.73
  -2 -10   1    0.58    0.68
  -2 -10   1    1.09    0.62
  -2 -10   1    1.91    0.77
   2  10  -1    0.47    0.59
   2  10  -1    2.09    0.61
   2  10  -1    1.13    0.54
   2  10  -1    2.66    0.86
  -3 -10   1    0.62    0.72
  -3 -10   1    0.25    0.63
  -3 -10   1    0.09    1.28
  -3 -10   1    2.91    0.96
   3  10  -1    5.06    0.85
   3  10  -1    0.29    0.73
   3  10  -1    0.17    0.67
   3  10  -1    3.65    0.88
  -4 -10   1    1.02    0.96
  -4 -10   1   -0.32    0.64
  -4 -10   1   -1.67    0.89
   4  10  -1   -0.13    0.78
   4  10  -1   -0.58    0.75
   4  10  -1   -1.00    0.87
   4  10  -1   -1.18    0.79
  -5 -10   1    0.49    1.37
  -5 -10   1    0.36    0.92
   5  10  -1   -0.05    0.76
   5  10  -1    0.37    0.66
   5  10  -1    0.80    0.63
  -6 -10   1   -1.12    1.39
  -6 -10   1   -0.15    0.94
   6  10  -1    0.00    0.67
   6  10  -1   -0.04    0.58
   6  10  -1    0.48    0.71
  -7 -10   1   -0.71    1.06
   7  10  -1   -0.18    1.08
   7  10  -1   -1.18    0.80
   8  10  -1   -0.08    0.89
   9  -9   1   -0.41    1.15
  -9   9  -1    0.45    0.96
   8  -9   1    0.02    0.67
   8  -9   1   -0.97    1.08
  -8   9  -1    0.64    0.82
  -8   9  -1   -0.30    0.63
  -8   9  -1    0.45    1.02
   7  -9   1    0.06    0.61
   7  -9   1    0.34    1.06
  -7   9  -1    0.78    0.56
  -7   9  -1   -0.65    0.68
  -7   9  -1    0.58    0.68
   6  -9   1    0.60    0.64
   6  -9   1    2.19    1.04
   6  -9   1    1.04    0.70
  -6   9  -1    1.45    0.63
  -6   9  -1    1.38    0.64
  -6   9  -1   -0.52    0.83
   5  -9   1   -0.12    0.70
   5  -9   1   -0.40    0.86
   5  -9   1   -0.99    0.64
  -5   9  -1    0.27    0.56
  -5   9  -1   -1.63    0.71
  -5   9  -1    0.64    0.62
   4  -9   1    0.41    0.93
   4  -9   1    0.17    0.63
   4  -9   1   -1.15    0.67
  -4   9  -1    1.24    0.54
  -4   9  -1    0.57    0.71
  -4   9  -1   -0.18    0.65
   3  -9   1    0.00    0.62
   3  -9   1    0.08    0.84
   3  -9   1   -0.68    0.50
  -3   9  -1    0.75    0.66
  -3   9  -1   -0.28    0.66
   2  -9   1    1.80    0.62
   2  -9   1    1.21    0.63
   2  -9   1    2.06    0.63
   2  -9   1    1.37    0.73
  -2   9  -1    1.80    0.63
  -2   9  -1    1.65    0.50
   1  -9   1    5.73    0.54
   1  -9   1    5.29    0.80
   1  -9   1    7.03    0.87
   1  -9   1    4.51    0.74
  -1   9  -1    5.58    0.54
  -1   9  -1    5.94    0.56
  -1   9  -1    5.86    0.56
   0  -9   1    0.10    0.54
   0  -9   1   -1.55    0.74
   0  -9   1   -0.40    0.65
   0  -9   1   -0.10    0.59
   0   9  -1    0.20    0.63
   0   9  -1    0.32    0.49
   0   9  -1   -0.13    0.67
   0   9  -1   -0.43    0.41
  -1  -9   1    2.28    0.60
  -1  -9   1    2.22    0.71
  -1  -9   1    2.02    0.66
  -1  -9   1    4.33    0.74
   1   9  -1    2.97    0.49
   1   9  -1    2.54    0.53
   1   9  -1    2.93    0.54
   1   9  -1    2.78    0.49
  -2  -9   1    1.18    0.89
  -2  -9   1    2.00    0.81
  -2  -9   1    1.36    0.73
   2   9  -1    3.32    0.71
   2   9  -1    1.47    0.53
   2   9  -1    1.27    0.53
   2   9  -1    1.18    0.64
  -3  -9   1    2.57    0.58
  -3  -9   1    5.49    0.85
  -3  -9   1    3.15    0.64
   3   9  -1    3.11    0.65
   3   9  -1    6.95    0.75
   3   9  -1    3.39    0.68
   3   9  -1    4.55    0.79
  -4  -9   1   -1.16    0.55
  -4  -9   1    0.42    0.57
  -4  -9   1    0.33    0.76
  -4  -9   1    1.43    1.15
   4   9  -1    0.34    0.71
   4   9  -1    0.08    0.69
   4   9  -1    0.53    0.56
   4   9  -1   -0.10    0.67
  -5  -9   1    1.58    0.91
  -5  -9   1    1.03    0.80
  -5  -9   1    1.36    0.80
   5   9  -1    2.42    0.61
   5   9  -1    0.85    0.51
   5   9  -1    1.85    0.52
   5   9  -1    1.74    0.59
  -6  -9   1    0.19    0.92
  -6  -9   1    0.40    0.61
   6   9  -1    1.12    0.72
   6   9  -1    1.02    0.66
   6   9  -1    0.68    0.60
  -7  -9   1    0.28    0.97
  -7  -9   1   -0.10    0.84
   7   9  -1    1.07    0.73
   7   9  -1    0.02    0.75
   7   9  -1    0.12    0.83
  -8  -9   1   -0.90    0.82
  -8  -9   1   -0.25    1.00
   8   9  -1    0.23    0.77
   8   9  -1    0.00    0.78
   8   9  -1   -0.89    0.80
   9   9  -1   -0.13    0.86
   9  -8   1    0.40    0.99
  -9   8  -1    2.04    0.96
   8  -8   1   -0.06    0.96
   8  -8   1    0.41    0.56
  -8   8  -1    0.82    0.68
  -8   8  -1   -0.13    0.52
  -8   8  -1    0.30    0.82
   7  -8   1    1.64    0.61
   7  -8   1    1.33    0.93
   7  -8   1    2.11    0.97
  -7   8  -1    1.98    0.51
  -7   8  -1    2.27    0.72
  -7   8  -1    1.31    0.86
   6  -8   1    2.28    0.92
   6  -8   1    0.55    0.85
   6  -8   1   -0.25    0.53
  -6   8  -1    0.15    0.45
  -6   8  -1    0.78    0.62
  -6   8  -1    0.14    0.55
   5  -8   1    0.67    0.80
   5  -8   1   -0.06    0.56
   5  -8   1    0.86    0.63
  -5   8  -1    0.71    0.51
  -5   8  -1   -0.03    0.53
  -5   8  -1    1.68    0.52
   4  -8   1    0.78    0.80
   4  -8   1   -0.18    0.54
   4  -8   1   -0.72    0.57
  -4   8  -1   -0.52    0.54
  -4   8  -1   -0.10    0.42
  -4   8  -1    0.05    0.63
   3  -8   1    3.07    0.63
   3  -8   1    2.68    0.58
   3  -8   1    3.09    0.52
   3  -8   1    2.39    0.77
  -3   8  -1    3.35    0.42
  -3   8  -1    3.43    0.47
  -3   8  -1    3.49    0.59
  -3   8  -1    3.66    0.43
   2  -8   1   -0.23    0.51
   2  -8   1    0.02    0.53
   2  -8   1   -0.06    0.50
   2  -8   1   -0.14    0.43
  -2   8  -1   -0.20    0.31
  -2   8  -1    0.08    0.31
  -2   8  -1    0.46    0.53
  -2   8  -1   -0.51    0.54
   1  -8   1   -0.44    0.53
   1  -8   1   -0.22    0.44
   1  -8   1    0.62    0.67
   1  -8   1    0.28    0.53
  -1   8  -1    0.26    0.55
  -1   8  -1    0.57    0.40
  -1   8  -1   -0.03    0.31
  -1   8  -1   -0.25    0.56
   0  -8   1   15.37    0.73
   0  -8   1   14.96    1.64
   0  -8   1   15.71    0.80
   0  -8   1   13.77    0.83
   0   8  -1   14.66    0.90
   0   8  -1   15.65    0.73
   0   8  -1   15.93    0.77
   0   8  -1   15.78    0.62
  -1  -8   1    0.89    0.59
  -1  -8   1    0.00    0.52
  -1  -8   1    0.71    0.65
  -1  -8   1    0.62    0.43
   1   8  -1    0.52    0.42
   1   8  -1    0.33    0.39
   1   8  -1    0.85    0.42
   1   8  -1    0.86    0.43
  -2  -8   1    1.67    0.60
  -2  -8   1    2.88    0.45
  -2  -8   1    2.48    0.70
  -2  -8   1    2.00    0.62
   2   8  -1    2.29    0.59
   2   8  -1    2.81    0.56
   2   8  -1    2.76    0.50
   2   8  -1    2.38    0.47
  -3  -8   1   14.06    0.77
  -3  -8   1   13.62    1.10
  -3  -8   1   15.73    0.84
   3   8  -1   14.35    0.92
   3   8  -1   13.44    0.68
   3   8  -1   15.07    1.03
   3   8  -1   13.30    0.90
  -4  -8   1    2.99    0.50
  -4  -8   1    1.99    0.53
  -4  -8   1    2.63    0.68
  -4  -8   1    3.56    1.03
   4   8  -1    2.48    0.59
   4   8  -1    3.07    0.51
   4   8  -1    5.17    0.63
   4   8  -1    3.13    0.50
  -5  -8   1   -0.36    1.04
  -5  -8   1   -0.76    0.67
  -5  -8   1   -1.48    0.68
   5   8  -1    0.08    0.48
   5   8  -1    0.21    0.72
   5   8  -1   -0.85    0.58
   5   8  -1    0.13    0.60
  -6  -8   1   -0.83    1.10
  -6  -8   1   -0.50    0.52
  -6  -8   1   -0.05    0.54
   6   8  -1   -0.18    0.68
   6   8  -1    0.09    0.82
   6   8  -1   -0.10    0.63
  -7  -8   1    0.58    1.16
  -7  -8   1    0.26    0.74
   7   8  -1    0.31    0.66
   7   8  -1    0.79    0.73
   7   8  -1   -0.22    0.67
  -8  -8   1    0.78    0.91
  -8  -8   1   -0.05    0.75
   8   8  -1    0.91    0.73
   8   8  -1   -0.45    0.72
   8   8  -1   -1.03    0.72
  -9  -8   1    1.42    1.25
  -9  -8   1    0.34    0.76
   9   8  -1    0.66    0.77
   9   8  -1    0.87    0.79
   9   8  -1   -1.07    0.73
 -10   7  -1    2.13    1.05
   9  -7   1   -0.71    0.86
  -9   7  -1    0.00    0.66
  -9   7  -1   -0.33    0.96
   8  -7   1    0.07    0.86
   8  -7   1    0.51    0.44
   8  -7   1    0.04    0.90
  -8   7  -1    0.14    0.57
  -8   7  -1   -0.09    0.86
   7  -7   1    0.14    0.83
   7  -7   1   -0.37    0.58
   7  -7   1    0.45    0.48
  -7   7  -1    0.62    0.68
  -7   7  -1    0.59    0.57
  -7   7  -1    0.25    0.47
   6  -7   1   -0.22    0.56
   6  -7   1   -0.27    0.44
   6  -7   1    0.19    0.75
  -6   7  -1   -0.59    0.48
  -6   7  -1   -0.57    0.67
  -6   7  -1   -0.16    0.57
   5  -7   1    2.53    0.76
   5  -7   1    3.97    0.59
   5  -7   1    2.85    0.50
  -5   7  -1    3.24    0.65
  -5   7  -1    3.30    0.49
  -5   7  -1    3.01    0.47
   4  -7   1    2.42    0.48
   4  -7   1    2.94    0.72
   4  -7   1    2.88    0.42
   4  -7   1    1.88    0.69
  -4   7  -1    1.96    0.41
  -4   7  -1    3.09    0.60
  -4   7  -1    2.60    0.41
  -4   7  -1    2.29    0.47
   3  -7   1    1.49    0.43
   3  -7   1    1.13    0.49
   3  -7   1    1.15    0.37
   3  -7   1    2.12    0.50
  -3   7  -1    1.05    0.42
  -3   7  -1    1.63    0.36
  -3   7  -1    1.57    0.33
  -3   7  -1    1.35    0.38
   2  -7   1    0.55    0.63
   2  -7   1    0.69    0.32
   2  -7   1    0.28    0.50
   2  -7   1    1.17    0.45
  -2   7  -1    0.69    0.46
  -2   7  -1    0.61    0.25
  -2   7  -1    0.40    0.44
  -2   7  -1    0.50    0.27
   1  -7   1    9.04    0.80
   1  -7   1    9.17    1.02
   1  -7   1   11.92    0.82
   1  -7   1    9.60    0.67
  -1   7  -1    8.84    0.47
  -1   7  -1   11.61    0.74
  -1   7  -1   10.00    0.72
  -1   7  -1    8.27    0.36
  -1   7  -1    8.89    0.54
   0  -7   1    1.08    0.47
   0  -7   1    1.59    0.36
   0  -7   1    1.33    0.40
   0  -7   1    1.61    0.40
   0   7  -1    1.42    0.34
   0   7  -1    1.36    0.47
   0   7  -1    1.73    0.32
   0   7  -1    1.57    0.48
  -1  -7   1    0.85    0.48
  -1  -7   1    1.89    0.38
  -1  -7   1    1.68    0.50
  -1  -7   1    1.38    0.56
   1   7  -1    0.95    0.46
   1   7  -1    1.67    0.48
   1   7  -1    1.56    0.50
   1   7  -1    2.03    0.36
  -2  -7   1   84.04    2.06
  -2  -7   1   91.43    2.32
  -2  -7   1   88.72    3.92
  -2  -7   1   88.78    2.40
   2   7  -1   91.19    2.27
   2   7  -1   88.29    2.04
   2   7  -1   87.47    2.10
   2   7  -1   89.88    2.10
  -3  -7   1    1.68    0.57
  -3  -7   1    1.13    0.54
  -3  -7   1    1.31    0.44
   3   7  -1    0.78    0.35
   3   7  -1    0.49    0.48
   3   7  -1    1.25    0.40
   3   7  -1    1.23    0.50
  -4  -7   1    3.47    0.59
  -4  -7   1    3.74    0.60
  -4  -7   1    4.21    0.91
  -4  -7   1    4.38    0.44
   4   7  -1    3.52    0.53
   4   7  -1    3.78    0.46
   4   7  -1    4.77    0.61
   4   7  -1    3.78    0.42
  -5  -7   1   -0.24    0.41
  -5  -7   1   -0.46    0.91
  -5  -7   1   -0.45    0.41
   5   7  -1    0.02    0.40
   5   7  -1    0.70    0.39
   5   7  -1   -0.09    0.47
   5   7  -1   -0.56    0.49
  -6  -7   1   -0.60    0.60
  -6  -7   1   -0.46    0.96
  -6  -7   1    0.04    0.51
   6   7  -1   -1.05    0.58
   6   7  -1   -0.66    0.74
   6   7  -1   -0.26    0.56
  -7  -7   1    1.61    0.63
  -7  -7   1    1.53    0.78
  -7  -7   1    1.82    0.57
   7   7  -1    1.98    0.63
   7   7  -1    1.83    0.63
   7   7  -1    0.86    0.61
  -8  -7   1    0.39    1.08
  -8  -7   1    0.14    0.63
  -8  -7   1    1.42    0.66
   8   7  -1   -0.07    0.64
   8   7  -1   -0.23    0.61
   8   7  -1   -0.35    0.67
  -9  -7   1   -0.19    1.14
  -9  -7   1   -0.18    0.79
   9   7  -1   -0.58    0.63
   9   7  -1   -0.27    0.70
   9   7  -1   -0.08    0.73
 -10  -7   1   -0.17    0.78
 -10  -7   1    0.23    1.18
  10   7  -1   -1.87    0.74
 -11   6  -1    0.32    1.13
 -10   6  -1    1.64    1.00
 -10   6  -1    1.26    1.02
   9  -6   1    1.39    0.79
   9  -6   1    1.29    0.94
  -9   6  -1    3.84    0.92
  -9   6  -1    2.68    0.67
   8  -6   1    0.49    0.86
   8  -6   1    0.87    0.56
   8  -6   1    1.35    0.39
  -8   6  -1    1.27    0.59
  -8   6  -1    1.30    0.77
   7  -6   1    1.48    0.39
   7  -6   1    1.95    0.73
   7  -6   1    1.50    0.77
  -7   6  -1    1.06    0.53
  -7   6  -1    1.33    0.65
  -7   6  -1    2.08    0.43
   6  -6   1    1.65    0.68
   6  -6   1    0.48    0.41
   6  -6   1    0.93    0.69
  -6   6  -1    0.81    0.46
  -6   6  -1    1.41    0.42
  -6   6  -1    0.75    0.39
   5  -6   1    0.35    0.62
   5  -6   1    0.08    0.37
   5  -6   1    0.53    0.63
  -5   6  -1    0.02    0.40
  -5   6  -1    0.36    0.40
  -5   6  -1   -0.20    0.44
   4  -6   1    0.66    0.56
   4  -6   1    0.30    0.31
   4  -6   1   -0.65    0.38
   4  -6   1    0.40    0.58
  -4   6  -1   -0.34    0.36
  -4   6  -1   -0.38    0.31
  -4   6  -1   -0.35    0.35
  -4   6  -1    0.00    0.41
   3  -6   1   10.98    0.54
   3  -6   1   10.48    0.66
   3  -6   1   11.06    0.64
   3  -6   1   12.85    1.24
  -3   6  -1   11.01    0.47
  -3   6  -1   11.32    0.65
  -3   6  -1   11.33    0.59
  -3   6  -1   10.85    0.58
   2  -6   1   15.26    0.61
   2  -6   1   15.20    0.68
   2  -6   1   16.34    1.30
   2  -6   1   14.68    0.54
  -2   6  -1   15.04    0.47
  -2   6  -1   14.24    0.55
  -2   6  -1   15.24    0.46
  -2   6  -1   16.19    0.58
   1  -6   1    1.08    0.31
   1  -6   1    0.89    0.39
   1  -6   1    2.26    0.48
   1  -6   1    1.46    0.29
  -1   6  -1    1.11    0.29
  -1   6  -1    1.28    0.23
  -1   6  -1    1.44    0.29
  -1   6  -1    1.64    0.29
  -1   6  -1    1.34    0.20
   0  -6   1   22.24    0.79
   0  -6   1   23.24    1.47
   0  -6   1   23.82    0.79
   0  -6   1   23.04    0.88
   0   6  -1   24.15    0.83
   0   6  -1   22.68    0.63
   0   6  -1   21.67    0.70
   0   6  -1   21.89    0.69
  -1  -6   1   16.75    0.73
  -1  -6   1   15.31    0.66
  -1  -6   1   15.73    1.10
  -1  -6   1   16.31    0.70
   1   6  -1   16.10    0.62
   1   6  -1   16.37    0.69
   1   6  -1   16.06    0.59
   1   6  -1   16.10    0.57
  -2  -6   1   18.46    1.39
  -2  -6   1   17.69    0.83
  -2  -6   1   17.47    0.72
  -2  -6   1   16.85    0.63
   2   6  -1   18.34    0.78
   2   6  -1   17.08    0.65
   2   6  -1   17.59    0.73
   2   6  -1   17.43    0.72
  -3  -6   1    3.02    0.38
  -3  -6   1    2.36    0.46
  -3  -6   1    2.74    0.38
  -3  -6   1    2.64    0.21
   3   6  -1    3.56    0.45
   3   6  -1    2.54    0.43
   3   6  -1    2.78    0.43
   3   6  -1    2.82    0.35
  -4  -6   1    7.62    0.52
  -4  -6   1    8.55    0.74
  -4  -6   1    7.85    0.69
  -4  -6   1    7.58    0.56
   4   6  -1    7.47    0.51
   4   6  -1    8.72    0.54
   4   6  -1    7.87    0.54
   4   6  -1    9.38    0.62
  -5  -6   1    0.64    0.47
  -5  -6   1    0.40    0.36
  -5  -6   1    0.92    0.30
  -5  -6   1   -0.24    0.78
   5   6  -1    1.31    0.35
   5   6  -1    0.83    0.46
   5   6  -1    0.84    0.43
   5   6  -1    0.50    0.41
  -6  -6   1    7.76    0.60
  -6  -6   1    8.18    0.65
  -6  -6   1    9.05    0.78
   6   6  -1    8.10    0.70
   6   6  -1    9.08    0.77
   6   6  -1    6.74    0.58
  -7  -6   1    0.08    0.54
  -7  -6   1   -0.49    0.51
  -7  -6   1    0.17    0.90
   7   6  -1    0.13    0.54
   7   6  -1   -0.15    0.51
   7   6  -1    0.12    0.55
  -8  -6   1    0.23    0.62
  -8  -6   1    0.80    0.71
  -8  -6   1    0.20    0.53
   8   6  -1   -0.63    0.61
   8   6  -1    0.64    0.62
   8   6  -1    0.93    0.59
  -9  -6   1    0.48    1.02
  -9  -6   1    0.01    0.63
  -9  -6   1    0.80    0.71
   9   6  -1   -0.31    0.93
   9   6  -1    0.33    0.65
   9   6  -1   -0.26    0.53
 -10  -6   1    1.93    1.06
  10   6  -1   -0.09    0.70
  10   6  -1    0.61    0.75
  11  -5   1   -1.04    0.97
 -11   5  -1    1.27    1.11
  10  -5   1   -0.19    0.98
 -10   5  -1    0.79    0.71
 -10   5  -1    0.61    0.70
   9  -5   1    1.72    0.68
   9  -5   1    2.01    0.92
  -9   5  -1    2.61    0.64
  -9   5  -1    2.35    0.85
   8  -5   1    0.90    0.79
   8  -5   1    1.66    0.49
  -8   5  -1    1.14    0.73
  -8   5  -1    1.97    0.78
   7  -5   1    1.22    0.72
   7  -5   1    1.56    0.32
   7  -5   1    3.01    0.64
  -7   5  -1    1.06    0.47
  -7   5  -1    1.28    0.30
  -7   5  -1    2.40    0.49
   6  -5   1   -0.84    0.31
   6  -5   1    0.05    0.45
   6  -5   1    0.19    0.42
  -6   5  -1    0.27    0.57
  -6   5  -1   -0.44    0.33
  -6   5  -1   -0.78    0.50
   5  -5   1   16.11    0.86
   5  -5   1   13.99    0.64
   5  -5   1   15.96    1.13
  -5   5  -1   15.13    0.54
  -5   5  -1   15.62    0.67
  -5   5  -1   15.25    0.59
  -5   5  -1   15.27    0.75
   4  -5   1    0.50    0.37
   4  -5   1    0.67    0.24
   4  -5   1    0.20    0.30
   4  -5   1    0.53    0.36
   4  -5   1    0.05    0.27
  -4   5  -1    0.39    0.28
  -4   5  -1    0.61    0.25
  -4   5  -1    0.65    0.24
  -4   5  -1    0.78    0.28
  -4   5  -1    0.07    0.31
   3  -5   1    8.68    0.43
   3  -5   1    8.16    0.50
   3  -5   1    9.53    0.32
   3  -5   1   10.33    0.65
   3  -5   1    9.36    1.02
  -3   5  -1    7.91    0.42
  -3   5  -1    8.32    0.46
  -3   5  -1    8.43    0.45
  -3   5  -1    8.73    0.41
   2  -5   1    0.26    0.28
   2  -5   1   -0.05    0.42
   2  -5   1    0.34    0.32
   2  -5   1    0.02    0.16
   2  -5   1    0.54    0.30
  -2   5  -1    0.36    0.21
  -2   5  -1    0.24    0.21
  -2   5  -1    0.62    0.29
  -2   5  -1    0.19    0.18
   1  -5   1    1.38    0.34
   1  -5   1    1.23    0.45
   1  -5   1    1.38    0.19
   1  -5   1    2.46    0.31
   1  -5   1    2.25    0.40
  -1   5  -1    2.22    0.31
  -1   5  -1    0.98    0.16
  -1   5  -1    1.40    0.22
  -1   5  -1    1.72    0.32
  -1   5  -1    1.33    0.23
   0  -5   1    0.75    0.35
   0  -5   1    0.07    0.22
   0  -5   1    0.39    0.31
   0  -5   1    0.25    0.25
   0   5  -1    0.66    0.30
   0   5  -1    0.64    0.23
   0   5  -1    0.02    0.20
   0   5  -1    0.26    0.30
  -1  -5   1  193.61    7.75
  -1  -5   1  198.43    4.18
  -1  -5   1  196.51    4.52
  -1  -5   1  193.57    4.94
   1   5  -1  191.61    4.17
   1   5  -1  197.07    4.51
   1   5  -1  198.27    4.17
   1   5  -1  196.92    4.17
  -2  -5   1   51.61    1.43
  -2  -5   1   53.42    1.10
  -2  -5   1   52.99    2.39
  -2  -5   1   52.34    1.28
  -2  -5   1   53.39    1.40
   2   5  -1   51.81    1.28
   2   5  -1   53.88    1.27
   2   5  -1   51.75    1.33
   2   5  -1   51.63    1.25
  -3  -5   1    5.56    0.39
  -3  -5   1    5.53    0.20
  -3  -5   1    6.22    0.51
  -3  -5   1    5.79    0.43
   3   5  -1    6.19    0.48
   3   5  -1    5.46    0.39
   3   5  -1    5.79    0.39
   3   5  -1    6.40    0.52
  -4  -5   1    0.23    0.37
  -4  -5   1    0.44    0.44
  -4  -5   1   -0.08    0.26
  -4  -5   1    0.34    0.38
   4   5  -1    0.22    0.33
   4   5  -1    0.49    0.26
   4   5  -1    0.35    0.31
   4   5  -1    0.41    0.35
  -5  -5   1   21.31    0.91
  -5  -5   1   22.91    0.80
  -5  -5   1   23.67    0.83
  -5  -5   1   22.52    0.75
   5   5  -1   23.95    0.83
   5   5  -1   21.90    0.66
   5   5  -1   22.63    0.83
   5   5  -1   23.55    0.90
  -6  -5   1    0.53    0.39
  -6  -5   1    0.82    0.73
  -6  -5   1    0.47    0.42
  -6  -5   1    0.39    0.45
   6   5  -1    1.08    0.33
   6   5  -1    1.00    0.41
   6   5  -1    1.10    0.45
   6   5  -1    1.06    0.36
  -7  -5   1    0.09    0.77
  -7  -5   1   -0.47    0.49
  -7  -5   1   -0.25    0.37
   7   5  -1   -0.12    0.43
   7   5  -1    0.53    0.36
   7   5  -1   -0.14    0.49
  -8  -5   1    1.07    0.45
  -8  -5   1    1.70    0.64
  -8  -5   1    1.54    0.46
   8   5  -1    0.11    0.50
   8   5  -1    0.98    0.57
   8   5  -1    1.21    0.56
  -9  -5   1    0.48    0.91
  -9  -5   1    0.66    0.69
  -9  -5   1    0.15    0.51
   9   5  -1   -0.44    0.60
   9   5  -1   -0.74    0.85
   9   5  -1   -0.99    0.50
 -10  -5   1   -0.73    0.49
 -10  -5   1   -0.43    0.77
  10   5  -1   -1.56    0.51
  10   5  -1    0.67    0.69
  10   5  -1   -0.43    0.65
  11  -4   1    0.90    0.89
 -11   4  -1    0.67    0.78
 -11   4  -1    1.11    0.75
  10  -4   1    1.10    0.94
 -10   4  -1    1.43    0.95
 -10   4  -1    2.39    0.68
   9  -4   1    0.85    0.85
  -9   4  -1   -0.09    0.59
  -9   4  -1    0.25    0.57
   8  -4   1    1.15    0.40
   8  -4   1    1.76    0.56
   8  -4   1    0.82    0.74
  -8   4  -1    1.37    0.52
  -8   4  -1    2.15    0.70
   7  -4   1    3.51    0.28
   7  -4   1    2.99    0.55
   7  -4   1    2.83    0.71
  -7   4  -1    3.02    0.62
  -7   4  -1    3.81    0.30
  -7   4  -1    3.61    0.64
   6  -4   1   -0.19    0.47
   6  -4   1    0.37    0.25
   6  -4   1    0.34    0.56
  -6   4  -1    0.27    0.36
  -6   4  -1    0.04    0.24
  -6   4  -1    0.73    0.38
   5  -4   1    2.76    0.23
   5  -4   1    2.52    0.27
   5  -4   1    2.28    0.52
   5  -4   1    3.19    0.28
   5  -4   1    3.35    0.47
  -5   4  -1    3.50    0.43
  -5   4  -1    3.09    0.23
  -5   4  -1    2.14    0.19
  -5   4  -1    2.84    0.35
  -5   4  -1    2.80    0.27
   4  -4   1   11.78    0.40
   4  -4   1   12.73    0.64
   4  -4   1   11.46    0.45
   4  -4   1   11.63    0.86
   4  -4   1   11.30    0.41
  -4   4  -1   11.78    0.41
  -4   4  -1   11.34    0.42
  -4   4  -1   11.82    0.39
  -4   4  -1   10.59    0.56
  -4   4  -1   11.53    0.42
   3  -4   1  233.13    5.23
   3  -4   1  231.03    5.25
   3  -4   1  233.49    4.85
   3  -4   1  232.78    9.05
   3  -4   1  225.01    5.82
   3  -4   1  241.09    4.85
  -3   4  -1  226.28    4.64
  -3   4  -1  228.54    4.85
  -3   4  -1  228.90    4.85
  -3   4  -1  226.12    5.23
  -3   4  -1  229.87    4.56
   2  -4   1   91.42    3.72
   2  -4   1   92.23    2.13
   2  -4   1   91.73    1.99
   2  -4   1   95.52    1.95
   2  -4   1   90.37    2.40
   2  -4   1   91.20    2.16
  -2   4  -1   90.43    2.14
  -2   4  -1   90.09    1.99
  -2   4  -1   89.87    1.88
  -2   4  -1   92.21    1.98
   1  -4   1    8.56    0.24
   1  -4   1    7.79    0.77
   1  -4   1    7.65    0.31
   1  -4   1    7.40    0.42
   1  -4   1    7.58    0.38
  -1   4  -1    7.63    0.33
  -1   4  -1    7.96    0.37
  -1   4  -1    8.04    0.27
  -1   4  -1    7.73    0.27
  -1   4  -1    7.43    0.32
   0  -4   1    6.42    0.39
   0  -4   1    5.29    0.23
   0  -4   1    6.11    0.71
   0  -4   1    5.54    0.41
   0  -4   1    5.63    0.35
   0   4  -1    5.13    0.25
   0   4  -1    5.48    0.28
   0   4  -1    5.32    0.30
   0   4  -1    5.13    0.29
  -1  -4   1    1.13    0.28
  -1  -4   1    1.59    0.26
  -1  -4   1    2.04    0.16
  -1  -4   1    1.50    0.26
  -1  -4   1    1.94    0.29
   1   4  -1    1.59    0.20
   1   4  -1    1.70    0.21
   1   4  -1    1.38    0.19
   1   4  -1    1.20    0.25
  -2  -4   1    0.39    0.21
  -2  -4   1    0.31    0.28
  -2  -4   1    0.01    0.19
  -2  -4   1    0.37    0.12
  -2  -4   1    0.41    0.27
   2   4  -1    0.14    0.18
   2   4  -1    0.09    0.18
   2   4  -1    0.32    0.26
   2   4  -1    0.18    0.25
  -3  -4   1   84.32    1.87
  -3  -4   1   81.78    2.15
  -3  -4   1   83.96    2.02
  -3  -4   1   83.02    1.67
   3   4  -1   82.19    2.00
   3   4  -1   84.74    1.89
   3   4  -1   86.75    1.84
   3   4  -1   84.02    1.88
  -4  -4   1    6.10    0.45
  -4  -4   1    5.54    0.48
  -4  -4   1    6.39    0.44
  -4  -4   1    5.57    0.31
   4   4  -1    6.17    0.53
   4   4  -1    6.53    0.40
   4   4  -1    6.82    0.48
   4   4  -1    6.74    0.45
  -5  -4   1    3.89    0.34
  -5  -4   1    4.17    0.47
  -5  -4   1    3.82    0.21
  -5  -4   1    3.56    0.34
  -5  -4   1    3.89    0.39
   5   4  -1    3.59    0.35
   5   4  -1    3.76    0.39
   5   4  -1    4.15    0.13
   5   4  -1    4.00    0.39
   5   4  -1    3.94    0.31
  -6  -4   1   -0.39    0.30
  -6  -4   1   -0.07    0.33
  -6  -4   1    0.65    0.30
  -6  -4   1    0.15    0.32
  -6  -4   1    0.59    0.61
   6   4  -1    0.50    0.54
   6   4  -1    0.21    0.37
   6   4  -1    0.36    0.28
   6   4  -1    0.22    0.27
  -7  -4   1    2.77    0.38
  -7  -4   1    3.48    0.49
  -7  -4   1    3.34    0.42
  -7  -4   1    4.00    0.73
   7   4  -1    3.82    0.50
   7   4  -1    3.08    0.48
   7   4  -1    2.82    0.37
  -8  -4   1    0.77    0.48
  -8  -4   1    0.95    0.73
  -8  -4   1    0.32    0.40
  -8  -4   1   -0.41    0.58
   8   4  -1    0.33    0.36
   8   4  -1   -0.32    0.41
   8   4  -1   -0.11    0.51
  -9  -4   1    1.19    0.51
  -9  -4   1    1.89    0.60
  -9  -4   1    1.58    0.47
  -9  -4   1    1.66    0.80
   9   4  -1    1.42    0.59
   9   4  -1    0.79    0.47
   9   4  -1    1.72    0.43
 -10  -4   1    0.86    0.76
  10   4  -1    0.46    0.61
  10   4  -1    1.37    0.90
 -11  -4   1    0.09    0.86
  11   4  -1   -0.60    0.97
 -12   3  -1   -0.09    1.13
  11  -3   1   -0.20    0.80
  11  -3   1    0.51    0.75
 -11   3  -1    0.37    0.98
 -11   3  -1    0.03    0.76
  10  -3   1   -0.06    0.90
 -10   3  -1    1.19    0.63
 -10   3  -1    0.40    0.66
   9  -3   1    1.76    0.50
   9  -3   1    1.07    0.61
  -9   3  -1    1.55    0.57
  -9   3  -1    0.94    0.79
   8  -3   1    0.78    0.51
   8  -3   1    0.54    0.42
   8  -3   1    0.47    0.69
  -8   3  -1    0.48    0.48
  -8   3  -1    0.69    0.49
   7  -3   1    0.07    0.41
   7  -3   1    0.42    0.12
   7  -3   1    0.26    0.44
  -7   3  -1    0.53    0.43
  -7   3  -1    0.29    0.40
  -7   3  -1    0.55    0.55
   6  -3   1   11.81    0.53
   6  -3   1   11.93    0.37
   6  -3   1   12.46    0.39
   6  -3   1   13.08    1.21
  -6   3  -1   11.11    0.34
  -6   3  -1   11.82    0.60
  -6   3  -1   12.31    0.34
  -6   3  -1   12.29    0.55
  -6   3  -1   13.01    0.67
   5  -3   1    7.93    0.76
   5  -3   1    7.41    0.24
   5  -3   1    8.19    0.52
   5  -3   1    7.31    0.35
  -5   3  -1    7.24    0.25
  -5   3  -1    7.09    0.31
  -5   3  -1    7.15    0.28
  -5   3  -1    7.47    0.42
  -5   3  -1    7.47    0.40
   4  -3   1  110.05    2.24
   4  -3   1  106.76    4.28
   4  -3   1  104.30    2.73
   4  -3   1  107.46    2.43
   4  -3   1  105.71    2.44
  -4   3  -1  106.24    2.25
  -4   3  -1  104.24    2.22
  -4   3  -1  102.83    2.16
   3  -3   1    2.54    0.37
   3  -3   1    3.79    0.21
   3  -3   1    3.94    0.38
   3  -3   1    3.34    0.25
   3  -3   1    3.24    0.20
   3  -3   1    3.45    0.22
  -3   3  -1    3.36    0.21
  -3   3  -1    4.40    0.35
  -3   3  -1    3.44    0.22
  -3   3  -1    3.48    0.23
  -3   3  -1    3.29    0.21
   2  -3   1    6.08    0.26
   2  -3   1    5.84    0.30
   2  -3   1    6.25    0.20
   2  -3   1    5.92    0.29
   2  -3   1    5.31    0.25
   2  -3   1    5.54    0.60
  -2   3  -1    5.66    0.27
  -2   3  -1    5.58    0.26
  -2   3  -1    5.97    0.25
  -2   3  -1    6.12    0.26
  -2   3  -1    5.69    0.21
   1  -3   1   55.89    1.30
   1  -3   1   53.60    1.27
   1  -3   1   54.86    2.26
   1  -3   1   52.19    1.42
   1  -3   1   56.45    1.16
   1  -3   1   53.16    1.19
  -1   3  -1   55.86    1.19
  -1   3  -1   53.43    1.28
  -1   3  -1   53.10    1.16
  -1   3  -1   53.14    1.18
  -1   3  -1   52.73    1.20
   0  -3   1  102.99    2.68
   0  -3   1  106.53    2.26
   0  -3   1  105.88    2.42
   0  -3   1  108.69    2.23
   0  -3   1  106.07    2.44
   0  -3   1  102.39    4.17
   0   3  -1  104.68    2.25
   0   3  -1  104.06    2.42
   0   3  -1  104.61    2.24
   0   3  -1  106.45    2.26
   0   3  -1  106.65    2.24
  -1  -3   1  191.65    8.09
  -1  -3   1  215.21    4.38
  -1  -3   1  209.41    5.20
  -1  -3   1  202.12    4.38
  -1  -3   1  217.71    4.14
  -1  -3   1  212.88    4.73
   1   3  -1  209.20    4.37
   1   3  -1  206.87    4.72
   1   3  -1  213.70    4.39
   1   3  -1  201.86    4.37
  -2  -3   1  123.87    2.37
  -2  -3   1  118.34    2.99
  -2  -3   1  120.50    2.75
  -2  -3   1  118.34    2.54
  -2  -3   1  118.71    2.53
   2   3  -1  115.12    2.73
   2   3  -1  117.16    2.55
   2   3  -1  117.71    2.53
   2   3  -1  117.29    2.54
   2   3  -1  121.45    2.74
  -3  -3   1   -0.02    0.20
  -3  -3   1    0.17    0.14
  -3  -3   1   -0.04    0.15
  -3  -3   1    0.11    0.07
  -3  -3   1    0.03    0.18
   3   3  -1   -0.02    0.22
   3   3  -1    0.03    0.19
   3   3  -1   -0.03    0.19
   3   3  -1    0.39    0.19
   3   3  -1    0.15    0.07
   3   3  -1    0.15    0.15
  -4  -3   1   69.14    1.66
  -4  -3   1   69.53    1.46
  -4  -3   1   67.22    1.57
  -4  -3   1   68.79    1.53
  -4  -3   1   69.50    1.75
  -4  -3   1   67.71    1.92
  -4  -3   1   69.57    1.54
   4   3  -1   70.11    1.53
   4   3  -1   70.70    1.61
   4   3  -1   68.81    1.65
   4   3  -1   70.23    1.58
   4   3  -1   72.85    1.66
   4   3  -1   69.08    1.41
  -5  -3   1    2.27    0.48
  -5  -3   1    2.58    0.35
  -5  -3   1    2.51    0.29
  -5  -3   1    2.36    0.30
  -5  -3   1    2.89    0.24
  -5  -3   1    2.28    0.25
   5   3  -1    2.88    0.34
   5   3  -1    2.26    0.18
   5   3  -1    2.17    0.26
   5   3  -1    2.18    0.33
   5   3  -1    3.48    0.32
   5   3  -1    2.92    0.26
  -6  -3   1    5.48    0.33
  -6  -3   1    6.02    0.40
  -6  -3   1    4.93    0.46
  -6  -3   1    5.37    0.45
  -6  -3   1    5.73    0.44
  -6  -3   1    6.53    0.60
   6   3  -1    5.21    0.35
   6   3  -1    5.16    0.43
   6   3  -1    5.12    0.42
   6   3  -1    5.52    0.45
   6   3  -1    5.81    0.30
  -7  -3   1    1.75    0.44
  -7  -3   1    1.62    0.50
  -7  -3   1    1.35    0.31
  -7  -3   1    1.08    0.57
   7   3  -1    1.11    0.31
   7   3  -1    1.31    0.43
   7   3  -1    1.33    0.30
   7   3  -1    1.43    0.27
  -8  -3   1   -0.04    0.31
  -8  -3   1   -0.09    0.63
  -8  -3   1    0.18    0.49
  -8  -3   1    0.50    0.59
   8   3  -1   -0.06    0.33
   8   3  -1   -0.11    0.65
   8   3  -1    0.33    0.35
  -9  -3   1    0.08    0.36
  -9  -3   1    0.31    0.59
  -9  -3   1    0.59    0.68
  -9  -3   1    0.88    0.69
   9   3  -1   -0.09    0.34
   9   3  -1    0.81    0.53
   9   3  -1    0.70    0.54
 -10  -3   1    1.76    0.80
 -10  -3   1    0.98    0.72
  10   3  -1    1.17    0.44
  10   3  -1    0.92    0.61
 -11  -3   1    0.38    0.82
 -11  -3   1    0.30    0.88
  11   3  -1    1.10    0.92
 -12  -3   1    0.33    0.69
 -12  -3   1   -0.62    0.99
  12  -2   1   -0.41    0.80
 -12   2  -1   -0.25    0.81
  11  -2   1    0.77    0.73
  11  -2   1   -0.48    0.71
 -11   2  -1   -1.20    0.73
  10  -2   1    0.13    0.64
  10  -2   1    0.05    0.55
  10  -2   1    0.00    0.67
  10  -2   1   -0.14    0.57
 -10   2  -1    1.27    0.83
 -10   2  -1   -0.01    0.89
 -10   2  -1    0.32    0.88
   9  -2   1    3.61    0.53
   9  -2   1    4.80    0.56
   9  -2   1    2.76    0.84
  -9   2  -1    4.99    0.58
  -9   2  -1    4.56    0.81
  -9   2  -1    4.53    0.61
   8  -2   1    4.22    0.46
   8  -2   1    2.94    0.74
   8  -2   1    4.68    0.50
  -8   2  -1    4.60    0.50
  -8   2  -1    4.50    0.55
  -8   2  -1    4.57    0.53
   7  -2   1    0.22    0.56
   7  -2   1    0.11    0.38
   7  -2   1    0.03    0.38
  -7   2  -1    0.26    0.41
  -7   2  -1    0.29    0.53
  -7   2  -1    0.57    0.38
   6  -2   1    1.62    0.51
   6  -2   1    1.85    0.10
   6  -2   1    1.56    0.09
   6  -2   1    2.05    0.37
  -6   2  -1    1.29    0.37
  -6   2  -1    2.02    0.45
  -6   2  -1    2.03    0.34
   5  -2   1    7.09    0.69
   5  -2   1    6.74    0.46
   5  -2   1    6.47    0.23
   5  -2   1    6.83    0.36
   5  -2   1    6.32    0.22
  -5   2  -1    6.18    0.37
  -5   2  -1    6.32    0.38
  -5   2  -1    6.62    0.20
  -5   2  -1    5.63    0.41
  -5   2  -1    6.07    0.20
   4  -2   1   13.43    0.45
   4  -2   1   13.54    0.50
   4  -2   1   14.16    0.32
   4  -2   1   14.22    0.90
   4  -2   1   13.52    0.38
  -4   2  -1   13.18    0.34
  -4   2  -1   13.36    0.34
  -4   2  -1   13.30    0.33
  -4   2  -1   13.61    0.47
  -4   2  -1   13.39    0.33
  -4   2  -1   12.67    0.48
  -4   2  -1   13.44    0.43
   3  -2   1    7.80    0.28
   3  -2   1    7.77    0.63
   3  -2   1    7.76    0.22
   3  -2   1    8.03    0.36
   3  -2   1    8.23    0.25
  -3   2  -1    8.28    0.32
  -3   2  -1    8.16    0.29
  -3   2  -1    8.12    0.28
  -3   2  -1    7.55    0.25
   2  -2   1  560.02   11.47
   2  -2   1  567.90   12.41
   2  -2   1  537.71   13.74
   2  -2   1  550.54   11.48
   2  -2   1  527.52   21.37
   2  -2   1  563.66   12.45
  -2   2  -1  544.44   10.86
  -2   2  -1  506.45   10.70
  -2   2  -1  545.43   21.19
  -2   2  -1  552.69   11.49
  -2   2  -1  525.70   12.33
  -2   2  -1  548.25   11.48
  -2   2  -1  560.02   12.34
   1  -2   1  116.39    2.46
   1  -2   1  117.58    2.66
   1  -2   1  118.54    4.58
   1  -2   1  117.07    2.67
   1  -2   1  115.18    2.47
   1  -2   1  111.57    2.94
   1  -2   1  117.87    2.46
   1  -2   1  120.81    2.48
  -1   2  -1  114.09    2.47
  -1   2  -1  117.59    2.46
  -1   2  -1  120.65    2.66
  -1   2  -1  113.46    2.45
  -1   2  -1  115.58    2.46
  -1   2  -1  113.73    2.65
  -1   2  -1  122.96    4.59
   0  -2   1  181.97    3.82
   0  -2   1  172.25    7.07
   0  -2   1  186.29    3.82
   0  -2   1  185.09    3.82
   0  -2   1  183.06    3.87
   0  -2   1  183.06    4.55
   0  -2   1  187.39    4.13
   0  -2   1  185.67    4.12
   0   2  -1  182.61    3.82
   0   2  -1  188.88    4.13
   0   2  -1  182.82    4.12
   0   2  -1  182.41    7.07
   0   2  -1  176.69    3.85
   0   2  -1  175.08    3.82
   0   2  -1  178.61    4.55
   0   2  -1  187.15    3.82
  -1  -2   1  106.36    2.23
  -1  -2   1  107.85    2.24
  -1  -2   1  105.27    2.65
  -1  -2   1  106.98    2.41
  -1  -2   1  108.91    2.24
  -1  -2   1  104.74    2.23
  -1  -2   1  103.82    2.41
  -1  -2   1  104.78    4.14
  -1  -2   1  106.74    2.11
   1   2  -1  106.77    2.23
   1   2  -1  105.60    4.14
   1   2  -1  105.15    2.24
   1   2  -1  107.68    2.41
   1   2  -1  102.81    2.65
   1   2  -1  104.41    2.41
   1   2  -1  104.50    2.23
   1   2  -1  103.17    2.23
  -2  -2   1   70.99    1.65
  -2  -2   1   70.47    1.78
  -2  -2   1   72.97    1.42
  -2  -2   1   69.41    1.52
  -2  -2   1   71.07    1.52
   2   2  -1   70.13    1.55
   2   2  -1   69.18    1.64
   2   2  -1   69.19    1.51
   2   2  -1   73.35    1.65
   2   2  -1   70.36    1.42
   2   2  -1   70.99    1.78
   2   2  -1   70.76    1.53
  -3  -2   1    0.94    0.10
  -3  -2   1    1.12    0.16
  -3  -2   1    1.06    0.15
  -3  -2   1    1.06    0.28
  -3  -2   1    0.92    0.19
  -3  -2   1    1.04    0.15
  -3  -2   1    1.00    0.14
   3   2  -1    1.14    0.11
   3   2  -1    1.09    0.19
   3   2  -1    0.82    0.18
   3   2  -1    1.01    0.14
   3   2  -1    1.02    0.15
   3   2  -1    1.05    0.10
   3   2  -1    1.24    0.15
  -4  -2   1    2.22    0.22
  -4  -2   1    1.91    0.21
  -4  -2   1    2.25    0.20
  -4  -2   1    2.35    0.18
  -4  -2   1    2.45    0.20
  -4  -2   1    2.16    0.34
   4   2  -1    2.07    0.20
   4   2  -1    2.50    0.20
   4   2  -1    2.17    0.25
   4   2  -1    2.26    0.25
   4   2  -1    2.33    0.16
   4   2  -1    1.90    0.18
  -5  -2   1    0.43    0.19
  -5  -2   1    0.50    0.20
  -5  -2   1    0.43    0.37
  -5  -2   1    0.38    0.17
  -5  -2   1    0.21    0.07
  -5  -2   1    0.38    0.31
   5   2  -1    0.46    0.17
   5   2  -1    0.40    0.19
   5   2  -1    0.36    0.18
   5   2  -1    0.61    0.37
   5   2  -1    0.23    0.21
   5   2  -1    0.09    0.17
  -6  -2   1   23.49    0.84
  -6  -2   1   22.12    0.78
  -6  -2   1   21.80    0.71
  -6  -2   1   22.90    0.62
  -6  -2   1   22.86    0.61
   6   2  -1   23.29    0.75
   6   2  -1   23.30    0.57
   6   2  -1   22.58    0.73
   6   2  -1   22.44    0.64
   6   2  -1   23.02    0.64
   6   2  -1   23.42    0.60
  -7  -2   1   -0.19    0.44
  -7  -2   1    0.16    0.24
  -7  -2   1    0.25    0.35
  -7  -2   1   -0.25    0.54
   7   2  -1   -0.35    0.29
   7   2  -1    0.13    0.24
   7   2  -1   -0.35    0.37
   7   2  -1   -0.48    0.38
  -8  -2   1    1.69    0.61
  -8  -2   1    1.81    0.26
  -8  -2   1    1.66    0.55
  -8  -2   1    1.67    0.58
   8   2  -1    2.32    0.37
   8   2  -1    1.22    0.27
   8   2  -1    1.50    0.35
   8   2  -1    0.66    0.61
  -9  -2   1   -0.08    0.67
  -9  -2   1   -0.32    0.68
  -9  -2   1   -0.40    0.63
   9   2  -1    0.46    0.52
   9   2  -1   -0.54    0.68
 -10  -2   1   -0.08    0.74
 -10  -2   1    0.07    0.77
  10   2  -1    0.07    0.57
  10   2  -1    0.00    0.56
 -11  -2   1    1.66    0.67
 -11  -2   1    2.60    0.86
  11   2  -1    1.36    0.64
  11   2  -1    1.59    0.66
 -12  -2   1   -0.21    0.95
 -12  -2   1   -0.51    1.01
  12  -1   1   -1.30    1.08
 -12   1  -1   -1.08    0.78
  11  -1   1   -0.22    0.71
  11  -1   1   -0.34    0.69
 -11   1  -1    0.69    0.98
 -11   1  -1   -0.55    0.96
  10  -1   1   -0.15    0.51
  10  -1   1   -0.35    0.63
  10  -1   1   -0.34    0.63
  10  -1   1    0.13    0.59
 -10   1  -1   -0.64    0.85
 -10   1  -1   -0.72    0.86
   9  -1   1    3.19    0.49
   9  -1   1    3.70    0.58
   9  -1   1    2.62    0.80
  -9   1  -1    3.72    0.59
  -9   1  -1    3.15    0.79
  -9   1  -1    4.18    0.55
   8  -1   1    2.13    0.50
   8  -1   1    1.71    0.42
   8  -1   1    1.01    0.49
  -8   1  -1    2.29    0.60
  -8   1  -1    1.83    0.65
  -8   1  -1    2.96    0.49
   7  -1   1    5.69    0.47
   7  -1   1    5.71    0.42
  -7   1  -1    6.09    0.45
  -7   1  -1    5.95    0.61
  -7   1  -1    5.29    0.58
   6  -1   1   15.78    0.60
   6  -1   1   14.93    0.56
  -6   1  -1   15.33    0.55
  -6   1  -1   15.71    0.73
  -6   1  -1   16.40    0.67
   5  -1   1   -0.17    0.23
  -5   1  -1    0.23    0.26
  -5   1  -1   -0.19    0.33
  -5   1  -1   -0.15    0.23
   4  -1   1   76.07    1.94
   4  -1   1   77.29    1.66
   4  -1   1   70.98    1.65
   4  -1   1   72.79    1.88
  -4   1  -1   73.24    1.55
  -4   1  -1   72.11    1.53
  -4   1  -1   71.80    1.51
  -4   1  -1   71.06    1.64
  -4   1  -1   74.05    1.53
   3  -1   1   49.07    1.01
   3  -1   1   46.31    1.25
   3  -1   1   48.71    1.28
   3  -1   1   47.28    1.09
   3  -1   1   49.12    1.00
   3  -1   1   49.71    1.10
  -3   1  -1   47.65    1.03
  -3   1  -1   47.35    1.01
  -3   1  -1   47.61    1.09
  -3   1  -1   47.38    1.00
  -3   1  -1   48.73    1.01
   2  -1   1   56.07    1.19
   2  -1   1   56.82    1.14
   2  -1   1   57.59    1.29
   2  -1   1   54.98    1.44
   2  -1   1   56.46    1.24
   2  -1   1   58.17    1.29
   2  -1   1   57.95    1.19
   2  -1   1   57.90    2.27
  -2   1  -1   54.75    1.24
  -2   1  -1   56.59    1.19
  -2   1  -1   58.09    1.29
  -2   1  -1   56.93    1.18
  -2   1  -1   55.10    1.14
   1  -1   1   21.01    0.58
   1  -1   1   22.38    0.48
   1  -1   1   22.67    0.49
   1  -1   1   22.03    0.92
   1  -1   1   22.37    0.52
   1  -1   1   21.61    0.48
   1  -1   1   22.25    0.52
  -1   1  -1   21.83    0.58
  -1   1  -1   22.31    0.91
  -1   1  -1   20.73    0.48
  -1   1  -1   22.26    0.46
  -1   1  -1   21.69    0.50
  -1   1  -1   22.89    0.52
  -1   1  -1   21.78    0.48
   0  -1   1   25.92    0.56
   0  -1   1   23.46    0.61
   0  -1   1   20.11    0.52
   0  -1   1   23.34    0.52
   0  -1   1   25.36    0.52
   0  -1   1   26.63    0.51
   0   1  -1   21.66    0.96
   0   1  -1   23.88    0.56
  -1  -1   1  115.53    2.55
  -1  -1   1  111.35    2.36
  -1  -1   1  116.18    2.37
  -1  -1   1  112.94    2.56
  -1  -1   1  113.14    2.37
  -1  -1   1  108.78    2.83
  -1  -1   1  111.74    4.39
  -1  -1   1  115.98    2.28
   1   1  -1  113.18    2.55
   1   1  -1  112.09    2.81
   1   1  -1  112.72    2.38
   1   1  -1  114.94    2.56
   1   1  -1  111.47    2.37
   1   1  -1  111.97    2.28
   1   1  -1  114.91    2.37
   1   1  -1  113.36    4.38
   1   1  -1  111.57    2.36
  -2  -1   1   85.98    1.89
  -2  -1   1   90.96    1.89
  -2  -1   1   90.18    1.87
  -2  -1   1   92.75    2.02
  -2  -1   1   86.87    2.22
  -2  -1   1   86.00    2.02
  -2  -1   1   88.93    1.87
   2   1  -1   90.10    1.87
   2   1  -1   87.99    1.88
   2   1  -1   86.05    2.22
   2   1  -1   88.09    1.86
   2   1  -1   91.01    2.02
   2   1  -1   87.59    2.01
   2   1  -1   90.78    1.89
   2   1  -1   88.13    1.78
  -3  -1   1   11.77    0.41
  -3  -1   1   11.37    0.37
  -3  -1   1   11.73    0.31
  -3  -1   1   11.66    0.34
  -3  -1   1   12.54    0.32
   3   1  -1   12.19    0.31
   3   1  -1   12.24    0.30
   3   1  -1   12.07    0.32
   3   1  -1   12.62    0.33
   3   1  -1   11.97    0.35
   3   1  -1   11.87    0.30
   3   1  -1   12.04    0.33
  -4  -1   1   22.31    0.57
  -4  -1   1   22.42    0.68
  -4  -1   1   21.42    0.54
  -4  -1   1   21.82    0.52
  -4  -1   1   21.35    0.58
   4   1  -1   21.41    0.57
   4   1  -1   20.99    0.55
   4   1  -1   24.22    0.56
   4   1  -1   22.24    0.50
   4   1  -1   21.95    0.58
   4   1  -1   22.86    0.54
  -5  -1   1   44.88    1.02
  -5  -1   1   43.44    1.06
  -5  -1   1   45.22    1.26
  -5  -1   1   39.13    0.96
  -5  -1   1   44.21    0.97
  -5  -1   1   45.04    1.03
   5   1  -1   43.68    1.11
   5   1  -1   45.02    0.98
   5   1  -1   45.09    1.04
   5   1  -1   44.77    0.95
   5   1  -1   44.39    1.08
   5   1  -1   43.42    1.11
   5   1  -1   45.19    1.05
   5   1  -1   43.28    1.11
  -6  -1   1    0.31    0.14
  -6  -1   1    0.37    0.29
  -6  -1   1    0.18    0.26
  -6  -1   1    0.25    0.16
  -6  -1   1    0.54    0.34
   6   1  -1    0.15    0.10
   6   1  -1    0.29    0.09
   6   1  -1    0.11    0.15
   6   1  -1   -0.15    0.25
   6   1  -1    0.48    0.41
   6   1  -1    0.09    0.15
   6   1  -1    0.34    0.23
   6   1  -1   -0.02    0.07
  -7  -1   1    2.20    0.36
  -7  -1   1    2.27    0.17
  -7  -1   1    2.54    0.41
  -7  -1   1    2.86    0.51
   7   1  -1    2.08    0.18
   7   1  -1    2.32    0.19
   7   1  -1    2.03    0.33
   7   1  -1    2.42    0.39
   7   1  -1    2.00    0.51
  -8  -1   1    1.71    0.44
  -8  -1   1    1.81    0.51
  -8  -1   1    1.26    0.57
   8   1  -1    1.02    0.42
   8   1  -1    1.34    0.15
   8   1  -1    1.24    0.37
   8   1  -1    1.33    0.45
  -9  -1   1    0.68    0.67
  -9  -1   1    2.00    0.70
   9   1  -1    1.37    0.50
   9   1  -1    0.59    0.48
   9   1  -1    1.37    0.49
 -10  -1   1    0.58    0.58
 -10  -1   1    1.05    0.58
  10   1  -1    1.74    0.75
  10   1  -1    1.32    0.55
 -11  -1   1    2.46    0.95
 -11  -1   1    2.98    0.91
  11   1  -1    1.00    0.61
  11   1  -1    1.90    0.64
 -12  -1   1    0.95    1.03
 -12  -1   1    0.22    0.74
  12   1  -1   -0.53    0.88
  12   0   1   -0.04    0.84
  12   0   1   -0.99    1.14
 -12   0  -1    0.71    0.79
  11   0   1    0.00    0.99
  11   0   1   -0.52    0.54
 -11   0  -1    0.07    0.95
 -11   0  -1   -0.63    0.69
  10   0   1   -0.09    0.51
  10   0   1    0.39    0.68
 -10   0  -1    0.68    0.85
 -10   0  -1    0.20    0.83
   9   0   1    2.80    0.62
   9   0   1    2.52    0.49
   9   0   1    2.32    0.49
  -9   0  -1    2.59    0.57
  -9   0  -1    3.02    0.76
   8   0   1    0.72    0.39
   8   0   1    0.25    0.37
  -8   0  -1    0.49    0.43
  -8   0  -1    0.63    0.46
  -8   0  -1    0.27    0.44
   7   0   1    2.86    0.36
   7   0   1    1.73    0.36
   7   0   1    2.84    0.25
  -7   0  -1    2.49    0.55
  -7   0  -1    3.29    0.41
  -7   0  -1    2.65    0.38
  -7   0  -1    3.32    0.47
   6   0   1   -0.23    0.20
   6   0   1   -0.17    0.36
   6   0   1    0.02    0.08
   6   0   1    0.04    0.08
   6   0   1   -0.38    0.18
  -6   0  -1   -0.12    0.28
  -6   0  -1    0.56    0.32
  -6   0  -1   -0.15    0.31
  -6   0  -1   -0.07    0.29
   5   0   1   12.66    0.47
   5   0   1   12.86    0.31
   5   0   1   12.28    0.32
   5   0   1   11.83    0.40
   5   0   1   11.92    0.50
  -5   0  -1   11.84    0.48
  -5   0  -1   12.07    0.28
  -5   0  -1   11.15    0.56
  -5   0  -1   12.28    0.28
  -5   0  -1   11.69    0.50
  -5   0  -1   12.02    0.51
   4   0   1   -0.11    0.13
   4   0   1   -0.01    0.17
   4   0   1   -0.03    0.19
   4   0   1   -0.07    0.07
   4   0   1    0.02    0.07
   4   0   1   -0.20    0.13
  -4   0  -1   -0.05    0.07
  -4   0  -1   -0.08    0.24
  -4   0  -1   -0.15    0.21
  -4   0  -1   -0.38    0.17
  -4   0  -1   -0.10    0.19
  -4   0  -1    0.09    0.07
   3   0   1  110.62    2.76
   3   0   1  105.37    2.39
   3   0   1  105.44    2.22
   3   0   1  106.72    2.27
   3   0   1  105.61    2.64
   3   0   1  106.16    2.40
   3   0   1  108.61    2.21
  -3   0  -1  104.38    2.20
  -3   0  -1  105.40    2.10
  -3   0  -1  101.70    2.75
  -3   0  -1  107.02    2.16
  -3   0  -1  102.54    2.29
  -3   0  -1  106.32    2.21
   2   0   1   -0.12    0.11
   2   0   1    0.14    0.05
   2   0   1    0.02    0.07
   2   0   1   -0.01    0.04
   2   0   1   -0.11    0.10
   2   0   1    0.01    0.05
   2   0   1    0.08    0.04
   2   0   1    0.05    0.08
  -2   0  -1    0.01    0.08
  -2   0  -1    0.08    0.04
  -2   0  -1    0.06    0.11
  -2   0  -1   -0.02    0.04
  -2   0  -1    0.06    0.04
  -2   0  -1   -0.06    0.03
  -2   0  -1    0.07    0.09
   1   0   1   30.54    0.76
   1   0   1   30.44    0.65
   1   0   1   26.90    0.65
   1   0   1   32.26    0.79
   1   0   1   27.46    0.68
   1   0   1   31.04    0.60
   1   0   1   32.40    0.63
   1   0   1   31.27    0.69
   1   0   1   30.92    0.63
  -1   0  -1   28.07    0.65
  -1   0  -1   27.11    0.68
   0   0   1    0.00    0.00
   0   0   1    0.00    0.00
   0   0   1    0.00    0.00
   0   0   1    0.00    0.00
   0   0   1   -0.01    0.00
   0   0  -1    0.00    0.00
   0   0  -1    0.01    0.00
   0   0  -1    0.00    0.00
   0   0  -1    0.00    0.00
   1   0  -1  302.76    6.07
   1   0  -1  267.27    5.59
  -2   0   1    0.02    0.08
  -2   0   1    0.02    0.04
  -2   0   1   -0.14    0.09
  -2   0   1   -0.08    0.11
   2   0  -1   -0.09    0.03
   2   0  -1    0.00    0.03
   2   0  -1   -0.16    0.07
   2   0  -1   -0.08    0.04
   2   0  -1   -0.05    0.08
  -3   0   1    4.55    0.22
  -3   0   1    4.73    0.21
  -3   0   1    4.41    0.20
  -3   0   1    4.45    0.12
  -3   0   1    4.63    0.24
   3   0  -1    4.51    0.13
   3   0  -1    4.36    0.14
  -4   0   1    0.07    0.06
  -4   0   1   -0.12    0.25
  -4   0   1    0.05    0.05
  -4   0   1    0.21    0.24
  -4   0   1    0.27    0.23
  -4   0   1    0.06    0.20
   4   0  -1    0.11    0.06
   4   0  -1   -0.03    0.06
  -5   0   1   25.14    0.66
  -5   0   1   25.08    0.54
  -5   0   1   25.64    0.76
  -5   0   1   26.20    0.54
  -5   0   1   25.92    0.70
  -5   0   1   25.51    0.76
   5   0  -1   24.10    0.70
   5   0  -1   26.69    0.59
   5   0  -1   24.54    0.59
   5   0  -1   25.12    0.67
  -6   0   1    0.71    0.39
  -6   0   1    0.19    0.30
  -6   0   1   -0.05    0.28
  -6   0   1    0.47    0.41
   6   0  -1   -0.16    0.30
   6   0  -1    0.09    0.05
   6   0  -1   -0.48    0.21
   6   0  -1    0.08    0.19
  -7   0   1    4.48    0.53
  -7   0   1    5.89    0.57
  -7   0   1    5.19    0.45
   7   0  -1    4.88    0.42
   7   0  -1    5.09    0.41
   7   0  -1    4.97    0.32
   7   0  -1    5.07    0.51
  -8   0   1    0.15    0.42
  -8   0   1   -0.45    0.58
  -8   0   1   -0.03    0.59
   8   0  -1   -0.20    0.42
   8   0  -1   -0.60    0.51
   8   0  -1   -0.86    0.40
  -9   0   1    5.23    0.59
  -9   0   1    4.31    0.75
   9   0  -1    5.19    0.66
   9   0  -1    5.02    0.53
   9   0  -1    4.74    0.43
 -10   0   1   -0.43    0.59
 -10   0   1    0.15    0.81
  10   0  -1   -0.14    0.56
  10   0  -1   -0.50    0.67
  10   0  -1   -0.14    0.51
 -11   0   1    1.33    0.70
 -11   0   1    1.35    0.69
  11   0  -1    1.41    0.77
  11   0  -1    1.47    0.63
 -12   0   1    0.05    1.05
 -12   0   1    0.82    1.03
  12   0  -1   -0.61    0.79
  12   0  -1   -0.53    0.84
  12   1   1    0.18    0.86
 -12  -1  -1    1.49    1.08
  11   1   1    0.79    0.59
 -11  -1  -1   -0.34    0.68
 -11  -1  -1   -0.61    0.66
  10   1   1    0.39    0.72
  10   1   1    0.10    0.49
 -10  -1  -1    0.68    0.83
 -10  -1  -1   -0.69    0.57
   9   1   1    3.72    0.50
   9   1   1    3.98    0.68
  -9  -1  -1    3.44    0.55
  -9  -1  -1    3.74    0.58
   8   1   1    1.66    0.57
   8   1   1    1.91    0.43
   8   1   1    2.01    0.37
   8   1   1    1.86    0.17
  -8  -1  -1    2.22    0.15
  -8  -1  -1    1.94    0.60
  -8  -1  -1    2.44    0.46
  -8  -1  -1    2.74    0.64
   7   1   1    5.61    0.54
   7   1   1    6.06    0.28
   7   1   1    5.13    0.43
   7   1   1    6.04    0.53
  -7  -1  -1    5.63    0.25
  -7  -1  -1    5.78    0.59
  -7  -1  -1    5.76    0.53
  -7  -1  -1    5.87    0.25
  -7  -1  -1    6.11    0.49
   6   1   1   15.18    0.57
   6   1   1   15.94    0.52
   6   1   1   15.92    0.45
   6   1   1   15.37    0.36
   6   1   1   16.26    0.46
  -6  -1  -1   15.78    0.42
  -6  -1  -1   16.31    0.70
  -6  -1  -1   15.83    0.41
  -6  -1  -1   15.59    0.64
  -6  -1  -1   15.87    0.65
   5   1   1   -0.06    0.10
   5   1   1    0.02    0.24
   5   1   1   -0.49    0.32
   5   1   1    0.23    0.14
   5   1   1    0.12    0.14
  -5  -1  -1   -0.26    0.34
  -5  -1  -1   -0.12    0.22
  -5  -1  -1    0.00    0.11
  -5  -1  -1    0.03    0.14
  -5  -1  -1   -0.08    0.11
  -5  -1  -1    0.34    0.32
   4   1   1   73.58    1.68
   4   1   1   73.13    1.62
   4   1   1   74.56    1.54
   4   1   1   74.13    1.59
   4   1   1   73.53    1.67
  -4  -1  -1   71.86    1.63
  -4  -1  -1   65.95    1.67
  -4  -1  -1   74.67    1.55
  -4  -1  -1   75.15    1.56
  -4  -1  -1   72.54    1.96
   3   1   1   49.02    1.13
   3   1   1   49.24    1.04
   3   1   1   48.92    1.08
   3   1   1   49.01    1.04
   3   1   1   47.62    1.13
   3   1   1   48.36    1.11
  -3  -1  -1   50.25    1.08
  -3  -1  -1   47.59    1.11
  -3  -1  -1   48.65    1.05
  -3  -1  -1   47.55    1.04
  -3  -1  -1   47.89    1.33
  -3  -1  -1   49.18    1.12
   2   1   1   56.09    1.30
   2   1   1   58.73    1.52
   2   1   1   57.88    1.31
   2   1   1   56.97    1.25
   2   1   1   56.72    1.21
   2   1   1   57.23    1.21
   2   1   1   57.58    1.14
   2   1   1   56.91    1.22
  -2  -1  -1   58.69    1.24
  -2  -1  -1   55.22    1.31
  -2  -1  -1   56.07    1.21
  -2  -1  -1   54.48    1.51
  -2  -1  -1   57.05    1.30
  -2  -1  -1   58.73    1.22
  -2  -1  -1   56.55    1.25
  -2  -1  -1   56.62    1.21
   1   1   1   21.80    0.48
   1   1   1   22.24    0.60
   1   1   1   21.46    0.49
   1   1   1   22.18    0.48
   1   1   1   22.17    0.48
   1   1   1   22.44    0.52
   1   1   1   21.41    0.52
  -1  -1  -1   21.96    0.48
  -1  -1  -1   21.63    0.52
  -1  -1  -1   21.44    0.61
  -1  -1  -1   21.88    0.50
  -1  -1  -1   22.44    0.48
  -1  -1  -1   21.87    0.53
  -1  -1  -1   21.49    0.48
   0   1   1   19.67    0.49
   0   1   1   23.73    0.53
   0  -1  -1   25.24    0.53
   0  -1  -1   23.09    0.49
   0  -1  -1   21.56    0.49
  -1   1   1  115.22    2.51
  -1   1   1  107.79    2.32
  -1   1   1  108.82    2.17
  -1   1   1  106.34    2.32
  -1   1   1  115.00    4.29
   1  -1  -1  113.18    2.50
   1  -1  -1  112.84    2.33
   1  -1  -1  113.94    2.51
   1  -1  -1  109.32    2.17
   1  -1  -1  109.09    2.32
   1  -1  -1  112.34    2.34
   1  -1  -1  110.74    4.29
  -2   1   1   87.29    1.71
  -2   1   1   90.37    1.95
  -2   1   1   84.80    1.86
  -2   1   1   87.84    1.81
  -2   1   1   74.06    1.95
   2  -1  -1   89.52    1.81
   2  -1  -1   90.60    3.38
   2  -1  -1   89.77    1.95
   2  -1  -1   86.19    1.71
   2  -1  -1   84.98    1.85
   2  -1  -1   85.59    2.22
   2  -1  -1   87.75    1.81
   2  -1  -1   86.30    1.95
  -3   1   1   11.68    0.27
  -3   1   1   12.27    0.27
  -3   1   1   11.49    0.37
  -3   1   1   12.01    0.34
  -3   1   1   12.27    0.41
   3  -1  -1   12.28    0.29
   3  -1  -1   11.91    0.29
   3  -1  -1   12.33    0.35
  -4   1   1   22.42    0.66
  -4   1   1   22.18    0.60
  -4   1   1   22.24    0.56
   4  -1  -1   23.07    0.64
  -5   1   1   44.91    1.07
  -5   1   1   44.44    1.14
  -5   1   1   45.10    1.01
   5  -1  -1   43.28    1.21
   5  -1  -1   46.54    1.22
  -6   1   1   -0.04    0.41
  -6   1   1    0.24    0.31
  -6   1   1    0.24    0.29
   6  -1  -1    0.10    0.26
  -7   1   1    2.55    0.40
  -7   1   1    2.74    0.39
  -7   1   1    2.03    0.42
   7  -1  -1    2.51    0.32
  -8   1   1    1.21    0.44
  -8   1   1    1.45    0.61
  -8   1   1    1.77    0.48
   8  -1  -1    1.43    0.44
   8  -1  -1    0.86    0.48
   8  -1  -1    1.38    0.51
  -9   1   1    1.41    0.55
  -9   1   1    1.12    0.51
  -9   1   1    0.50    0.52
   9  -1  -1    0.89    0.50
   9  -1  -1    1.27    0.58
   9  -1  -1    0.93    0.53
   9  -1  -1    0.56    0.52
 -10   1   1    1.67    0.84
 -10   1   1    0.61    0.61
  10  -1  -1    0.78    0.56
  10  -1  -1    0.80    0.57
  10  -1  -1    0.92    0.62
  10  -1  -1    0.61    0.63
 -11   1   1    2.24    0.98
 -11   1   1    2.73    0.73
  11  -1  -1    1.95    0.73
  11  -1  -1    1.23    0.97
  11  -1  -1    2.26    0.64
 -12   1   1    0.75    1.08
  12  -1  -1    0.37    0.81
  12  -1  -1   -0.21    1.07
 -12  -2  -1    1.62    1.03
  11   2   1    0.38    0.63
 -11  -2  -1   -0.29    0.90
 -11  -2  -1    0.67    0.94
  10   2   1    0.61    0.57
  10   2   1    0.96    0.54
 -10  -2  -1   -0.19    0.59
 -10  -2  -1    0.47    0.78
   9   2   1    4.90    0.53
   9   2   1    4.80    0.57
  -9  -2  -1    5.73    0.69
  -9  -2  -1    5.18    0.60
  -9  -2  -1    4.71    0.72
   8   2   1    4.13    0.50
   8   2   1    4.38    0.38
   8   2   1    3.76    0.44
  -8  -2  -1    4.89    0.52
  -8  -2  -1    4.98    0.63
  -8  -2  -1    4.80    0.36
  -8  -2  -1    4.64    0.48
   7   2   1    0.24    0.52
   7   2   1    0.25    0.25
   7   2   1   -0.21    0.29
   7   2   1    0.23    0.35
  -7  -2  -1   -0.06    0.37
  -7  -2  -1   -0.18    0.24
  -7  -2  -1    0.64    0.47
  -7  -2  -1   -0.45    0.50
   6   2   1    1.72    0.22
   6   2   1    1.70    0.23
   6   2   1    1.81    0.34
   6   2   1    1.63    0.19
   6   2   1    1.64    0.25
   6   2   1    1.67    0.32
  -6  -2  -1    1.65    0.19
  -6  -2  -1    1.76    0.30
  -6  -2  -1    1.66    0.23
  -6  -2  -1    1.59    0.45
  -6  -2  -1    1.79    0.19
  -6  -2  -1    1.87    0.46
   5   2   1    6.71    0.30
   5   2   1    6.89    0.35
   5   2   1    6.10    0.40
   5   2   1    6.28    0.41
   5   2   1    6.71    0.30
   5   2   1    6.64    0.28
  -5  -2  -1    7.36    0.52
  -5  -2  -1    6.74    0.33
  -5  -2  -1    6.55    0.30
  -5  -2  -1    5.99    0.33
  -5  -2  -1    5.98    0.39
   4   2   1   12.89    0.42
   4   2   1   14.28    0.44
   4   2   1   14.29    0.40
   4   2   1   13.92    0.35
   4   2   1   13.51    0.41
   4   2   1   13.98    0.46
  -4  -2  -1   13.53    0.58
  -4  -2  -1   13.71    0.38
  -4  -2  -1   13.60    0.41
  -4  -2  -1   14.05    0.42
  -4  -2  -1   13.78    0.43
  -4  -2  -1   12.48    0.50
   3   2   1    8.29    0.30
   3   2   1    8.02    0.27
   3   2   1    8.02    0.30
   3   2   1    8.26    0.31
   3   2   1    8.13    0.27
   3   2   1    7.77    0.20
  -3  -2  -1    7.38    0.21
  -3  -2  -1    8.00    0.28
  -3  -2  -1    7.91    0.35
  -3  -2  -1    7.73    0.30
  -3  -2  -1    8.48    0.29
  -3  -2  -1    8.19    0.27
  -3  -2  -1    8.55    0.42
   2   2   1  533.30   11.61
   2   2   1  543.73   11.58
   2   2   1  547.23   12.54
   2   2   1  577.65   12.54
   2   2   1  534.48   11.68
  -2  -2  -1  569.19   11.56
  -2  -2  -1  541.37   12.53
  -2  -2  -1  543.56   13.72
  -2  -2  -1  538.85   14.30
  -2  -2  -1  559.79   11.56
  -2  -2  -1  555.28   11.62
   1   2   1  116.53    2.45
   1   2   1  117.97    4.54
   1   2   1  114.53    2.47
   1   2   1  118.90    2.65
   1   2   1  112.77    2.45
   1   2   1  114.77    2.65
   1   2   1  115.33    2.45
  -1  -2  -1  116.11    2.64
  -1  -2  -1  118.55    2.47
  -1  -2  -1  117.82    2.45
  -1  -2  -1  116.03    2.45
  -1  -2  -1  115.53    2.66
  -1  -2  -1  115.12    2.45
   0   2   1  179.62    3.77
   0   2   1  170.56    3.79
   0   2   1  174.73    3.77
   0   2   1  189.22    4.08
   0   2   1  179.36    6.97
   0   2   1  180.78    3.77
   0   2   1  177.98    4.07
   0  -2  -1  182.27    4.07
   0  -2  -1  183.45    3.77
   0  -2  -1  180.31    3.77
   0  -2  -1  184.70    3.79
   0  -2  -1  180.25    3.77
   0  -2  -1  184.03    4.08
   0  -2  -1  175.54    6.97
  -1   2   1  102.71    2.41
  -1   2   1  111.51    4.14
  -1   2   1  104.81    2.23
  -1   2   1  104.41    2.23
  -1   2   1  106.34    2.42
  -1   2   1  105.25    2.24
   1  -2  -1  106.05    2.41
   1  -2  -1  103.94    4.14
   1  -2  -1  105.45    2.42
   1  -2  -1  105.91    2.23
   1  -2  -1  111.33    2.24
   1  -2  -1  106.50    2.23
   1  -2  -1  104.04    2.24
  -2   2   1   70.14    1.51
  -2   2   1   68.77    1.51
  -2   2   1   72.80    1.63
  -2   2   1   72.70    2.81
  -2   2   1   70.20    1.43
  -2   2   1   69.23    1.62
  -2   2   1   70.80    1.46
   2  -2  -1   70.09    1.63
   2  -2  -1   71.81    2.82
   2  -2  -1   70.57    1.50
   2  -2  -1   74.12    1.52
   2  -2  -1   70.80    1.63
   2  -2  -1   70.88    1.51
  -3   2   1    0.94    0.11
  -3   2   1    1.05    0.16
  -3   2   1    0.86    0.11
  -3   2   1    0.55    0.08
  -3   2   1    1.01    0.17
   3  -2  -1    0.73    0.22
   3  -2  -1    0.89    0.11
   3  -2  -1    0.67    0.12
   3  -2  -1    0.82    0.10
   3  -2  -1    1.28    0.11
  -4   2   1    2.22    0.25
  -4   2   1    2.29    0.30
  -4   2   1    1.93    0.22
  -4   2   1    1.90    0.10
  -4   2   1    2.24    0.15
  -4   2   1    2.11    0.16
  -4   2   1    2.04    0.10
   4  -2  -1    2.19    0.18
   4  -2  -1    1.70    0.31
   4  -2  -1    2.24    0.11
   4  -2  -1    1.95    0.18
   4  -2  -1    1.91    0.16
  -5   2   1    0.52    0.09
  -5   2   1    0.51    0.08
  -5   2   1    0.44    0.26
  -5   2   1    0.37    0.25
  -5   2   1    0.68    0.28
   5  -2  -1    0.47    0.26
   5  -2  -1    0.20    0.35
   5  -2  -1    0.73    0.19
   5  -2  -1    0.48    0.11
   5  -2  -1    0.47    0.09
  -6   2   1   21.48    0.74
  -6   2   1   24.56    0.78
  -6   2   1   23.99    0.69
   6  -2  -1   21.89    0.76
   6  -2  -1   23.61    0.69
   6  -2  -1   23.64    1.37
  -7   2   1   -0.68    0.37
  -7   2   1    0.31    0.41
  -7   2   1    0.04    0.51
   7  -2  -1   -0.15    0.51
   7  -2  -1   -0.22    0.38
  -8   2   1    2.31    0.47
  -8   2   1    2.03    0.64
  -8   2   1    1.87    0.68
   8  -2  -1    1.57    0.43
   8  -2  -1    1.03    0.47
  -9   2   1   -0.06    0.53
  -9   2   1    0.49    0.51
  -9   2   1    0.09    0.54
   9  -2  -1   -0.49    0.58
   9  -2  -1    0.08    0.71
   9  -2  -1   -0.28    0.53
   9  -2  -1   -0.33    0.37
 -10   2   1    0.04    0.81
 -10   2   1   -0.87    0.85
  10  -2  -1   -0.20    0.66
  10  -2  -1   -0.15    0.60
  10  -2  -1   -0.08    0.56
  10  -2  -1   -0.12    0.82
 -11   2   1    2.83    0.75
  11  -2  -1    1.04    0.96
  11  -2  -1    1.39    0.67
  11  -2  -1    0.55    0.64
  11  -2  -1    1.80    0.72
 -12   2   1    0.63    1.13
  11   3   1    1.02    0.67
 -11  -3  -1   -0.29    0.89
  10   3   1    0.04    0.55
  10   3   1    0.24    0.60
 -10  -3  -1   -0.11    0.80
 -10  -3  -1    0.77    0.75
   9   3   1    1.02    0.37
   9   3   1    1.87    0.76
   9   3   1    1.49    0.51
  -9  -3  -1    2.29    0.73
  -9  -3  -1    1.66    0.37
  -9  -3  -1    1.48    0.55
  -9  -3  -1    1.91    0.50
   8   3   1    0.43    0.32
   8   3   1    0.54    0.49
   8   3   1    0.30    0.44
  -8  -3  -1    0.61    0.46
  -8  -3  -1    0.60    0.66
  -8  -3  -1    0.88    0.55
  -8  -3  -1    0.49    0.34
   7   3   1    0.41    0.42
   7   3   1    0.44    0.31
   7   3   1    0.56    0.38
  -7  -3  -1   -0.10    0.53
  -7  -3  -1    0.33    0.31
  -7  -3  -1    0.33    0.61
  -7  -3  -1    0.38    0.45
   6   3   1   12.49    0.38
   6   3   1   12.46    0.45
   6   3   1   12.37    0.49
   6   3   1   12.73    0.56
   6   3   1   12.43    0.59
  -6  -3  -1   12.53    0.43
  -6  -3  -1   12.94    0.49
  -6  -3  -1   12.20    0.68
  -6  -3  -1   12.73    0.48
  -6  -3  -1   13.00    0.57
  -6  -3  -1   12.08    0.62
   5   3   1    7.15    0.45
   5   3   1    7.72    0.25
   5   3   1    8.87    0.39
   5   3   1    7.91    0.39
   5   3   1    7.97    0.46
   5   3   1    7.99    0.41
  -5  -3  -1    7.39    0.50
  -5  -3  -1    8.10    0.53
  -5  -3  -1    8.11    0.39
  -5  -3  -1    8.38    0.40
  -5  -3  -1    7.48    0.34
  -5  -3  -1    8.17    0.39
   4   3   1  104.81    2.35
   4   3   1  106.17    2.13
   4   3   1  107.52    2.30
   4   3   1  111.44    2.49
   4   3   1  106.68    2.33
   4   3   1  105.33    2.48
  -4  -3  -1  106.16    2.89
  -4  -3  -1  106.55    2.49
  -4  -3  -1  104.90    2.66
  -4  -3  -1  108.53    2.30
  -4  -3  -1  106.86    2.31
  -4  -3  -1  106.45    2.36
   3   3   1    3.91    0.32
   3   3   1    4.54    0.31
   3   3   1    3.60    0.28
   3   3   1    3.62    0.22
   3   3   1    3.27    0.25
  -3  -3  -1    3.64    0.32
  -3  -3  -1    3.99    0.27
  -3  -3  -1    3.87    0.21
  -3  -3  -1    3.74    0.31
  -3  -3  -1    4.42    0.43
   2   3   1    6.23    0.30
   2   3   1    5.89    0.30
   2   3   1    6.43    0.32
   2   3   1    6.07    0.27
   2   3   1    6.10    0.27
  -2  -3  -1    5.70    0.26
  -2  -3  -1    6.00    0.28
  -2  -3  -1    5.52    0.41
  -2  -3  -1    5.78    0.27
  -2  -3  -1    6.51    0.28
   1   3   1   53.01    1.19
   1   3   1   52.82    1.28
   1   3   1   53.64    1.20
   1   3   1   55.78    1.21
  -1  -3  -1   54.69    1.21
  -1  -3  -1   54.14    1.30
  -1  -3  -1   54.79    2.22
   0   3   1  105.45    4.13
   0   3   1  103.74    2.40
   0   3   1  102.11    2.22
   0   3   1  103.46    2.23
   0   3   1  103.54    2.23
   0   3   1  102.77    2.22
   0  -3  -1  103.97    2.23
   0  -3  -1  105.00    2.40
   0  -3  -1  109.29    2.23
   0  -3  -1  104.07    4.12
   0  -3  -1  104.99    2.42
  -1   3   1  202.73    4.44
  -1   3   1  221.23    8.20
  -1   3   1  208.31    4.42
  -1   3   1  208.23    4.43
  -1   3   1  209.29    4.77
  -1   3   1  212.91    4.42
   1  -3  -1  216.42    4.43
   1  -3  -1  215.51    4.79
   1  -3  -1  201.40    8.18
   1  -3  -1  214.63    4.77
   1  -3  -1  210.53    4.43
  -2   3   1  117.04    2.55
  -2   3   1  118.73    2.44
  -2   3   1  118.19    2.39
  -2   3   1  117.76    2.75
  -2   3   1  117.84    2.55
  -2   3   1  128.49    4.76
   2  -3  -1  120.44    2.77
   2  -3  -1  120.49    2.55
   2  -3  -1  120.62    2.75
   2  -3  -1  122.22    4.75
   2  -3  -1  123.71    2.56
  -3   3   1    0.14    0.18
  -3   3   1   -0.12    0.15
  -3   3   1   -0.05    0.17
  -3   3   1    0.03    0.15
  -3   3   1    0.00    0.22
   3  -3  -1   -0.23    0.18
   3  -3  -1   -0.41    0.17
   3  -3  -1   -0.15    0.15
   3  -3  -1    0.16    0.19
  -4   3   1   68.98    1.50
  -4   3   1   68.09    1.46
  -4   3   1   67.54    1.49
   4  -3  -1   67.49    1.83
   4  -3  -1   70.22    1.62
   4  -3  -1   70.75    1.49
   4  -3  -1   71.16    1.61
   4  -3  -1   70.08    2.89
  -5   3   1    2.02    0.16
  -5   3   1    2.02    0.19
  -5   3   1    2.26    0.30
  -5   3   1    1.68    0.13
  -5   3   1    3.92    0.40
   5  -3  -1    2.16    0.18
   5  -3  -1    2.00    0.16
   5  -3  -1    1.46    0.41
   5  -3  -1    1.75    0.19
   5  -3  -1    2.80    0.37
   5  -3  -1    2.15    0.23
  -6   3   1    5.19    0.40
  -6   3   1    5.76    0.24
  -6   3   1    6.83    0.52
  -6   3   1    4.68    0.22
   6  -3  -1    5.47    0.27
   6  -3  -1    3.93    0.56
   6  -3  -1    5.34    0.46
  -7   3   1    1.33    0.41
  -7   3   1    1.38    0.41
   7  -3  -1    1.27    0.57
   7  -3  -1    1.10    0.11
   7  -3  -1    1.18    0.43
  -8   3   1    0.21    0.46
  -8   3   1    0.40    0.65
   8  -3  -1    0.02    0.63
   8  -3  -1   -0.11    0.51
  -9   3   1    0.72    0.75
  -9   3   1    0.71    0.54
   9  -3  -1    0.51    0.51
   9  -3  -1    0.37    0.49
   9  -3  -1   -0.43    0.73
 -10   3   1    1.18    0.85
 -10   3   1    1.20    0.66
  10  -3  -1    0.89    0.59
  10  -3  -1    1.84    0.75
  10  -3  -1    0.79    0.82
 -11   3   1    1.24    0.97
 -11   3   1    0.54    1.01
  11  -3  -1   -0.01    0.58
  11  -3  -1   -0.10    0.96
  11  -3  -1   -0.65    0.67
 -12   3   1   -0.26    0.83
  12  -3  -1   -0.05    0.86
  11   4   1    1.66    1.00
 -11  -4  -1    1.25    0.69
  10   4   1    2.42    0.91
 -10  -4  -1    1.53    0.85
   9   4   1    0.33    0.58
   9   4   1   -0.49    0.51
   9   4   1   -0.61    0.41
  -9  -4  -1    0.69    0.83
  -9  -4  -1   -0.15    0.41
  -9  -4  -1    1.27    0.74
   8   4   1    0.35    0.72
   8   4   1    2.00    0.48
   8   4   1    1.21    0.42
  -8  -4  -1    1.53    0.48
  -8  -4  -1    1.23    0.76
  -8  -4  -1    1.04    0.42
   7   4   1    3.48    0.43
   7   4   1    3.50    0.45
   7   4   1    3.97    0.50
  -7  -4  -1    3.76    0.58
  -7  -4  -1    3.30    0.43
  -7  -4  -1    4.35    0.74
   6   4   1    0.60    0.34
   6   4   1    0.07    0.31
   6   4   1    0.64    0.37
   6   4   1    0.19    0.38
  -6  -4  -1    1.14    0.46
  -6  -4  -1    0.40    0.30
  -6  -4  -1   -0.29    0.63
  -6  -4  -1    0.38    0.39
   5   4   1    2.74    0.49
   5   4   1    3.22    0.34
   5   4   1    2.76    0.27
   5   4   1    3.23    0.30
  -5  -4  -1    3.09    0.47
  -5  -4  -1    2.96    0.33
  -5  -4  -1    3.12    0.43
  -5  -4  -1    3.36    0.35
   4   4   1   12.11    0.52
   4   4   1   11.56    0.60
   4   4   1   12.44    0.53
   4   4   1   12.10    0.48
  -4  -4  -1   11.45    0.46
  -4  -4  -1   12.45    0.52
  -4  -4  -1   10.52    0.71
  -4  -4  -1   11.35    0.39
   3   4   1  224.40    5.24
   3   4   1  229.46    4.86
   3   4   1  236.70    4.85
   3   4   1  228.11    4.90
  -3  -4  -1  230.21    5.26
  -3  -4  -1  235.64    4.87
  -3  -4  -1  231.44    5.74
  -3  -4  -1  223.56    6.01
   2   4   1   92.01    1.98
   2   4   1   88.76    1.97
   2   4   1   89.04    1.98
   2   4   1   90.02    2.14
  -2  -4  -1   89.67    2.31
  -2  -4  -1   90.02    1.98
  -2  -4  -1   90.77    1.80
  -2  -4  -1   91.95    2.16
   1   4   1    7.81    0.33
   1   4   1    8.04    0.36
   1   4   1    7.99    0.33
   1   4   1    8.26    0.35
  -1  -4  -1    8.11    0.39
  -1  -4  -1    8.43    0.74
  -1  -4  -1    8.23    0.37
  -1  -4  -1    7.96    0.40
   0   4   1    6.28    0.37
   0   4   1    5.15    0.28
   0   4   1    4.64    0.23
   0   4   1    5.28    0.28
   0  -4  -1    5.25    0.32
   0  -4  -1    5.19    0.51
   0  -4  -1    5.12    0.28
   0  -4  -1    5.16    0.30
  -1   4   1    1.86    0.16
  -1   4   1    1.60    0.19
  -1   4   1    1.39    0.24
  -1   4   1    1.42    0.18
  -1   4   1    1.40    0.19
   1  -4  -1    1.65    0.17
   1  -4  -1    1.20    0.31
   1  -4  -1    1.50    0.24
   1  -4  -1    1.68    0.26
  -2   4   1   -0.01    0.18
  -2   4   1    0.23    0.21
  -2   4   1    0.39    0.14
  -2   4   1    0.25    0.17
  -2   4   1    0.28    0.22
  -2   4   1    0.35    0.19
   2  -4  -1    0.43    0.15
   2  -4  -1    0.10    0.21
   2  -4  -1    0.04    0.15
   2  -4  -1    0.04    0.24
   2  -4  -1    0.34    0.18
  -3   4   1   82.54    1.97
  -3   4   1   83.71    1.83
  -3   4   1   86.37    1.76
  -3   4   1   83.92    1.77
  -3   4   1   85.98    1.84
   3  -4  -1   80.23    2.21
   3  -4  -1   83.70    1.83
   3  -4  -1   84.92    1.99
   3  -4  -1   84.49    1.97
   3  -4  -1   85.96    3.46
  -4   4   1    6.74    0.33
  -4   4   1    6.15    0.43
  -4   4   1    5.92    0.36
  -4   4   1    5.80    0.33
  -4   4   1    5.27    0.33
   4  -4  -1    5.97    0.41
   4  -4  -1    5.94    0.43
   4  -4  -1    5.88    0.32
   4  -4  -1    6.33    0.31
   4  -4  -1    5.97    0.63
  -5   4   1    4.00    0.36
  -5   4   1    4.39    0.34
  -5   4   1    3.75    0.27
  -5   4   1    2.65    0.24
  -5   4   1    4.07    0.28
   5  -4  -1    2.91    0.50
   5  -4  -1    4.42    0.26
   5  -4  -1    3.41    0.27
   5  -4  -1    4.06    0.31
   5  -4  -1    4.01    0.48
  -6   4   1   -0.06    0.49
  -6   4   1    0.39    0.35
  -6   4   1   -0.09    0.23
   6  -4  -1    0.39    0.50
   6  -4  -1   -0.04    0.34
   6  -4  -1   -0.08    0.24
  -7   4   1    3.23    0.23
  -7   4   1    3.35    0.46
  -7   4   1    3.56    0.61
   7  -4  -1    3.32    0.25
   7  -4  -1    2.54    0.64
   7  -4  -1    3.44    0.55
  -8   4   1    0.82    0.49
  -8   4   1    1.00    0.68
   8  -4  -1   -0.14    0.65
   8  -4  -1   -0.11    0.54
  -9   4   1    1.24    0.59
  -9   4   1    1.54    0.58
   9  -4  -1    0.57    0.78
 -10   4   1    1.13    0.92
 -10   4   1    1.30    0.65
  10  -4  -1    1.53    0.61
  10  -4  -1    0.72    0.87
 -11   4   1    0.74    0.73
 -11   4   1   -0.01    0.76
  11  -4  -1   -0.17    0.87
 -11  -5  -1    1.47    0.95
  10   5   1   -0.90    0.51
  10   5   1    0.23    0.70
 -10  -5  -1   -0.01    0.98
 -10  -5  -1    0.23    0.84
   9   5   1    2.24    0.59
   9   5   1    3.82    0.90
   9   5   1    2.51    0.55
  -9  -5  -1    1.96    0.57
  -9  -5  -1    3.04    0.98
  -9  -5  -1    2.30    0.54
   8   5   1    0.88    0.57
   8   5   1    1.08    0.51
   8   5   1    1.44    0.39
  -8  -5  -1    1.70    0.68
  -8  -5  -1    1.06    0.45
  -8  -5  -1    2.29    0.87
   7   5   1    1.50    0.44
   7   5   1    2.47    0.53
   7   5   1    1.36    0.47
  -7  -5  -1    2.15    0.60
  -7  -5  -1    1.10    0.45
  -7  -5  -1    2.53    0.83
   6   5   1   -0.15    0.43
   6   5   1    0.17    0.39
   6   5   1    0.17    0.41
  -6  -5  -1   -0.12    0.39
  -6  -5  -1   -0.04    0.35
  -6  -5  -1   -0.30    0.41
  -6  -5  -1   -0.59    0.72
   5   5   1   15.70    0.71
   5   5   1   14.95    0.57
   5   5   1   15.20    0.61
   5   5   1   16.13    0.67
  -5  -5  -1   15.85    0.71
  -5  -5  -1   16.06    0.69
  -5  -5  -1   14.32    0.69
  -5  -5  -1   14.33    0.77
  -5  -5  -1   15.12    0.49
   4   5   1    0.70    0.34
   4   5   1    0.22    0.33
   4   5   1    0.62    0.36
   4   5   1    0.06    0.33
  -4  -5  -1    0.45    0.37
  -4  -5  -1    0.02    0.37
  -4  -5  -1    0.48    0.27
  -4  -5  -1    0.09    0.61
   3   5   1    9.72    0.56
   3   5   1    9.33    0.56
   3   5   1    8.14    0.42
   3   5   1    8.40    0.41
  -3  -5  -1    9.56    0.47
  -3  -5  -1    8.95    0.54
  -3  -5  -1    8.15    0.47
  -3  -5  -1    8.24    0.56
   2   5   1    0.30    0.24
   2   5   1    0.56    0.33
   2   5   1    0.08    0.22
  -2  -5  -1    0.45    0.29
  -2  -5  -1    1.06    0.36
  -2  -5  -1    0.83    0.34
  -2  -5  -1    0.41    0.13
   1   5   1    1.18    0.23
   1   5   1    1.76    0.25
   1   5   1    1.27    0.22
   1   5   1    2.27    0.33
  -1  -5  -1    1.84    0.26
  -1  -5  -1    1.18    0.32
  -1  -5  -1    1.29    0.27
  -1  -5  -1    1.33    0.25
   0   5   1    0.58    0.22
   0   5   1    0.53    0.23
   0   5   1    0.20    0.23
   0   5   1    0.81    0.29
   0  -5  -1    0.53    0.34
   0  -5  -1    0.10    0.38
   0  -5  -1    0.72    0.25
   0  -5  -1    0.57    0.30
  -1   5   1  198.76    4.15
  -1   5   1  189.93    4.46
  -1   5   1  190.80    4.13
  -1   5   1  198.73    3.90
  -1   5   1  193.92    4.16
   1  -5  -1  191.72    4.93
   1  -5  -1  195.68    7.68
   1  -5  -1  197.50    4.14
   1  -5  -1  196.32    4.49
  -2   5   1   50.93    1.19
  -2   5   1   52.54    1.13
  -2   5   1   52.19    1.19
  -2   5   1   51.24    1.30
   2  -5  -1   52.17    1.19
   2  -5  -1   50.13    1.30
   2  -5  -1   52.40    2.24
   2  -5  -1   51.08    1.44
  -3   5   1    5.83    0.42
  -3   5   1    6.14    0.38
  -3   5   1    6.00    0.42
  -3   5   1    5.99    0.39
   3  -5  -1    5.42    0.85
   3  -5  -1    6.85    0.61
   3  -5  -1    5.92    0.38
   3  -5  -1    5.33    0.47
  -4   5   1    0.14    0.29
  -4   5   1    0.54    0.23
  -4   5   1    0.28    0.28
  -4   5   1    0.22    0.24
  -4   5   1    0.17    0.25
   4  -5  -1    0.20    0.43
   4  -5  -1    0.15    0.24
   4  -5  -1   -0.12    0.29
   4  -5  -1    0.33    0.23
   4  -5  -1    0.74    0.48
  -5   5   1   23.06    0.72
  -5   5   1   22.61    0.69
  -5   5   1   22.88    0.71
  -5   5   1   22.47    0.69
   5  -5  -1   24.49    1.45
   5  -5  -1   23.25    0.77
   5  -5  -1   24.01    0.65
   5  -5  -1   23.69    0.99
  -6   5   1    0.74    0.41
  -6   5   1    0.48    0.32
  -6   5   1    1.05    0.38
   6  -5  -1    0.50    0.56
   6  -5  -1    0.33    0.31
   6  -5  -1    1.50    0.59
  -7   5   1   -0.22    0.61
  -7   5   1    0.24    0.29
  -7   5   1    0.29    0.46
   7  -5  -1    0.37    0.31
   7  -5  -1    0.08    0.60
   7  -5  -1   -0.13    0.61
  -8   5   1    1.96    0.74
  -8   5   1    1.21    0.53
   8  -5  -1    1.60    0.50
   8  -5  -1    1.51    0.73
  -9   5   1    0.07    0.82
  -9   5   1   -0.73    0.81
   9  -5  -1   -0.35    0.65
   9  -5  -1    0.27    0.81
 -10   5   1   -0.92    0.91
 -10   5   1    1.30    0.94
  10  -5  -1   -1.24    0.88
 -11   5   1    1.16    1.07
  11  -5  -1   -0.15    0.69
  10   6   1   -0.28    0.65
  10   6   1    1.28    1.04
 -10  -6  -1    2.29    0.88
 -10  -6  -1    1.90    1.15
   9   6   1    2.17    0.61
   9   6   1    2.31    0.71
   9   6   1    1.96    0.56
  -9  -6  -1    2.27    1.08
  -9  -6  -1    2.81    0.78
  -9  -6  -1    1.49    0.67
   8   6   1    1.32    0.56
   8   6   1    0.48    0.63
   8   6   1    0.65    0.53
  -8  -6  -1    1.13    0.52
  -8  -6  -1    1.25    0.55
  -8  -6  -1    1.74    0.74
   7   6   1    1.00    0.51
   7   6   1    1.64    0.39
   7   6   1    1.80    0.58
  -7  -6  -1    2.78    0.95
  -7  -6  -1    1.68    0.46
  -7  -6  -1    1.07    0.53
   6   6   1    1.48    0.51
   6   6   1    0.89    0.35
   6   6   1    1.18    0.37
  -6  -6  -1    1.50    0.87
  -6  -6  -1    1.28    0.50
  -6  -6  -1    0.91    0.53
   5   6   1    0.04    0.41
   5   6   1   -0.12    0.43
   5   6   1    0.29    0.47
   5   6   1    0.66    0.43
  -5  -6  -1    0.14    0.58
  -5  -6  -1   -0.28    0.30
  -5  -6  -1    0.18    0.45
  -5  -6  -1    0.08    0.48
   4   6   1    0.00    0.41
   4   6   1    0.31    0.44
   4   6   1    0.54    0.41
   4   6   1   -0.18    0.36
  -4  -6  -1    0.37    0.53
  -4  -6  -1   -0.05    0.33
  -4  -6  -1   -0.07    0.34
  -4  -6  -1    0.13    0.33
   3   6   1   11.34    0.52
   3   6   1   10.80    0.53
   3   6   1   12.07    0.70
   3   6   1   11.30    0.51
  -3  -6  -1    9.22    0.22
  -3  -6  -1   10.29    0.23
  -3  -6  -1   11.51    0.75
  -3  -6  -1   10.00    0.53
  -3  -6  -1   12.36    0.56
  -3  -6  -1   10.71    0.69
   2   6   1   15.34    0.57
   2   6   1   15.53    0.58
   2   6   1   14.83    0.62
   2   6   1   15.26    0.55
  -2  -6  -1   15.15    0.66
  -2  -6  -1   15.44    0.71
  -2  -6  -1   15.36    0.67
  -2  -6  -1   15.98    0.41
   1   6   1    2.24    0.38
   1   6   1    1.77    0.30
   1   6   1    1.61    0.41
   1   6   1    1.50    0.26
  -1  -6  -1    1.53    0.34
  -1  -6  -1    1.24    0.38
  -1  -6  -1    1.86    0.42
  -1  -6  -1    1.52    0.31
   0   6   1   22.52    0.66
   0   6   1   22.12    0.73
   0   6   1   22.65    0.54
   0   6   1   22.50    0.78
   0   6   1   23.19    0.77
   0  -6  -1   23.45    0.87
   0  -6  -1   21.40    0.77
   0  -6  -1   23.01    1.40
   0  -6  -1   20.70    0.68
  -1   6   1   16.80    0.69
  -1   6   1   16.03    0.57
  -1   6   1   16.88    0.66
  -1   6   1   17.41    0.71
  -1   6   1   15.70    0.44
   1  -6  -1   16.10    0.66
   1  -6  -1   17.50    0.67
   1  -6  -1   15.15    0.64
   1  -6  -1   15.75    1.05
  -2   6   1   16.50    0.66
  -2   6   1   16.29    0.60
  -2   6   1   16.60    0.50
  -2   6   1   16.29    0.52
   2  -6  -1   17.92    0.83
   2  -6  -1   15.70    0.64
   2  -6  -1   17.99    1.24
   2  -6  -1   18.46    0.66
  -3   6   1    3.30    0.37
  -3   6   1    2.85    0.34
  -3   6   1    3.15    0.39
  -3   6   1    2.96    0.34
   3  -6  -1    2.54    0.42
   3  -6  -1    3.17    0.36
   3  -6  -1    1.61    0.52
   3  -6  -1    2.49    0.42
  -4   6   1    7.68    0.52
  -4   6   1    7.52    0.51
  -4   6   1    7.06    0.54
  -4   6   1    8.26    0.56
   4  -6  -1    8.96    1.09
   4  -6  -1    7.95    0.48
   4  -6  -1    7.17    0.61
   4  -6  -1    9.30    0.82
  -5   6   1    0.58    0.39
  -5   6   1    0.70    0.45
  -5   6   1    0.76    0.41
   5  -6  -1    0.85    0.56
   5  -6  -1    0.71    0.64
   5  -6  -1    0.43    0.37
  -6   6   1    9.43    0.71
  -6   6   1    8.25    0.56
  -6   6   1    8.61    0.61
   6  -6  -1    8.74    1.28
   6  -6  -1   10.85    0.97
   6  -6  -1    8.58    0.65
  -7   6   1   -0.50    0.39
  -7   6   1   -0.40    0.49
  -7   6   1   -0.62    0.63
   7  -6  -1    0.01    0.37
   7  -6  -1   -0.60    0.69
   7  -6  -1    0.19    0.68
  -8   6   1   -0.46    0.73
  -8   6   1    0.70    0.78
   8  -6  -1   -0.32    0.76
   8  -6  -1   -0.27    0.75
  -9   6   1    0.86    0.88
  -9   6   1    0.50    0.85
   9  -6  -1   -0.51    0.74
 -10   6   1    2.26    0.99
 -10   6   1    0.53    0.99
  10  -6  -1    0.07    0.98
 -11   6   1    1.39    1.10
  10   7   1   -0.21    0.78
 -10  -7  -1    2.39    1.28
 -10  -7  -1    0.99    0.63
   9   7   1   -1.68    0.99
   9   7   1    0.28    0.67
   9   7   1   -0.76    0.63
  -9  -7  -1    0.16    1.17
  -9  -7  -1    0.31    0.65
  -9  -7  -1    0.52    0.78
   8   7   1   -0.57    0.60
   8   7   1    0.60    0.94
   8   7   1   -0.23    0.61
  -8  -7  -1    0.88    0.70
  -8  -7  -1    0.06    0.62
  -8  -7  -1    0.79    1.08
   7   7   1   -0.29    0.44
   7   7   1   -0.40    0.60
   7   7   1    0.06    0.42
  -7  -7  -1    0.04    0.77
  -7  -7  -1   -0.09    0.63
  -7  -7  -1    1.52    0.60
   6   7   1   -0.04    0.54
   6   7   1    0.04    0.39
   6   7   1   -0.11    0.58
  -6  -7  -1    0.00    0.60
  -6  -7  -1   -0.73    0.54
  -6  -7  -1   -0.20    0.70
   5   7   1    3.21    0.54
   5   7   1    2.91    0.53
   5   7   1    3.87    0.53
   5   7   1    2.96    0.45
  -5  -7  -1    3.10    0.61
  -5  -7  -1    4.16    0.73
  -5  -7  -1    3.22    0.46
   4   7   1    2.76    0.61
   4   7   1    3.09    0.50
   4   7   1    2.20    0.39
   4   7   1    2.60    0.43
  -4  -7  -1    2.58    0.58
  -4  -7  -1    2.49    0.67
  -4  -7  -1    3.11    0.47
  -4  -7  -1    1.68    0.57
   3   7   1    1.53    0.50
   3   7   1    1.41    0.47
   3   7   1    2.12    0.53
   3   7   1    1.42    0.40
  -3  -7  -1    0.98    0.56
  -3  -7  -1    1.63    0.44
  -3  -7  -1    1.40    0.54
  -3  -7  -1    1.87    0.61
   2   7   1    1.30    0.49
   2   7   1    1.00    0.44
   2   7   1    0.72    0.50
   2   7   1    0.87    0.33
  -2  -7  -1    0.86    0.46
  -2  -7  -1    0.82    0.38
  -2  -7  -1    0.74    0.56
   1   7   1    8.44    0.55
   1   7   1   11.26    0.78
   1   7   1    8.19    0.54
   1   7   1    8.78    0.46
  -1  -7  -1    9.43    1.27
  -1  -7  -1    9.42    0.56
  -1  -7  -1   10.81    0.85
  -1  -7  -1    7.93    0.56
   0   7   1    1.87    0.22
   0   7   1    1.27    0.47
   0   7   1    1.90    0.36
   0   7   1    1.35    0.46
   0   7   1    1.46    0.35
   0  -7  -1    1.22    0.36
   0  -7  -1    1.24    0.40
   0  -7  -1    1.58    0.40
   0  -7  -1    1.17    0.58
  -1   7   1    1.92    0.46
  -1   7   1    1.61    0.34
  -1   7   1    1.50    0.26
  -1   7   1    2.14    0.47
  -1   7   1    0.80    0.32
   1  -7  -1    1.10    0.45
   1  -7  -1    1.08    0.58
   1  -7  -1    0.95    0.38
   1  -7  -1    2.36    0.57
  -2   7   1   89.98    2.20
  -2   7   1   85.34    1.95
  -2   7   1   90.06    2.05
  -2   7   1   87.24    1.85
   2  -7  -1   91.24    3.81
   2  -7  -1   82.65    2.18
   2  -7  -1   88.96    2.04
   2  -7  -1   85.40    2.40
  -3   7   1    0.45    0.33
  -3   7   1    0.79    0.49
  -3   7   1    0.90    0.31
  -3   7   1    1.01    0.45
   3  -7  -1    0.56    0.41
   3  -7  -1    0.46    0.43
   3  -7  -1    1.10    0.50
   3  -7  -1    1.57    0.48
  -4   7   1    3.24    0.48
  -4   7   1    4.09    0.44
  -4   7   1    3.89    0.44
  -4   7   1    3.71    0.43
   4  -7  -1    4.13    0.52
   4  -7  -1    4.54    0.43
   4  -7  -1    4.66    0.74
   4  -7  -1    2.95    0.67
  -5   7   1   -0.09    0.35
  -5   7   1   -0.25    0.43
  -5   7   1    0.33    0.43
   5  -7  -1   -0.43    0.73
   5  -7  -1   -0.33    0.45
   5  -7  -1    0.02    0.63
  -6   7   1   -0.75    0.66
  -6   7   1   -1.04    0.57
  -6   7   1   -0.58    0.42
   6  -7  -1   -1.07    0.50
   6  -7  -1   -0.29    0.68
   6  -7  -1    0.08    0.78
  -7   7   1    1.63    0.51
  -7   7   1    1.30    0.47
  -7   7   1    2.47    0.57
   7  -7  -1    0.65    0.47
   7  -7  -1    1.64    0.78
   7  -7  -1    2.43    0.86
  -8   7   1    1.39    0.80
  -8   7   1    0.67    0.85
  -8   7   1   -0.33    0.41
   8  -7  -1    0.69    0.50
   8  -7  -1    0.50    0.64
  -9   7   1    0.26    0.66
  -9   7   1    0.62    0.95
   9  -7  -1   -1.62    0.89
 -10   7   1    0.18    1.02
   9   8   1   -0.98    0.72
  -9  -8  -1   -0.54    0.74
  -9  -8  -1    0.73    0.96
   8   8   1   -0.88    0.69
   8   8   1   -0.19    0.50
   8   8   1   -0.18    1.00
  -8  -8  -1   -0.65    0.71
  -8  -8  -1    0.27    1.24
   7   8   1    1.65    0.92
   7   8   1    1.12    0.72
   7   8   1    1.90    0.67
  -7  -8  -1    1.41    0.68
  -7  -8  -1    1.64    0.75
  -7  -8  -1    3.54    1.22
   6   8   1    1.33    0.70
   6   8   1    0.29    0.83
   6   8   1    0.80    0.63
  -6  -8  -1    1.27    1.12
  -6  -8  -1    0.14    0.61
  -6  -8  -1   -0.37    0.71
   5   8   1    0.80    0.55
   5   8   1    0.41    0.42
   5   8   1    0.71    0.58
   5   8   1    0.69    0.68
  -5  -8  -1   -0.08    0.76
  -5  -8  -1    0.05    0.68
  -5  -8  -1    0.05    0.66
   4   8   1   -0.74    0.58
   4   8   1   -0.37    0.65
   4   8   1   -0.28    0.64
   4   8   1    0.03    0.55
  -4  -8  -1   -0.53    0.70
  -4  -8  -1   -0.16    0.66
  -4  -8  -1   -1.04    0.63
  -4  -8  -1   -0.11    0.46
   3   8   1    4.24    0.62
   3   8   1    3.16    0.47
   3   8   1    3.89    0.57
   3   8   1    2.96    0.50
  -3  -8  -1    4.32    0.56
  -3  -8  -1    2.13    0.66
  -3  -8  -1    3.23    0.70
  -3  -8  -1    3.52    0.97
   2   8   1   -0.45    0.41
   2   8   1    0.73    0.51
   2   8   1    0.24    0.37
   2   8   1    0.56    0.61
  -2  -8  -1   -0.74    0.62
  -2  -8  -1    0.11    0.44
  -2  -8  -1    0.37    0.40
  -2  -8  -1    0.12    0.48
   1   8   1    1.02    0.57
   1   8   1   -0.37    0.51
   1   8   1    0.17    0.32
   1   8   1    0.55    0.59
  -1  -8  -1   -0.11    0.42
  -1  -8  -1    0.84    0.59
  -1  -8  -1   -0.39    0.65
  -1  -8  -1    0.19    0.50
   0   8   1   14.89    0.90
   0   8   1   16.53    0.90
   0   8   1   16.72    0.96
   0   8   1   15.13    0.67
   0  -8  -1   13.83    0.83
   0  -8  -1   17.45    0.97
   0  -8  -1   14.60    0.72
   0  -8  -1   14.63    1.28
  -1   8   1    1.09    0.53
  -1   8   1   -0.06    0.36
  -1   8   1    1.78    0.55
  -1   8   1    0.86    0.55
   1  -8  -1    0.28    0.53
   1  -8  -1    1.75    0.67
   1  -8  -1    0.35    0.66
   1  -8  -1    0.48    0.61
  -2   8   1    2.54    0.57
  -2   8   1    2.52    0.36
  -2   8   1    1.98    0.53
  -2   8   1    2.63    0.36
   2  -8  -1    1.79    0.46
   2  -8  -1    1.97    0.54
   2  -8  -1    3.61    0.74
   2  -8  -1    2.43    0.41
  -3   8   1   14.42    0.59
  -3   8   1   14.45    0.82
  -3   8   1   14.33    0.86
  -3   8   1   14.38    0.86
   3  -8  -1   14.37    1.51
   3  -8  -1   16.14    1.12
   3  -8  -1   14.66    0.78
   3  -8  -1   13.12    0.96
  -4   8   1    2.17    0.56
  -4   8   1    2.85    0.63
  -4   8   1    2.41    0.46
   4  -8  -1    1.54    0.71
   4  -8  -1    2.75    0.60
   4  -8  -1    3.06    0.62
  -5   8   1   -0.35    0.53
  -5   8   1    0.05    0.51
  -5   8   1    0.75    0.66
   5  -8  -1    0.09    0.72
   5  -8  -1   -0.45    0.54
   5  -8  -1   -0.26    0.85
  -6   8   1   -0.27    0.61
  -6   8   1   -0.11    0.61
  -6   8   1    0.31    0.54
   6  -8  -1   -0.18    0.53
   6  -8  -1    0.42    0.75
   6  -8  -1    1.50    0.91
  -7   8   1    0.65    0.83
  -7   8   1    1.99    0.74
  -7   8   1   -0.04    0.49
   7  -8  -1   -0.16    0.60
   7  -8  -1    0.68    0.96
  -8   8   1   -0.30    0.65
  -8   8   1    0.66    0.52
  -8   8   1    1.11    0.81
   8  -8  -1    0.73    0.55
   8  -8  -1    1.50    1.01
  -9   8   1   -0.08    0.73
  -9   8   1    1.34    0.95
   9  -8  -1    0.10    0.75
 -10   8   1    0.58    0.77
   8   9   1   -0.65    0.83
   8   9   1   -0.92    0.76
   8   9   1    1.24    1.09
  -8  -9  -1    1.14    1.41
  -8  -9  -1   -1.25    0.85
   7   9   1    0.07    0.53
   7   9   1   -0.49    0.81
   7   9   1   -1.01    1.01
  -7  -9  -1   -0.03    1.33
  -7  -9  -1   -1.80    0.84
   6   9   1    1.24    0.92
   6   9   1    0.86    0.81
   6   9   1    0.90    0.52
  -6  -9  -1   -0.26    0.80
  -6  -9  -1    0.33    0.93
   5   9   1    0.53    0.83
   5   9   1    0.32    0.66
   5   9   1   -0.45    0.78
  -5  -9  -1   -1.73    0.79
  -5  -9  -1   -0.12    0.58
  -5  -9  -1    0.06    0.87
   4   9   1    0.07    0.76
   4   9   1   -0.01    0.46
   4   9   1   -0.19    0.53
   4   9   1   -0.55    0.49
  -4  -9  -1    0.02    1.13
  -4  -9  -1   -0.14    0.55
  -4  -9  -1   -0.90    0.76
   3   9   1   -0.17    0.63
   3   9   1    0.95    0.63
   3   9   1   -0.43    0.53
   3   9   1   -0.50    0.49
  -3  -9  -1   -0.86    0.78
  -3  -9  -1   -0.16    0.57
  -3  -9  -1    0.14    0.60
  -3  -9  -1   -0.71    0.73
   2   9   1    1.50    0.58
   2   9   1    1.13    0.51
   2   9   1    2.72    0.74
   2   9   1    1.98    0.47
  -2  -9  -1    1.30    0.58
  -2  -9  -1    1.09    0.54
  -2  -9  -1    2.98    0.67
  -2  -9  -1    0.93    1.06
   1   9   1    6.70    0.77
   1   9   1    6.15    0.53
   1   9   1    6.29    0.54
   1   9   1    6.15    0.74
  -1  -9  -1    4.52    0.72
  -1  -9  -1    5.17    0.58
  -1  -9  -1    5.36    0.83
  -1  -9  -1    7.78    0.79
   0   9   1   -0.04    0.46
   0   9   1   -0.52    0.65
   0   9   1   -0.28    0.66
   0   9   1    0.60    0.62
   0  -9  -1   -0.15    0.55
   0  -9  -1   -0.36    0.47
   0  -9  -1    0.61    0.74
   0  -9  -1   -0.61    0.54
  -1   9   1    3.39    0.69
  -1   9   1    2.68    0.49
  -1   9   1    2.07    0.50
  -1   9   1    3.47    0.67
   1  -9  -1    2.19    0.57
   1  -9  -1    3.69    0.63
   1  -9  -1    1.89    0.61
   1  -9  -1    3.45    0.65
  -2   9   1    1.46    0.44
  -2   9   1    1.36    0.47
  -2   9   1    1.76    0.67
   2  -9  -1    0.61    0.53
   2  -9  -1    0.81    0.76
   2  -9  -1    1.95    0.62
   2  -9  -1    1.20    0.45
  -3   9   1    3.15    0.63
  -3   9   1    2.80    0.49
   3  -9  -1    2.93    0.67
   3  -9  -1    2.34    0.83
   3  -9  -1    3.24    0.73
  -4   9   1    0.48    0.47
  -4   9   1    0.95    0.69
  -4   9   1    0.31    0.62
   4  -9  -1   -0.16    0.66
   4  -9  -1   -0.35    0.77
   4  -9  -1    0.15    0.67
  -5   9   1    2.66    0.76
  -5   9   1    1.75    0.65
  -5   9   1    2.71    0.55
   5  -9  -1    1.79    0.85
   5  -9  -1    1.74    1.00
   5  -9  -1    1.20    0.67
  -6   9   1   -0.07    0.60
  -6   9   1    0.74    0.60
  -6   9   1    0.37    0.65
   6  -9  -1    0.07    1.03
   6  -9  -1   -0.53    0.72
  -7   9   1    0.37    0.65
  -7   9   1    1.38    0.77
   7  -9  -1    0.52    0.70
   7  -9  -1    1.61    1.08
  -8   9   1    0.73    0.63
  -8   9   1   -0.71    0.63
  -8   9   1    0.31    0.99
   8  -9  -1    0.17    1.11
   8  -9  -1    0.14    0.66
  -9   9   1   -0.52    0.94
   9  -9  -1   -0.23    1.13
   8  10   1   -0.97    0.84
   7  10   1    2.35    1.10
   7  10   1    0.25    0.81
  -7 -10  -1    0.26    1.09
   6  10   1   -0.25    0.98
   6  10   1    0.08    0.78
   6  10   1   -0.55    0.88
  -6 -10  -1    0.27    1.05
  -6 -10  -1    0.43    0.70
   5  10   1   -0.44    0.74
   5  10   1   -0.33    0.89
   5  10   1    0.20    0.66
  -5 -10  -1   -1.25    0.88
  -5 -10  -1    0.32    1.36
   4  10   1   -0.28    0.52
   4  10   1   -0.34    0.78
   4  10   1   -0.67    0.88
   4  10   1   -0.50    0.58
  -4 -10  -1   -0.69    0.91
  -4 -10  -1   -0.68    0.63
  -4 -10  -1    0.15    0.67
   3  10   1    2.57    0.73
   3  10   1    1.16    0.80
   3  10   1    1.76    0.65
   3  10   1    1.26    0.53
  -3 -10  -1    1.76    0.72
  -3 -10  -1    1.11    0.69
  -3 -10  -1   -0.68    0.84
  -3 -10  -1   -0.63    1.24
   2  10   1   -0.38    0.64
   2  10   1   -0.99    0.57
   2  10   1    0.83    0.84
   2  10   1    0.77    0.72
  -2 -10  -1   -0.96    1.18
  -2 -10  -1   -0.68    0.59
  -2 -10  -1   -0.56    0.65
  -2 -10  -1    0.57    0.75
   1  10   1   -0.08    0.71
   1  10   1   -0.60    0.81
   1  10   1   -0.68    0.65
   1  10   1   -0.99    0.78
  -1 -10  -1    0.20    0.58
  -1 -10  -1   -0.14    0.57
  -1 -10  -1   -1.35    0.87
  -1 -10  -1   -0.92    0.82
  -1 -10  -1    0.05    0.67
   0  10   1    0.55    0.52
   0  10   1    1.07    0.72
   0  10   1    0.43    0.58
   0  10   1    0.33    0.78
   0 -10  -1    1.08    0.63
   0 -10  -1    0.30    0.88
   0 -10  -1    0.66    0.56
   0 -10  -1    0.03    0.64
  -1  10   1    0.42    0.75
  -1  10   1   -0.04    0.77
   1 -10  -1    0.17    0.88
   1 -10  -1   -0.47    0.70
   1 -10  -1    0.34    0.63
   1 -10  -1    1.27    0.91
  -2  10   1    0.75    0.77
  -2  10   1    0.65    0.66
  -2  10   1    1.12    0.54
   2 -10  -1    1.68    0.71
   2 -10  -1    1.56    0.52
   2 -10  -1    1.09    0.87
   2 -10  -1    0.37    0.61
  -3  10   1    2.68    0.76
  -3  10   1   -0.63    0.69
   3 -10  -1   -0.23    0.87
   3 -10  -1   -0.02    0.81
   3 -10  -1   -0.25    0.72
  -4  10   1    0.47    0.55
  -4  10   1   -0.55    0.54
   4 -10  -1   -0.40    0.77
   4 -10  -1   -0.68    0.88
   4 -10  -1    0.96    1.06
  -5  10   1   -0.90    0.72
  -5  10   1   -0.23    0.81
   5 -10  -1   -0.56    0.76
   5 -10  -1    0.20    0.81
  -6  10   1   -0.50    0.82
  -6  10   1    0.56    0.87
  -6  10   1    0.38    0.70
   6 -10  -1   -0.76    0.72
   6 -10  -1   -0.77    1.15
  -7  10   1   -1.67    0.79
  -7  10   1   -1.16    0.70
  -7  10   1    0.97    0.80
   7 -10  -1   -1.14    0.69
   7 -10  -1   -0.29    1.17
  -8  10   1   -1.23    0.75
  -8  10   1    1.22    0.91
   8 -10  -1   -0.20    0.79
   6  11   1   -0.70    1.06
   6  11   1   -0.40    0.85
   5  11   1   -1.06    0.95
   5  11   1    0.91    0.85
   5  11   1   -0.06    0.74
  -5 -11  -1    0.35    1.11
  -5 -11  -1   -1.28    1.03
   4  11   1    0.06    1.00
   4  11   1    0.60    0.82
   4  11   1   -1.31    0.90
   4  11   1    0.21    0.85
  -4 -11  -1   -0.58    1.45
  -4 -11  -1    0.63    0.75
  -4 -11  -1   -0.62    1.03
   3  11   1   -0.59    0.79
   3  11   1   -0.29    0.77
   3  11   1   -1.61    0.69
   3  11   1   -1.35    0.89
  -3 -11  -1   -2.18    1.03
  -3 -11  -1   -0.38    0.96
  -3 -11  -1   -1.20    1.37
   2  11   1    0.22    0.67
   2  11   1    0.47    0.96
   2  11   1   -0.57    0.71
   2  11   1    0.86    0.60
  -2 -11  -1    0.03    0.68
  -2 -11  -1    0.63    1.00
  -2 -11  -1    0.94    0.84
  -2 -11  -1   -0.10    0.76
   1  11   1   -0.19    0.92
   1  11   1   -0.56    0.90
   1  11   1   -0.26    0.59
  -1 -11  -1   -0.78    0.95
  -1 -11  -1   -1.47    0.64
  -1 -11  -1    0.37    0.91
  -1 -11  -1   -1.20    1.02
   0  11   1    0.56    0.60
   0  11   1   -0.65    0.89
   0  11   1   -0.04    0.65
   0 -11  -1   -0.85    1.25
   0 -11  -1   -0.74    0.99
   0 -11  -1    1.13    0.98
   0 -11  -1   -1.19    0.71
   0 -11  -1   -0.67    0.62
  -1  11   1    0.85    0.87
  -1  11   1    0.68    0.90
   1 -11  -1   -0.13    0.74
   1 -11  -1   -0.60    0.71
   1 -11  -1    0.72    0.83
   1 -11  -1    0.07    0.98
  -2  11   1    0.30    0.72
  -2  11   1   -0.77    0.87
   2 -11  -1   -0.48    1.07
   2 -11  -1   -0.39    0.69
   2 -11  -1   -0.59    0.69
  -3  11   1    0.33    0.57
  -3  11   1   -1.28    0.85
   3 -11  -1   -1.28    0.94
   3 -11  -1   -0.98    0.93
   3 -11  -1   -0.64    1.13
  -4  11   1   -0.40    0.82
  -4  11   1   -0.35    0.82
   4 -11  -1   -1.16    0.89
   4 -11  -1    0.12    1.21
  -5  11   1   -0.38    0.83
  -5  11   1   -0.13    0.89
   5 -11  -1   -0.46    0.87
   5 -11  -1    1.23    0.92
  -6  11   1   -0.12    0.70
  -6  11   1   -0.86    0.81
   5  12   1   -0.97    1.02
   3  12   1   -0.18    0.80
   3  12   1   -0.10    0.67
   3  12   1    0.07    1.02
  -3 -12  -1   -0.14    1.13
  -3 -12  -1   -1.17    1.17
  -3 -12  -1   -1.23    1.08
   2  12   1   -0.35    0.79
   2  12   1   -0.32    0.91
   2  12   1   -0.50    0.75
  -2 -12  -1   -1.28    0.85
  -2 -12  -1   -0.14    0.77
  -2 -12  -1   -0.39    0.94
  -2 -12  -1   -0.98    1.07
   1  12   1   -0.69    0.76
   1  12   1   -0.23    0.66
   1  12   1   -2.26    1.01
  -1 -12  -1    0.11    0.74
  -1 -12  -1    0.24    1.45
  -1 -12  -1    0.72    0.74
  -1 -12  -1   -1.17    1.16
   0  12   1   -0.09    0.74
   0  12   1   -0.09    1.03
   0 -12  -1   -0.10    1.41
   0 -12  -1   -0.09    0.71
   0 -12  -1    0.18    0.78
   0 -12  -1   -0.31    0.84
   0 -12  -1   -0.37    0.81
  -1  12   1    0.79    0.56
  -1  12   1   -0.37    1.02
   1 -12  -1   -0.37    0.82
   1 -12  -1   -0.76    1.07
   1 -12  -1   -0.15    1.13
   1 -12  -1   -0.16    0.98
  -2  12   1   -1.83    0.96
  -2  12   1    0.00    0.80
   2 -12  -1   -0.38    1.28
   2 -12  -1    0.13    0.88
   2 -12  -1   -2.10    1.06
  -3  12   1   -0.08    0.85
   3 -12  -1   -0.66    0.92
  -4  12   1    0.44    0.66
   1  13   1   -1.26    0.84
  -1 -13  -1   -0.31    0.84
  -1 -13  -1   -0.76    1.11
   0 -13  -1   -0.65    1.09
   1 -13  -1   -1.62    1.48
   1 -13   2   -0.95    0.95
   0 -13   2   -0.64    0.96
  -1 -13   2   -1.68    1.11
  -1 -13   2    0.24    1.15
   1  13  -2   -3.06    1.16
  -4  12  -2   -0.04    0.97
   3 -12   2    0.58    1.30
   3 -12   2   -0.88    1.21
  -3  12  -2   -0.10    0.66
   2 -12   2   -1.16    1.21
   2 -12   2   -0.61    1.11
   2 -12   2   -1.38    1.18
  -2  12  -2   -1.17    0.73
  -2  12  -2    1.11    0.89
   1 -12   2   -1.80    1.18
   1 -12   2   -0.20    0.83
   1 -12   2   -0.27    1.12
  -1  12  -2   -0.71    0.74
   0 -12   2   -0.55    1.16
   0 -12   2   -0.19    1.22
   0 -12   2   -0.14    0.97
   0 -12   2    0.48    1.09
   0  12  -2   -0.50    0.95
   0  12  -2   -1.12    1.00
   0  12  -2   -0.94    1.02
  -1 -12   2    0.43    1.04
  -1 -12   2   -0.07    1.01
  -1 -12   2   -1.07    1.22
  -1 -12   2   -2.83    1.15
   1  12  -2   -1.26    0.75
   1  12  -2   -0.19    0.95
   1  12  -2   -0.68    0.76
  -2 -12   2   -0.39    1.17
  -2 -12   2   -1.34    1.56
  -2 -12   2   -1.02    1.06
  -2 -12   2    0.30    0.71
   2  12  -2   -0.38    0.70
   2  12  -2   -0.86    1.04
   2  12  -2   -0.52    0.79
  -3 -12   2    1.44    1.64
  -3 -12   2    0.88    1.11
  -3 -12   2    0.91    0.88
   3  12  -2    1.83    0.78
   3  12  -2    2.26    0.98
   3  12  -2    0.30    1.11
   4  12  -2    0.30    1.05
   5 -11   2   -1.42    0.86
   5 -11   2   -0.79    1.23
  -5  11  -2   -1.19    0.83
  -5  11  -2    0.09    0.69
   4 -11   2    1.83    1.21
   4 -11   2   -0.78    1.11
   4 -11   2   -0.65    0.90
  -4  11  -2    0.45    0.90
  -4  11  -2   -1.56    0.84
   3 -11   2    1.66    1.14
   3 -11   2    0.34    0.95
   3 -11   2   -0.40    1.10
  -3  11  -2   -1.30    0.87
  -3  11  -2   -0.07    0.82
   2 -11   2    2.32    1.09
   2 -11   2   -0.46    0.70
   2 -11   2   -0.77    1.08
  -2  11  -2   -0.51    0.88
   1 -11   2    0.59    0.84
   1 -11   2   -0.81    0.72
   1 -11   2   -0.19    1.09
   1 -11   2    0.94    0.75
  -1  11  -2    0.47    0.91
  -1  11  -2    0.30    0.88
   0 -11   2    0.34    0.80
   0 -11   2   -0.34    0.63
   0 -11   2    1.41    0.98
   0 -11   2   -0.55    0.74
   0  11  -2   -0.31    0.91
   0  11  -2    0.17    0.66
   0  11  -2    0.31    0.83
  -1 -11   2    2.44    0.95
  -1 -11   2   -0.55    1.08
  -1 -11   2   -0.95    1.03
  -1 -11   2    0.57    0.67
   1  11  -2    0.80    0.62
   1  11  -2   -0.27    0.68
   1  11  -2    0.71    0.92
  -2 -11   2   -0.86    0.68
  -2 -11   2   -0.83    0.76
  -2 -11   2    0.13    0.64
   2  11  -2   -1.35    0.65
   2  11  -2   -0.56    0.69
   2  11  -2   -0.87    0.83
  -3 -11   2   -2.21    1.42
  -3 -11   2   -0.61    0.80
  -3 -11   2   -1.64    1.03
  -3 -11   2   -1.78    0.97
   3  11  -2   -0.86    0.90
   3  11  -2    0.89    0.86
   3  11  -2   -0.07    0.72
  -4 -11   2   -1.03    1.07
  -4 -11   2    0.47    0.75
  -4 -11   2   -0.70    1.03
   4  11  -2   -0.22    0.91
   4  11  -2    0.09    0.82
   4  11  -2    0.03    0.63
   4  11  -2   -0.89    1.00
  -5 -11   2   -2.23    1.49
  -5 -11   2   -0.68    1.03
   5  11  -2   -1.04    0.86
   5  11  -2   -0.92    0.90
   5  11  -2   -1.42    0.99
   6  11  -2    0.56    0.93
   6  11  -2    0.31    1.03
  -8  10  -2    0.89    0.86
   7 -10   2    0.03    0.70
   7 -10   2    0.15    0.86
  -7  10  -2    1.26    0.78
   6 -10   2    0.61    1.15
   6 -10   2   -0.81    0.72
  -6  10  -2   -0.35    0.67
  -6  10  -2   -1.20    0.72
   5 -10   2   -0.65    0.74
   5 -10   2   -0.74    0.74
   5 -10   2   -0.55    0.79
  -5  10  -2   -0.77    0.86
  -5  10  -2   -0.29    0.86
   4 -10   2   -0.17    1.05
   4 -10   2   -1.85    0.76
   4 -10   2   -1.70    0.93
  -4  10  -2   -0.93    0.75
  -4  10  -2   -0.03    0.59
   3 -10   2   -0.03    0.71
   3 -10   2   -0.57    0.59
   3 -10   2   -0.20    0.73
  -3  10  -2   -0.75    0.73
  -3  10  -2   -0.44    0.75
   2 -10   2    2.15    0.97
   2 -10   2    0.20    0.85
   2 -10   2    0.96    0.70
   2 -10   2    0.25    0.98
  -2  10  -2    0.62    0.76
  -2  10  -2    1.58    0.55
   1 -10   2   -1.31    0.86
   1 -10   2    0.16    0.53
   1 -10   2    0.28    0.89
   1 -10   2   -1.09    0.94
  -1  10  -2   -0.34    0.56
  -1  10  -2   -0.28    0.54
  -1  10  -2   -0.03    0.74
   0 -10   2   -1.12    0.88
   0 -10   2    1.61    0.87
   0 -10   2   -0.55    0.96
   0 -10   2    0.54    0.76
   0  10  -2    0.41    0.54
   0  10  -2   -0.04    0.57
   0  10  -2    0.66    0.79
  -1 -10   2    1.08    0.81
  -1 -10   2    0.05    0.72
  -1 -10   2   -1.01    0.79
  -1 -10   2   -1.21    0.65
   1  10  -2   -0.15    0.53
   1  10  -2   -0.23    0.78
   1  10  -2   -0.01    0.82
  -2 -10   2   -1.26    0.90
  -2 -10   2   -0.18    1.01
  -2 -10   2    0.82    0.57
  -2 -10   2    0.62    0.83
   2  10  -2    0.79    0.84
   2  10  -2   -0.12    0.67
   2  10  -2    0.04    0.58
   2  10  -2   -0.16    0.73
  -3 -10   2    5.89    1.01
  -3 -10   2    4.11    0.69
  -3 -10   2    5.78    0.78
   3  10  -2    6.22    0.92
   3  10  -2    4.77    0.80
   3  10  -2    6.50    0.71
   3  10  -2    6.51    0.87
  -4 -10   2   -0.25    0.87
  -4 -10   2    1.16    0.94
  -4 -10   2   -0.19    0.95
   4  10  -2    0.10    0.88
   4  10  -2    1.11    0.82
   4  10  -2   -0.25    0.54
   4  10  -2    0.98    0.57
  -5 -10   2    2.17    1.40
  -5 -10   2    1.86    0.94
   5  10  -2    2.23    0.83
   5  10  -2    3.19    0.89
   5  10  -2    2.60    0.70
  -6 -10   2   -0.89    1.40
  -6 -10   2   -0.23    0.95
   6  10  -2    0.42    0.67
   6  10  -2    0.09    0.97
   6  10  -2    0.15    0.81
  -7 -10   2    0.31    0.97
  -7 -10   2   -0.21    1.45
   7  10  -2   -0.40    0.85
   7  10  -2    1.39    1.10
  -9   9  -2    0.52    0.97
   8  -9   2   -0.65    1.09
   8  -9   2    0.10    0.66
  -8   9  -2   -0.38    0.68
  -8   9  -2    0.37    0.85
   7  -9   2   -0.19    1.05
   7  -9   2   -0.16    0.74
  -7   9  -2    0.45    0.75
  -7   9  -2    0.08    0.94
  -7   9  -2   -0.01    0.73
   6  -9   2    1.39    1.01
   6  -9   2    2.12    0.65
   6  -9   2    2.53    1.05
  -6   9  -2    1.49    0.65
  -6   9  -2    1.73    0.63
  -6   9  -2    1.36    0.63
   5  -9   2   -0.22    0.90
   5  -9   2   -0.01    0.67
   5  -9   2    0.34    0.71
  -5   9  -2    0.29    0.54
  -5   9  -2   -0.12    0.79
  -5   9  -2   -0.43    0.64
   4  -9   2   -0.68    0.88
   4  -9   2   -0.90    0.68
   4  -9   2    0.37    0.93
  -4   9  -2    0.66    0.53
  -4   9  -2   -1.25    0.64
   3  -9   2    1.64    0.66
   3  -9   2    1.14    0.72
   3  -9   2    0.44    0.89
  -3   9  -2    0.77    0.50
  -3   9  -2    0.58    0.67
   2  -9   2   -0.16    0.69
   2  -9   2    0.33    0.85
   2  -9   2   -0.17    0.60
   2  -9   2    1.79    0.83
  -2   9  -2    1.01    0.63
  -2   9  -2    0.18    0.48
   1  -9   2    1.04    0.65
   1  -9   2    3.97    0.82
   1  -9   2    1.75    0.57
  -1   9  -2    2.99    0.66
  -1   9  -2    3.12    0.69
   0  -9   2    0.97    0.64
   0  -9   2    1.32    0.66
   0  -9   2    1.30    0.77
   0  -9   2    1.90    0.76
   0   9  -2    1.68    0.41
   0   9  -2    1.62    0.48
   0   9  -2    3.85    0.70
   0   9  -2    1.75    0.51
  -1  -9   2    1.50    0.67
  -1  -9   2    1.35    0.52
  -1  -9   2    2.13    0.60
  -1  -9   2    2.78    0.72
   1   9  -2    2.17    0.53
   1   9  -2    1.65    0.52
   1   9  -2    1.72    0.46
   1   9  -2    1.89    0.48
  -2  -9   2    2.73    0.74
  -2  -9   2    3.41    0.83
  -2  -9   2    3.94    0.55
  -2  -9   2    1.92    0.70
   2   9  -2    3.83    0.56
   2   9  -2    3.38    0.57
   2   9  -2    3.01    0.51
   2   9  -2    3.91    0.73
  -3  -9   2   12.70    0.86
  -3  -9   2   14.66    0.95
  -3  -9   2   12.37    0.97
   3   9  -2   14.80    1.06
   3   9  -2   12.96    1.17
   3   9  -2   14.29    0.88
   3   9  -2   12.12    0.83
  -4  -9   2    1.91    0.88
  -4  -9   2    1.97    0.67
  -4  -9   2    1.83    0.80
  -4  -9   2    2.38    0.83
   4   9  -2    1.08    0.57
   4   9  -2    1.98    0.51
   4   9  -2    1.53    0.71
   4   9  -2    1.99    0.71
  -5  -9   2    0.80    0.90
  -5  -9   2    0.15    0.80
  -5  -9   2   -0.28    0.57
   5   9  -2    1.38    0.59
   5   9  -2    1.30    0.71
   5   9  -2    0.05    0.57
   5   9  -2    0.90    0.52
  -6  -9   2   -1.20    0.82
  -6  -9   2   -0.46    0.90
   6   9  -2   -0.05    0.58
   6   9  -2   -0.20    0.64
   6   9  -2    0.24    0.54
  -7  -9   2    1.16    0.85
  -7  -9   2    0.51    0.96
   7   9  -2    1.04    0.77
   7   9  -2    1.42    0.84
   7   9  -2    1.51    0.99
  -8  -9   2   -1.39    0.86
  -8  -9   2    0.86    1.01
   8   9  -2   -0.55    0.82
   8   9  -2   -0.57    0.61
   8   9  -2    0.75    0.78
   9   9  -2   -0.31    0.84
   9  -8   2    0.01    1.01
  -9   8  -2    2.28    0.97
   8  -8   2   -0.18    0.70
  -8   8  -2    0.41    0.84
  -8   8  -2   -0.35    0.94
   7  -8   2    0.10    0.61
   7  -8   2   -0.03    0.95
   7  -8   2    1.39    0.95
  -7   8  -2    0.30    0.63
  -7   8  -2    0.19    0.58
  -7   8  -2    0.25    0.72
   6  -8   2    0.08    0.63
   6  -8   2    0.31    0.88
   6  -8   2    0.86    0.66
  -6   8  -2   -0.47    0.61
  -6   8  -2    0.76    0.78
  -6   8  -2   -0.75    0.52
   5  -8   2   -0.07    0.61
   5  -8   2   -0.77    0.55
   5  -8   2    0.17    0.60
  -5   8  -2   -1.08    0.53
  -5   8  -2    0.08    0.51
  -5   8  -2   -0.89    0.70
   4  -8   2    1.74    0.84
   4  -8   2    3.17    0.84
   4  -8   2    2.71    0.47
  -4   8  -2    4.14    0.69
  -4   8  -2    3.62    0.46
  -4   8  -2    2.76    0.44
   3  -8   2    0.97    0.59
   3  -8   2    2.17    0.78
   3  -8   2    1.65    0.45
   3  -8   2    2.11    0.49
  -3   8  -2    1.73    0.62
  -3   8  -2    1.72    0.42
  -3   8  -2    1.95    0.41
  -3   8  -2    1.53    0.52
   2  -8   2    1.02    0.57
   2  -8   2    0.77    0.71
   2  -8   2    0.59    0.38
   2  -8   2   -0.57    0.59
  -2   8  -2    0.17    0.56
  -2   8  -2    0.97    0.51
  -2   8  -2    1.09    0.31
   1  -8   2   -0.32    0.48
   1  -8   2   -0.02    0.54
   1  -8   2   -1.08    0.61
   1  -8   2   -0.45    0.53
  -1   8  -2   -0.01    0.54
  -1   8  -2    0.02    0.32
  -1   8  -2   -0.48    0.54
  -1   8  -2   -0.48    0.40
   0  -8   2    2.47    0.80
   0  -8   2    2.07    0.50
   0  -8   2    5.25    0.69
   0  -8   2    2.32    0.45
   0   8  -2    3.46    0.60
   0   8  -2    3.60    0.59
   0   8  -2    3.44    0.38
   0   8  -2    4.07    0.57
  -1  -8   2    9.86    0.79
  -1  -8   2    8.83    0.67
  -1  -8   2   12.21    0.87
  -1  -8   2    9.25    1.24
   1   8  -2   10.53    0.59
   1   8  -2   11.88    0.85
   1   8  -2   10.04    0.86
   1   8  -2   12.60    0.94
  -2  -8   2    1.08    0.50
  -2  -8   2    3.59    0.60
  -2  -8   2    0.98    0.59
  -2  -8   2    1.49    0.47
   2   8  -2    1.49    0.42
   2   8  -2    1.60    0.59
   2   8  -2    1.96    0.47
   2   8  -2    1.32    0.61
  -3  -8   2    1.44    0.54
  -3  -8   2    1.08    0.65
  -3  -8   2    0.32    0.67
   3   8  -2    0.96    0.57
   3   8  -2    1.19    0.40
   3   8  -2    1.44    0.58
   3   8  -2    1.16    0.47
  -4  -8   2    4.32    0.60
  -4  -8   2    3.87    0.72
  -4  -8   2    3.21    0.69
   4   8  -2    4.28    0.54
   4   8  -2    4.01    0.63
   4   8  -2    4.69    0.51
   4   8  -2    3.36    0.62
  -5  -8   2   -1.08    0.66
  -5  -8   2   -0.98    1.05
  -5  -8   2   -1.34    0.68
   5   8  -2   -0.02    0.43
   5   8  -2   -0.07    0.66
   5   8  -2   -0.14    0.71
   5   8  -2   -0.56    0.44
  -6  -8   2   -0.11    0.50
  -6  -8   2   -1.13    0.70
  -6  -8   2   -1.49    1.10
   6   8  -2   -0.17    0.50
   6   8  -2    0.60    0.60
   6   8  -2    0.72    0.66
  -7  -8   2    3.54    1.19
  -7  -8   2    2.13    0.77
   7   8  -2    2.02    0.74
   7   8  -2    2.39    0.72
   7   8  -2    2.49    0.94
  -8  -8   2   -0.80    0.88
  -8  -8   2    0.31    0.75
   8   8  -2   -0.67    0.72
   8   8  -2   -0.03    0.54
   8   8  -2   -0.04    0.73
  -9  -8   2   -0.27    0.76
  -9  -8   2    0.29    1.26
   9   8  -2   -0.01    0.79
   9   8  -2   -0.90    0.73
   9   8  -2    0.45    0.80
 -10  -8   2   -1.09    1.33
 -10   7  -2    0.17    1.05
   9  -7   2   -0.19    0.65
  -9   7  -2    0.02    0.88
  -9   7  -2   -0.12    0.71
   8  -7   2    1.56    0.95
   8  -7   2    1.30    0.45
   8  -7   2    0.91    0.86
  -8   7  -2    2.02    0.66
  -8   7  -2    0.36    0.59
   7  -7   2    3.69    0.53
   7  -7   2    4.30    0.87
   7  -7   2    3.15    0.93
  -7   7  -2    5.80    0.84
  -7   7  -2    3.24    0.54
   6  -7   2    1.15    0.82
   6  -7   2    1.57    0.53
   6  -7   2    1.48    0.58
  -6   7  -2    0.72    0.53
  -6   7  -2    1.66    0.45
  -6   7  -2    1.80    0.59
   5  -7   2    0.08    0.73
   5  -7   2   -0.62    0.45
   5  -7   2    0.15    0.73
  -5   7  -2   -0.77    0.43
  -5   7  -2   -0.15    0.48
  -5   7  -2   -0.04    0.46
   4  -7   2    0.49    0.51
   4  -7   2    0.70    0.51
   4  -7   2    0.31    0.48
  -4   7  -2   -0.07    0.40
  -4   7  -2    0.27    0.46
  -4   7  -2    0.53    0.43
  -4   7  -2    0.21    0.40
   3  -7   2    0.62    0.49
   3  -7   2   -0.42    0.49
   3  -7   2    0.10    0.40
   3  -7   2    0.66    0.65
  -3   7  -2    0.79    0.32
  -3   7  -2    0.60    0.54
  -3   7  -2    0.82    0.42
  -3   7  -2    0.25    0.46
   2  -7   2   -0.38    0.60
   2  -7   2   -0.45    0.43
   2  -7   2    0.64    0.65
   2  -7   2   -0.29    0.36
  -2   7  -2   -0.25    0.33
  -2   7  -2    0.05    0.25
  -2   7  -2   -0.53    0.43
  -2   7  -2   -0.31    0.27
   1  -7   2   18.50    0.78
   1  -7   2   18.69    1.33
   1  -7   2   20.21    0.80
   1  -7   2   18.93    0.81
  -1   7  -2   18.60    0.50
  -1   7  -2   19.22    0.71
  -1   7  -2   20.19    0.82
  -1   7  -2   18.83    0.73
  -1   7  -2   18.97    0.59
   0  -7   2    6.81    0.55
   0  -7   2    8.00    0.75
   0  -7   2    6.94    1.00
   0  -7   2    5.79    0.61
   0   7  -2    7.22    0.56
   0   7  -2    7.53    0.53
   0   7  -2    7.35    0.53
   0   7  -2    8.20    0.47
  -1  -7   2    3.31    0.45
  -1  -7   2    2.21    0.51
  -1  -7   2    1.91    0.68
  -1  -7   2    3.57    0.42
   1   7  -2    3.53    0.41
   1   7  -2    3.25    0.37
   1   7  -2    3.34    0.37
   1   7  -2    3.18    0.40
  -2  -7   2   32.06    1.97
  -2  -7   2   32.85    1.06
  -2  -7   2   34.17    1.08
  -2  -7   2   30.16    1.03
   2   7  -2   28.43    0.83
   2   7  -2   29.53    0.98
   2   7  -2   29.17    0.91
   2   7  -2   28.37    0.90
  -3  -7   2   29.78    1.02
  -3  -7   2   28.47    1.04
  -3  -7   2   27.16    1.01
   3   7  -2   27.04    0.90
   3   7  -2   28.59    0.89
   3   7  -2   31.77    1.11
   3   7  -2   29.46    0.96
  -4  -7   2    2.12    0.42
  -4  -7   2    1.43    0.58
  -4  -7   2    1.96    0.44
   4   7  -2    2.34    0.40
   4   7  -2    1.63    0.56
   4   7  -2    1.86    0.51
   4   7  -2    2.74    0.58
  -5  -7   2   -0.09    0.57
  -5  -7   2   -0.44    0.65
  -5  -7   2   -0.43    0.58
  -5  -7   2    0.87    0.41
   5   7  -2    0.13    0.49
   5   7  -2    0.13    0.53
   5   7  -2    0.15    0.47
   5   7  -2    0.74    0.57
  -6  -7   2    0.04    0.47
  -6  -7   2    0.18    0.98
  -6  -7   2    0.97    0.46
   6   7  -2    1.01    0.43
   6   7  -2    0.58    0.43
   6   7  -2    0.34    0.74
  -7  -7   2    0.17    0.75
  -7  -7   2    0.04    0.61
  -7  -7   2   -0.04    0.63
   7   7  -2   -0.10    0.60
   7   7  -2    0.90    0.46
   7   7  -2    0.02    0.61
  -8  -7   2    1.61    1.08
  -8  -7   2    0.48    0.75
   8   7  -2    1.72    0.66
   8   7  -2    0.45    0.68
   8   7  -2    0.27    0.64
  -9  -7   2   -0.56    0.63
  -9  -7   2    0.48    1.14
   9   7  -2   -2.26    0.73
   9   7  -2    0.38    0.70
   9   7  -2   -0.17    1.01
 -10  -7   2    0.03    1.18
  10   7  -2   -1.60    0.77
  10   7  -2    0.53    0.77
 -11   6  -2    0.95    1.14
 -10   6  -2    1.13    0.99
 -10   6  -2    0.87    1.01
   9  -6   2    0.01    0.71
   9  -6   2    0.00    0.74
  -9   6  -2    0.79    0.66
  -9   6  -2    0.64    0.65
   8  -6   2    1.38    0.76
   8  -6   2    0.07    0.89
  -8   6  -2    1.25    0.60
  -8   6  -2    0.43    0.76
   7  -6   2    0.38    0.80
   7  -6   2    0.98    0.53
   7  -6   2    0.57    0.39
  -7   6  -2    0.25    0.37
  -7   6  -2    0.09    0.65
  -7   6  -2    0.84    0.53
   6  -6   2   -0.22    0.35
   6  -6   2   -0.09    0.51
   6  -6   2    0.16    0.66
  -6   6  -2   -0.09    0.54
  -6   6  -2   -0.23    0.33
  -6   6  -2    0.28    0.64
   5  -6   2   18.12    0.76
   5  -6   2   18.94    1.35
   5  -6   2   18.89    0.87
  -5   6  -2   18.79    0.75
  -5   6  -2   19.42    0.77
  -5   6  -2   20.15    0.88
   4  -6   2    0.25    0.43
   4  -6   2    0.27    0.32
   4  -6   2    0.23    0.60
   4  -6   2   -0.11    0.39
  -4   6  -2    0.00    0.35
  -4   6  -2   -0.14    0.36
  -4   6  -2   -0.01    0.32
  -4   6  -2    0.20    0.51
   3  -6   2   -0.11    0.56
   3  -6   2    0.19    0.17
   3  -6   2    0.03    0.39
   3  -6   2   -0.03    0.33
   3  -6   2   -0.60    0.38
  -3   6  -2   -0.05    0.24
  -3   6  -2    0.39    0.29
  -3   6  -2    0.24    0.27
  -3   6  -2    0.00    0.45
   2  -6   2   22.71    1.53
   2  -6   2   21.33    0.85
   2  -6   2   22.08    0.83
   2  -6   2   23.89    0.57
   2  -6   2   22.77    0.67
  -2   6  -2   21.66    0.58
  -2   6  -2   21.71    0.58
  -2   6  -2   23.58    0.80
  -2   6  -2   22.91    0.76
   1  -6   2   -0.49    0.41
   1  -6   2   -0.02    0.38
   1  -6   2    0.28    0.34
   1  -6   2    0.05    0.27
  -1   6  -2   -0.01    0.19
  -1   6  -2    0.33    0.27
  -1   6  -2    0.47    0.28
  -1   6  -2    0.13    0.27
  -1   6  -2   -0.02    0.23
   0  -6   2   31.61    1.02
   0  -6   2   34.45    0.96
   0  -6   2   33.36    1.81
   0  -6   2   33.41    1.07
   0   6  -2   34.12    1.02
   0   6  -2   31.73    0.88
   0   6  -2   32.99    0.84
   0   6  -2   32.00    0.89
  -1  -6   2   35.90    1.04
  -1  -6   2   36.42    1.15
  -1  -6   2   38.55    1.16
  -1  -6   2   35.95    1.81
   1   6  -2   38.00    1.11
   1   6  -2   35.69    0.96
   1   6  -2   35.91    0.92
   1   6  -2   36.07    0.97
  -2  -6   2    3.68    0.50
  -2  -6   2    4.12    0.37
  -2  -6   2    4.64    0.44
  -2  -6   2    2.65    0.49
   2   6  -2    4.52    0.47
   2   6  -2    4.49    0.44
   2   6  -2    4.00    0.43
   2   6  -2    3.86    0.37
  -3  -6   2   18.91    0.69
  -3  -6   2   19.50    0.50
  -3  -6   2   21.03    0.75
  -3  -6   2   19.67    0.76
   3   6  -2   20.79    0.75
   3   6  -2   19.33    0.66
   3   6  -2   20.08    0.79
   3   6  -2   20.27    0.83
  -4  -6   2    2.95    0.39
  -4  -6   2    3.28    0.38
  -4  -6   2    2.59    0.38
   4   6  -2    3.45    0.45
   4   6  -2    2.41    0.35
   4   6  -2    2.95    0.47
  -5  -6   2    0.40    0.57
  -5  -6   2   -0.49    0.48
  -5  -6   2    0.17    0.34
  -5  -6   2   -0.14    0.39
  -5  -6   2    0.33    0.35
   5   6  -2    0.55    0.34
   5   6  -2    0.26    0.42
   5   6  -2    0.46    0.57
   5   6  -2    0.53    0.47
  -6  -6   2    5.61    0.57
  -6  -6   2    5.91    0.91
  -6  -6   2    6.11    0.52
   6   6  -2    5.92    0.56
   6   6  -2    5.91    0.46
   6   6  -2    6.91    0.58
  -7  -6   2   -0.85    0.51
  -7  -6   2    0.06    0.51
  -7  -6   2    0.27    0.88
   7   6  -2   -0.14    0.54
   7   6  -2   -0.08    0.54
   7   6  -2   -0.49    0.49
  -8  -6   2    0.28    0.95
  -8  -6   2   -0.34    0.54
  -8  -6   2    0.36    0.59
   8   6  -2   -0.09    0.60
   8   6  -2   -0.25    0.59
   8   6  -2   -1.11    0.52
  -9  -6   2    0.42    0.64
  -9  -6   2   -0.19    0.54
  -9  -6   2    0.16    1.01
   9   6  -2   -0.32    0.62
   9   6  -2   -0.03    0.48
   9   6  -2   -0.34    0.92
 -10  -6   2    0.20    0.63
 -10  -6   2    1.21    1.07
  10   6  -2   -0.66    0.62
  10   6  -2    0.99    0.75
  10   6  -2    0.44    0.53
 -11   5  -2    2.03    1.13
  10  -5   2    0.36    1.02
 -10   5  -2    0.83    0.72
 -10   5  -2    0.16    0.96
   9  -5   2    0.89    0.94
  -9   5  -2    1.75    0.64
  -9   5  -2    1.88    0.63
   8  -5   2    0.18    0.82
   8  -5   2    0.04    0.64
  -8   5  -2    1.92    0.74
  -8   5  -2    0.21    0.54
   7  -5   2    3.94    0.83
   7  -5   2    5.54    0.54
   7  -5   2    4.51    0.37
  -7   5  -2    4.90    0.35
  -7   5  -2    4.26    0.67
  -7   5  -2    6.19    0.73
   6  -5   2    4.66    0.40
   6  -5   2    5.71    0.64
   6  -5   2    4.08    0.75
  -6   5  -2    5.51    0.57
  -6   5  -2    6.08    0.64
  -6   5  -2    5.11    0.36
   5  -5   2   -0.06    0.57
   5  -5   2   -0.69    0.33
   5  -5   2   -0.02    0.53
  -5   5  -2   -0.06    0.29
  -5   5  -2    0.41    0.49
  -5   5  -2   -0.23    0.31
  -5   5  -2   -0.29    0.30
   4  -5   2    6.34    0.29
   4  -5   2    6.45    0.39
   4  -5   2    6.14    0.58
   4  -5   2    7.00    1.07
   4  -5   2    5.18    0.47
   4  -5   2    6.20    0.38
  -4   5  -2    5.84    0.36
  -4   5  -2    5.66    0.40
  -4   5  -2    5.75    0.43
  -4   5  -2    6.02    0.45
  -4   5  -2    6.28    0.42
   3  -5   2    7.89    0.50
   3  -5   2    7.38    0.81
   3  -5   2    7.92    0.27
   3  -5   2    7.30    0.50
   3  -5   2    7.49    0.41
  -3   5  -2    7.95    0.43
  -3   5  -2    7.56    0.45
  -3   5  -2    7.63    0.39
  -3   5  -2    7.63    0.45
   2  -5   2   51.83    1.48
   2  -5   2   51.19    1.37
   2  -5   2   54.21    1.25
   2  -5   2   52.38    2.35
   2  -5   2   55.06    1.16
  -2   5  -2   54.83    1.26
  -2   5  -2   52.38    1.14
  -2   5  -2   52.00    1.34
   1  -5   2    2.41    0.40
   1  -5   2    3.55    0.33
   1  -5   2    5.24    0.51
   1  -5   2    3.78    0.38
   1  -5   2    3.67    0.23
  -1   5  -2    3.42    0.23
  -1   5  -2    5.02    0.45
  -1   5  -2    3.63    0.31
  -1   5  -2    3.42    0.35
  -1   5  -2    3.34    0.25
   0  -5   2   71.10    1.76
   0  -5   2   72.10    3.08
   0  -5   2   71.90    1.93
   0  -5   2   72.45    1.62
   0   5  -2   69.97    1.65
   0   5  -2   71.66    1.64
   0   5  -2   71.61    1.73
   0   5  -2   71.81    1.57
  -1  -5   2   11.50    0.51
  -1  -5   2   11.47    0.55
  -1  -5   2   10.67    0.45
  -1  -5   2   11.54    0.88
   1   5  -2   11.27    0.42
   1   5  -2   12.39    0.57
   1   5  -2   11.31    0.44
   1   5  -2   11.42    0.45
  -2  -5   2   86.78    2.10
  -2  -5   2   89.56    1.77
  -2  -5   2   87.96    1.96
  -2  -5   2   87.15    2.26
  -2  -5   2   84.51    3.59
   2   5  -2   84.64    2.07
   2   5  -2   86.92    1.92
   2   5  -2   83.38    1.93
   2   5  -2   85.32    1.91
  -3  -5   2    2.11    0.16
  -3  -5   2    2.29    0.31
  -3  -5   2    2.14    0.37
  -3  -5   2    2.41    0.30
   3   5  -2    2.75    0.38
   3   5  -2    2.27    0.37
   3   5  -2    2.02    0.27
   3   5  -2    2.06    0.36
  -4  -5   2   21.45    0.69
  -4  -5   2   21.37    0.45
  -4  -5   2   21.32    0.80
  -4  -5   2   20.52    0.75
   4   5  -2   21.81    0.71
   4   5  -2   19.55    0.68
   4   5  -2   21.26    0.69
   4   5  -2   21.59    0.76
  -5  -5   2    1.08    0.36
  -5  -5   2    1.16    0.39
  -5  -5   2    0.67    0.27
  -5  -5   2    1.14    0.67
  -5  -5   2    1.00    0.41
   5   5  -2    1.43    0.38
   5   5  -2    1.63    0.40
   5   5  -2    1.54    0.42
   5   5  -2    0.37    0.25
  -6  -5   2    0.81    0.71
  -6  -5   2   -0.19    0.38
  -6  -5   2    0.82    0.42
  -6  -5   2    0.42    0.43
   6   5  -2   -0.38    0.42
   6   5  -2    0.65    0.35
   6   5  -2    1.16    0.46
   6   5  -2    0.74    0.41
  -7  -5   2    3.43    0.62
  -7  -5   2    3.29    0.41
  -7  -5   2    2.45    0.52
   7   5  -2    2.80    0.54
   7   5  -2    2.79    0.54
   7   5  -2    2.07    0.45
  -8  -5   2   -0.41    0.82
  -8  -5   2   -1.02    0.51
  -8  -5   2    0.14    0.56
   8   5  -2    0.04    0.41
   8   5  -2   -0.43    0.43
   8   5  -2   -0.42    0.55
  -9  -5   2    0.14    0.88
  -9  -5   2   -0.49    0.65
  -9  -5   2   -0.23    0.51
   9   5  -2   -1.18    0.51
   9   5  -2   -0.07    0.61
   9   5  -2    0.35    0.62
 -10  -5   2   -0.27    0.50
 -10  -5   2   -0.07    0.75
  10   5  -2   -1.16    0.51
  10   5  -2   -0.10    0.49
  10   5  -2   -0.56    0.95
  11  -4   2    1.60    0.67
  11  -4   2    0.88    1.10
 -11   4  -2    0.96    1.02
 -11   4  -2   -0.27    1.07
  10  -4   2    0.04    0.70
 -10   4  -2    2.40    0.96
 -10   4  -2    1.04    0.91
   9  -4   2    0.22    0.87
  -9   4  -2    0.63    0.61
  -9   4  -2    1.24    0.81
   8  -4   2    4.16    0.66
   8  -4   2    2.35    0.63
  -8   4  -2    4.07    0.74
  -8   4  -2    4.19    0.56
   7  -4   2    1.20    0.25
   7  -4   2    0.72    0.32
   7  -4   2    1.00    0.70
   7  -4   2    1.18    0.51
  -7   4  -2    1.09    0.23
  -7   4  -2    2.15    0.46
  -7   4  -2    0.57    0.59
   6  -4   2    3.02    0.51
   6  -4   2    2.30    0.65
   6  -4   2    2.96    0.29
  -6   4  -2    1.85    0.52
  -6   4  -2    3.05    0.27
  -6   4  -2    3.87    0.43
   5  -4   2    1.68    0.45
   5  -4   2    1.03    0.40
   5  -4   2    1.48    0.20
   5  -4   2    1.32    0.27
  -5   4  -2    1.90    0.41
  -5   4  -2    1.36    0.24
  -5   4  -2    1.46    0.34
  -5   4  -2    1.32    0.22
  -5   4  -2    0.63    0.16
   4  -4   2   15.41    0.70
   4  -4   2   15.67    0.42
   4  -4   2   14.44    0.43
   4  -4   2   15.87    1.15
   4  -4   2   14.94    0.48
   4  -4   2   14.17    0.51
  -4   4  -2   14.80    0.45
  -4   4  -2   14.26    0.61
  -4   4  -2   14.38    0.49
  -4   4  -2   14.43    0.47
  -4   4  -2   14.41    0.46
   3  -4   2   37.29    0.97
   3  -4   2   36.56    1.70
   3  -4   2   36.95    0.87
   3  -4   2   37.24    0.93
   3  -4   2   34.45    1.06
   3  -4   2   37.28    0.82
  -3   4  -2   37.47    0.88
  -3   4  -2   36.01    0.87
  -3   4  -2   36.00    0.93
  -3   4  -2   35.56    0.83
  -3   4  -2   36.68    0.90
   2  -4   2   93.13    2.53
   2  -4   2   99.23    2.12
   2  -4   2   97.39    2.30
   2  -4   2   98.36    3.97
   2  -4   2  102.21    2.07
   2  -4   2   97.09    2.26
  -2   4  -2   96.08    2.00
  -2   4  -2   97.43    2.28
  -2   4  -2   97.96    2.11
  -2   4  -2   96.78    2.12
   1  -4   2   -0.16    0.19
   1  -4   2    0.11    0.22
   1  -4   2    0.01    0.25
   1  -4   2   -0.19    0.16
   1  -4   2   -0.14    0.11
  -1   4  -2   -0.16    0.23
  -1   4  -2   -0.04    0.13
  -1   4  -2   -0.26    0.22
  -1   4  -2    0.07    0.17
   0  -4   2   95.72    2.00
   0  -4   2   91.40    3.79
   0  -4   2   93.83    2.22
   0  -4   2   93.56    2.42
   0  -4   2   96.29    2.05
   0   4  -2   92.25    2.03
   0   4  -2   92.76    2.00
   0   4  -2   92.55    2.04
   0   4  -2   93.44    2.20
  -1  -4   2   12.18    0.46
  -1  -4   2   12.18    0.41
  -1  -4   2   13.82    0.93
  -1  -4   2   12.76    0.34
  -1  -4   2   11.96    0.49
   1   4  -2   13.45    0.50
   1   4  -2   11.99    0.42
   1   4  -2   12.03    0.40
   1   4  -2   12.60    0.40
  -2  -4   2   14.93    0.51
  -2  -4   2   14.55    0.51
  -2  -4   2   15.22    0.37
  -2  -4   2   13.78    0.52
  -2  -4   2   14.98    0.90
   2   4  -2   14.17    0.51
   2   4  -2   14.52    0.49
   2   4  -2   14.51    0.47
   2   4  -2   14.49    0.44
  -3  -4   2   10.73    0.44
  -3  -4   2   10.12    0.43
  -3  -4   2   11.51    0.47
  -3  -4   2   10.18    0.28
   3   4  -2   10.54    0.42
   3   4  -2   10.12    0.41
   3   4  -2   10.80    0.50
   3   4  -2   11.17    0.45
  -4  -4   2   15.19    0.60
  -4  -4   2   14.11    0.51
  -4  -4   2   14.44    0.50
  -4  -4   2   14.81    0.56
   4   4  -2   14.13    0.60
   4   4  -2   14.96    0.58
   4   4  -2   14.81    0.34
   4   4  -2   14.54    0.46
   4   4  -2   15.08    0.54
  -5  -4   2    2.49    0.44
  -5  -4   2    2.26    0.20
  -5  -4   2    1.96    0.34
  -5  -4   2    1.96    0.32
  -5  -4   2    2.51    0.26
  -5  -4   2    1.93    0.35
   5   4  -2    2.23    0.47
   5   4  -2    2.68    0.18
   5   4  -2    2.12    0.33
   5   4  -2    2.00    0.38
   5   4  -2    2.24    0.29
  -6  -4   2   21.64    0.71
  -6  -4   2   20.85    0.76
  -6  -4   2   22.10    0.65
  -6  -4   2   21.26    0.99
  -6  -4   2   22.13    0.72
   6   4  -2   22.12    0.82
   6   4  -2   22.43    0.91
   6   4  -2   20.83    0.74
   6   4  -2   21.57    0.69
  -7  -4   2    4.51    0.44
  -7  -4   2    3.66    0.44
  -7  -4   2    4.21    0.41
  -7  -4   2    4.49    0.72
   7   4  -2    3.87    0.39
   7   4  -2    4.01    0.50
   7   4  -2    3.43    0.49
  -8  -4   2    3.95    0.61
  -8  -4   2    4.53    0.76
  -8  -4   2    3.86    0.57
  -8  -4   2    3.69    0.39
   8   4  -2    3.21    0.56
   8   4  -2    3.40    0.55
   8   4  -2    3.19    0.44
  -9  -4   2    0.39    0.47
  -9  -4   2    0.76    0.77
  -9  -4   2    0.98    0.65
  -9  -4   2    0.35    0.57
   9   4  -2   -0.31    0.40
   9   4  -2    0.99    0.59
   9   4  -2    0.56    0.58
 -10  -4   2    0.30    0.67
 -10  -4   2    0.35    0.55
  10   4  -2    0.40    0.65
  10   4  -2    0.14    0.63
 -11  -4   2    0.45    0.63
  11   4  -2    0.26    0.72
  11   4  -2    0.63    0.75
 -12   3  -2    1.15    1.15
  11  -3   2    0.41    1.02
  11  -3   2   -0.02    0.82
 -11   3  -2    0.62    0.77
 -11   3  -2    0.50    0.96
  10  -3   2    0.94    0.96
 -10   3  -2    1.55    0.69
 -10   3  -2    0.58    0.86
   9  -3   2    1.02    0.64
   9  -3   2    1.86    0.54
  -9   3  -2    1.50    0.81
  -9   3  -2    1.98    0.76
   8  -3   2    1.07    0.41
   8  -3   2    1.17    0.53
   8  -3   2    0.78    0.55
  -8   3  -2    1.15    0.53
  -8   3  -2    1.11    0.68
  -8   3  -2    1.48    0.49
   7  -3   2    2.36    0.37
   7  -3   2    1.85    0.51
   7  -3   2    2.93    0.22
   7  -3   2    2.49    0.50
  -7   3  -2    2.31    0.44
  -7   3  -2    2.39    0.63
  -7   3  -2    2.52    0.44
  -7   3  -2    2.46    0.11
   6  -3   2   23.88    0.62
   6  -3   2   24.05    0.63
   6  -3   2   24.79    1.55
   6  -3   2   24.39    0.86
  -6   3  -2   22.81    0.57
  -6   3  -2   22.66    0.79
  -6   3  -2   23.74    0.73
  -6   3  -2   23.59    0.57
  -6   3  -2   23.77    0.73
   5  -3   2    4.79    0.72
   5  -3   2    4.79    0.48
   5  -3   2    4.47    0.22
   5  -3   2    4.28    0.31
   5  -3   2    4.50    0.27
  -5   3  -2    3.99    0.21
  -5   3  -2    4.63    0.34
  -5   3  -2    5.01    0.36
  -5   3  -2    3.77    0.27
  -5   3  -2    4.17    0.47
   4  -3   2   12.80    0.44
   4  -3   2   14.34    0.58
   4  -3   2   12.92    0.37
   4  -3   2   13.37    0.86
   4  -3   2   12.44    0.41
  -4   3  -2   12.53    0.48
  -4   3  -2   12.59    0.39
  -4   3  -2   13.36    0.50
  -4   3  -2   11.80    0.38
  -4   3  -2   13.29    0.45
   3  -3   2   11.94    0.46
   3  -3   2   12.88    0.40
   3  -3   2   11.93    0.41
   3  -3   2   12.18    0.35
   3  -3   2   11.98    0.88
  -3   3  -2   11.59    0.37
  -3   3  -2   13.02    0.47
  -3   3  -2   12.17    0.38
  -3   3  -2   12.32    0.36
  -3   3  -2   12.11    0.41
   2  -3   2   22.05    0.48
   2  -3   2   20.22    0.64
   2  -3   2   21.36    0.56
   2  -3   2   20.91    0.53
   2  -3   2   20.85    0.59
   2  -3   2   21.37    1.10
  -2   3  -2   20.51    0.56
  -2   3  -2   20.68    0.53
  -2   3  -2   20.98    0.51
  -2   3  -2   21.11    0.53
   1  -3   2  359.09    7.86
   1  -3   2  332.52   13.45
   1  -3   2  344.56    8.67
   1  -3   2  361.22    7.84
   1  -3   2  354.31    7.36
   1  -3   2  355.60    7.31
  -1   3  -2  329.72    7.38
  -1   3  -2  358.56    7.26
  -1   3  -2  347.70    7.26
  -1   3  -2  354.16    7.84
  -1   3  -2  330.67    7.26
   0  -3   2   17.29    0.54
   0  -3   2   18.15    0.52
   0  -3   2   17.98    0.49
   0  -3   2   18.10    0.47
   0  -3   2   19.50    0.97
   0  -3   2   18.43    0.42
   0   3  -2   17.45    0.50
   0   3  -2   18.03    0.49
   0   3  -2   18.68    0.46
   0   3  -2   18.19    0.47
   0   3  -2   18.12    0.44
  -1  -3   2    8.20    0.26
  -1  -3   2    8.09    0.56
  -1  -3   2    7.74    0.23
  -1  -3   2    7.36    0.28
  -1  -3   2    7.43    0.29
  -1  -3   2    7.52    0.36
   1   3  -2    7.65    0.30
   1   3  -2    7.77    0.27
   1   3  -2    7.36    0.27
   1   3  -2    8.17    0.34
  -2  -3   2    9.61    0.36
  -2  -3   2   10.30    0.27
  -2  -3   2   11.01    0.77
  -2  -3   2   10.13    0.38
  -2  -3   2    9.60    0.36
  -2  -3   2   10.15    0.31
   2   3  -2   10.16    0.32
   2   3  -2   10.10    0.40
   2   3  -2    9.69    0.35
   2   3  -2   10.45    0.26
   2   3  -2   10.10    0.39
   2   3  -2   10.98    0.39
   2   3  -2    9.93    0.33
  -3  -3   2    0.27    0.15
  -3  -3   2    0.24    0.16
  -3  -3   2    0.31    0.19
  -3  -3   2    0.17    0.11
  -3  -3   2    0.28    0.16
   3   3  -2    0.30    0.10
   3   3  -2    0.10    0.23
   3   3  -2    0.08    0.19
   3   3  -2    0.31    0.19
   3   3  -2    0.29    0.19
   3   3  -2    0.04    0.15
   3   3  -2    0.04    0.15
  -4  -3   2   10.26    0.36
  -4  -3   2   10.71    0.44
  -4  -3   2   10.46    0.41
  -4  -3   2    9.70    0.36
  -4  -3   2   10.62    0.49
  -4  -3   2   10.31    0.34
  -4  -3   2   11.43    0.39
   4   3  -2   11.04    0.49
   4   3  -2   10.17    0.30
   4   3  -2   10.75    0.39
   4   3  -2   10.68    0.43
   4   3  -2   10.43    0.53
   4   3  -2   11.56    0.43
  -5  -3   2   54.85    1.22
  -5  -3   2   55.05    1.36
  -5  -3   2   57.25    1.27
  -5  -3   2   52.13    1.29
  -5  -3   2   56.52    1.29
  -5  -3   2   54.05    1.62
   5   3  -2   57.55    1.17
   5   3  -2   55.36    1.26
   5   3  -2   56.76    1.38
   5   3  -2   54.59    1.31
   5   3  -2   58.87    1.38
   5   3  -2   53.29    1.36
  -6  -3   2    3.08    0.29
  -6  -3   2    2.90    0.32
  -6  -3   2    2.94    0.33
  -6  -3   2    3.34    0.28
  -6  -3   2    3.40    0.42
  -6  -3   2    3.24    0.36
   6   3  -2    2.88    0.26
   6   3  -2    2.91    0.31
   6   3  -2    3.03    0.24
   6   3  -2    2.80    0.28
   6   3  -2    2.62    0.38
  -7  -3   2    1.81    0.49
  -7  -3   2    1.11    0.32
  -7  -3   2    1.24    0.31
  -7  -3   2    1.60    0.58
   7   3  -2    1.01    0.43
   7   3  -2    1.32    0.31
   7   3  -2    1.02    0.29
   7   3  -2    0.62    0.57
  -8  -3   2    2.87    0.52
  -8  -3   2    3.73    0.60
  -8  -3   2    3.89    0.66
  -8  -3   2    3.24    0.34
   8   3  -2    3.07    0.52
   8   3  -2    3.15    0.35
   8   3  -2    3.23    0.68
  -9  -3   2    0.06    0.66
  -9  -3   2   -0.28    0.65
  -9  -3   2    0.30    0.60
  -9  -3   2   -0.33    0.32
   9   3  -2   -0.33    0.33
   9   3  -2    0.45    0.40
   9   3  -2   -0.76    0.53
 -10  -3   2    0.73    0.76
 -10  -3   2    0.12    0.69
  10   3  -2    0.44    0.61
  10   3  -2    0.16    0.82
 -11  -3   2    1.48    0.79
 -11  -3   2   -0.20    0.85
  11   3  -2    0.95    0.67
  11   3  -2    1.04    0.93
 -12  -3   2    2.01    0.92
 -12  -3   2    0.62    0.72
  12  -2   2   -0.64    1.12
 -12   2  -2   -0.27    0.82
  11  -2   2    0.77    1.01
  11  -2   2    1.14    0.74
 -11   2  -2    0.77    0.69
 -11   2  -2    0.34    0.75
 -11   2  -2    1.02    1.00
  10  -2   2    0.49    0.92
  10  -2   2    0.14    0.52
  10  -2   2    0.66    0.58
 -10   2  -2    1.13    0.60
 -10   2  -2    1.02    0.91
 -10   2  -2   -0.05    0.65
   9  -2   2    3.28    0.52
   9  -2   2    2.78    0.87
   9  -2   2    4.45    0.55
  -9   2  -2    5.09    0.77
  -9   2  -2    4.52    0.64
  -9   2  -2    5.81    0.83
   8  -2   2    2.61    0.59
   8  -2   2    3.91    0.47
   8  -2   2    3.94    0.47
  -8   2  -2    4.34    0.66
  -8   2  -2    4.15    0.53
  -8   2  -2    3.78    0.55
   7  -2   2   19.58    0.70
   7  -2   2   19.44    1.31
   7  -2   2   20.01    0.73
  -7   2  -2   19.87    0.70
  -7   2  -2   19.27    0.72
  -7   2  -2   20.64    0.94
   6  -2   2    0.79    0.11
   6  -2   2    0.56    0.38
   6  -2   2    0.57    0.31
   6  -2   2    0.66    0.30
   6  -2   2    0.57    0.10
  -6   2  -2    0.52    0.32
  -6   2  -2    0.85    0.33
  -6   2  -2    0.22    0.35
  -6   2  -2    0.60    0.05
  -6   2  -2    0.78    0.06
   5  -2   2   43.35    1.19
   5  -2   2   42.32    1.00
   5  -2   2   45.41    2.03
   5  -2   2   44.00    1.01
  -5   2  -2   41.77    0.92
  -5   2  -2   41.58    0.92
  -5   2  -2   41.59    1.13
  -5   2  -2   41.73    1.01
  -5   2  -2   43.00    0.99
   4  -2   2    4.82    0.17
   4  -2   2    5.15    0.57
   4  -2   2    4.75    0.21
   4  -2   2    4.88    0.36
   4  -2   2    3.86    0.23
   4  -2   2    4.81    0.31
  -4   2  -2    4.33    0.30
  -4   2  -2    4.01    0.20
  -4   2  -2    4.81    0.17
  -4   2  -2    4.81    0.29
  -4   2  -2    4.66    0.21
  -4   2  -2    4.46    0.37
   3  -2   2  110.17    2.41
   3  -2   2  102.23    2.68
   3  -2   2  107.56    2.22
   3  -2   2  105.06    4.21
  -3   2  -2  107.16    2.22
  -3   2  -2  103.43    2.12
  -3   2  -2  102.41    2.29
  -3   2  -2  104.66    2.16
   2  -2   2    3.05    0.19
   2  -2   2    2.92    0.20
   2  -2   2    2.59    0.17
   2  -2   2    2.45    0.15
   2  -2   2    3.27    0.20
   2  -2   2    2.53    0.19
   2  -2   2    2.92    0.47
  -2   2  -2    3.05    0.19
  -2   2  -2    2.59    0.19
  -2   2  -2    2.53    0.20
  -2   2  -2    2.77    0.20
  -2   2  -2    2.49    0.17
  -2   2  -2    2.82    0.16
  -2   2  -2    3.34    0.24
   1  -2   2    8.17    0.27
   1  -2   2    8.65    0.24
   1  -2   2    9.40    0.57
   1  -2   2    9.42    0.27
   1  -2   2    8.43    0.24
   1  -2   2    8.03    0.26
   1  -2   2    8.21    0.29
   1  -2   2    8.14    0.30
   1  -2   2    9.19    0.20
  -1   2  -2    8.55    0.26
  -1   2  -2    8.66    0.27
  -1   2  -2    8.74    0.28
  -1   2  -2    8.34    0.28
  -1   2  -2    7.97    0.26
  -1   2  -2    9.13    0.50
  -1   2  -2    8.74    0.33
   0  -2   2    9.02    0.28
   0  -2   2    8.81    0.24
   0  -2   2    8.57    0.30
   0  -2   2    9.01    0.25
   0  -2   2    8.61    0.29
   0  -2   2    8.68    0.22
   0  -2   2    8.57    0.27
   0  -2   2    9.29    0.56
   0   2  -2    9.38    0.49
   0   2  -2    9.12    0.28
   0   2  -2    9.08    0.29
   0   2  -2    8.94    0.25
   0   2  -2    8.63    0.22
   0   2  -2    8.56    0.31
   0   2  -2    9.03    0.27
   0   2  -2    8.48    0.25
  -1  -2   2    5.74    0.25
  -1  -2   2    5.10    0.23
  -1  -2   2    6.79    0.48
  -1  -2   2    5.22    0.19
  -1  -2   2    5.69    0.20
  -1  -2   2    5.36    0.23
  -1  -2   2    5.36    0.23
  -1  -2   2    5.48    0.17
   1   2  -2    5.26    0.19
   1   2  -2    5.07    0.20
   1   2  -2    5.46    0.21
   1   2  -2    5.32    0.20
   1   2  -2    4.89    0.16
   1   2  -2    5.40    0.22
   1   2  -2    5.06    0.21
   1   2  -2    5.47    0.20
  -2  -2   2   59.58    1.31
  -2  -2   2   62.69    1.22
  -2  -2   2   60.35    1.31
  -2  -2   2   59.28    1.53
  -2  -2   2   59.68    1.41
   2   2  -2   59.94    1.32
   2   2  -2   59.26    1.41
   2   2  -2   60.43    1.22
   2   2  -2   60.12    1.53
   2   2  -2   60.15    1.31
   2   2  -2   60.55    1.33
   2   2  -2   61.40    1.41
  -3  -2   2   82.91    2.08
  -3  -2   2   84.47    1.78
  -3  -2   2   81.11    1.78
  -3  -2   2   79.91    1.80
  -3  -2   2   83.79    1.92
  -3  -2   2   83.26    1.67
   3   2  -2   82.79    1.82
   3   2  -2   86.27    1.93
   3   2  -2   82.88    1.80
   3   2  -2   84.43    1.68
   3   2  -2   82.41    1.92
   3   2  -2   82.06    1.77
   3   2  -2   82.42    2.08
  -4  -2   2    1.08    0.31
  -4  -2   2    0.58    0.16
  -4  -2   2    0.83    0.19
  -4  -2   2    0.75    0.17
  -4  -2   2    0.87    0.18
  -4  -2   2    0.93    0.23
   4   2  -2    0.74    0.15
   4   2  -2    0.32    0.24
   4   2  -2    0.61    0.09
   4   2  -2    0.78    0.22
   4   2  -2    0.90    0.18
   4   2  -2    0.67    0.19
   4   2  -2    0.78    0.15
  -5  -2   2    0.22    0.12
  -5  -2   2    0.38    0.26
  -5  -2   2    0.33    0.20
  -5  -2   2    0.61    0.18
  -5  -2   2    0.75    0.34
  -5  -2   2    0.12    0.30
   5   2  -2   -0.21    0.29
   5   2  -2    0.42    0.27
   5   2  -2    0.42    0.17
   5   2  -2    0.25    0.17
   5   2  -2    0.33    0.18
   5   2  -2    0.77    0.19
  -6  -2   2    0.44    0.19
  -6  -2   2    0.50    0.40
  -6  -2   2    0.51    0.18
  -6  -2   2    0.57    0.21
  -6  -2   2    0.62    0.28
  -6  -2   2    0.16    0.25
   6   2  -2    0.36    0.22
   6   2  -2    0.88    0.45
   6   2  -2    0.20    0.25
   6   2  -2    0.35    0.17
   6   2  -2    0.42    0.22
   6   2  -2    0.37    0.20
  -7  -2   2   12.51    0.68
  -7  -2   2   12.15    0.47
  -7  -2   2   12.70    0.53
  -7  -2   2   12.54    0.58
   7   2  -2   13.35    0.51
   7   2  -2   12.56    0.78
   7   2  -2   13.27    0.57
   7   2  -2   13.35    0.47
  -8  -2   2    0.31    0.55
  -8  -2   2    0.26    0.52
  -8  -2   2    0.92    0.59
  -8  -2   2    0.76    0.25
   8   2  -2    0.55    0.47
   8   2  -2    0.49    0.24
   8   2  -2   -0.02    0.61
   8   2  -2    0.34    0.31
  -9  -2   2    5.31    0.69
  -9  -2   2    5.97    0.73
   9   2  -2    5.94    0.76
   9   2  -2    4.55    0.58
 -10  -2   2    1.20    0.74
 -10  -2   2    0.52    0.56
  10   2  -2    0.44    0.57
  10   2  -2   -0.31    0.56
 -11  -2   2    1.01    0.63
 -11  -2   2    0.50    0.88
  11   2  -2    1.91    0.65
  11   2  -2    1.16    0.65
 -12  -2   2    0.58    0.98
 -12  -2   2    0.40    0.96
  12  -1   2   -0.88    1.14
 -12   1  -2    0.64    0.81
  11  -1   2   -0.03    1.03
  11  -1   2    1.06    0.72
 -11   1  -2    0.50    0.99
 -11   1  -2    2.29    0.75
  10  -1   2    0.10    0.45
  10  -1   2   -0.66    0.49
  10  -1   2    0.22    0.89
  10  -1   2   -0.05    0.60
 -10   1  -2   -1.19    0.88
 -10   1  -2    0.32    0.64
   9  -1   2   -0.38    0.43
   9  -1   2    0.16    0.78
   9  -1   2    0.22    0.55
  -9   1  -2    1.19    0.69
  -9   1  -2   -0.62    0.54
  -9   1  -2    0.55    0.76
   8  -1   2    0.49    0.68
   8  -1   2    0.10    0.37
   8  -1   2    0.24    0.46
  -8   1  -2    0.41    0.47
  -8   1  -2    0.59    0.43
  -8   1  -2    0.23    0.65
   7  -1   2   21.22    0.71
   7  -1   2   20.61    0.66
  -7   1  -2   22.17    0.93
  -7   1  -2   20.64    0.73
  -7   1  -2   20.91    0.70
   6  -1   2   34.28    0.97
   6  -1   2   33.78    0.91
  -6   1  -2   33.46    0.89
  -6   1  -2   34.06    1.03
  -6   1  -2   33.24    0.86
   5  -1   2   11.30    0.43
   5  -1   2   11.70    0.30
   5  -1   2   12.62    0.31
   5  -1   2   11.57    0.46
  -5   1  -2   12.00    0.43
  -5   1  -2   10.70    0.58
  -5   1  -2   11.77    0.27
  -5   1  -2   11.56    0.27
  -5   1  -2   11.39    0.44
   4  -1   2    0.96    0.10
   4  -1   2    1.05    0.10
   4  -1   2    1.30    0.21
   4  -1   2    1.21    0.22
  -4   1  -2    1.10    0.09
  -4   1  -2    1.26    0.11
  -4   1  -2    1.35    0.28
  -4   1  -2    1.57    0.21
  -4   1  -2    1.32    0.30
   3  -1   2    7.43    0.23
   3  -1   2    7.49    0.19
   3  -1   2    7.43    0.30
   3  -1   2    7.70    0.32
   3  -1   2    7.71    0.22
   3  -1   2    7.41    0.19
   3  -1   2    7.99    0.61
  -3   1  -2    7.43    0.20
  -3   1  -2    7.65    0.31
  -3   1  -2    7.71    0.20
  -3   1  -2    7.46    0.30
  -3   1  -2    7.06    0.26
   2  -1   2   58.28    1.49
   2  -1   2   58.97    1.17
   2  -1   2   59.98    1.23
   2  -1   2   58.54    1.34
   2  -1   2   57.44    1.28
   2  -1   2   59.42    2.35
   2  -1   2   57.60    1.54
   2  -1   2   58.46    1.33
   2  -1   2   58.13    1.23
  -2   1  -2   57.52    1.21
  -2   1  -2   58.25    1.18
  -2   1  -2   58.63    1.49
  -2   1  -2   59.00    1.33
  -2   1  -2   56.90    1.28
   1  -1   2   79.95    1.66
   1  -1   2   79.94    1.66
   1  -1   2   77.20    3.09
   1  -1   2   79.76    1.67
   1  -1   2   79.23    1.79
   1  -1   2   78.36    1.66
   1  -1   2   77.26    1.68
   1  -1   2   77.31    1.98
  -1   1  -2   79.41    1.79
  -1   1  -2   78.50    1.66
  -1   1  -2   80.74    1.79
  -1   1  -2   79.29    3.10
  -1   1  -2   79.42    1.99
  -1   1  -2   79.53    1.66
  -1   1  -2   76.63    1.68
   0  -1   2   41.92    0.85
   0  -1   2   41.44    1.59
   0  -1   2   40.73    1.01
   0  -1   2   39.90    0.85
   0  -1   2   38.51    0.84
   0  -1   2   40.60    0.85
   0  -1   2   42.21    0.92
   0  -1   2   40.95    0.81
   0  -1   2   38.73    0.92
   0   1  -2   35.03    0.85
   0   1  -2   34.32    1.01
   0   1  -2   41.22    1.58
   0   1  -2   41.80    0.92
   0   1  -2   38.78    0.85
   0   1  -2   37.97    0.81
  -1  -1   2   66.80    1.51
  -1  -1   2   67.15    1.40
  -1  -1   2   65.08    1.40
  -1  -1   2   64.61    1.39
  -1  -1   2   63.83    1.66
  -1  -1   2   68.97    1.40
  -1  -1   2   68.14    1.33
  -1  -1   2   65.55    2.59
  -1  -1   2   67.69    1.51
   1   1  -2   67.22    1.51
   1   1  -2   65.13    1.40
   1   1  -2   65.17    1.33
   1   1  -2   66.26    1.51
   1   1  -2   66.31    2.60
   1   1  -2   65.45    1.40
   1   1  -2   66.44    1.40
   1   1  -2   63.15    1.66
  -2  -1   2  455.85   10.25
  -2  -1   2  431.32   11.23
  -2  -1   2  447.71    9.49
  -2  -1   2  431.92    9.00
  -2  -1   2  468.22    9.49
  -2  -1   2  443.04    9.52
  -2  -1   2  463.63    9.48
   2   1  -2  430.15    9.02
   2   1  -2  430.39   11.22
   2   1  -2  448.66    9.46
   2   1  -2  448.25    9.49
   2   1  -2  470.69   10.26
   2   1  -2  444.52   10.20
   2   1  -2  457.84    9.55
   2   1  -2  469.66    9.49
  -3  -1   2   49.62    1.32
  -3  -1   2   49.17    1.03
  -3  -1   2   47.91    1.09
  -3  -1   2   48.66    1.06
  -3  -1   2   47.42    1.05
   3   1  -2   49.29    1.02
   3   1  -2   48.97    1.05
   3   1  -2   48.94    1.24
   3   1  -2   48.93    1.14
   3   1  -2   48.66    1.05
   3   1  -2   49.58    1.09
   3   1  -2   48.45    1.11
   3   1  -2   50.58    1.14
  -4  -1   2    5.96    0.36
  -4  -1   2    5.51    0.28
  -4  -1   2    4.61    0.20
  -4  -1   2    5.50    0.25
  -4  -1   2    5.91    0.23
   4   1  -2    5.50    0.35
   4   1  -2    5.72    0.23
   4   1  -2    5.67    0.20
   4   1  -2    5.63    0.21
   4   1  -2    5.74    0.25
   4   1  -2    5.69    0.24
  -5  -1   2   14.15    0.51
  -5  -1   2   14.49    0.38
  -5  -1   2   14.01    0.53
  -5  -1   2   13.85    0.48
  -5  -1   2   14.35    0.39
   5   1  -2   13.83    0.55
   5   1  -2   14.79    0.44
   5   1  -2   14.57    0.41
   5   1  -2   15.11    0.36
   5   1  -2   15.04    0.42
   5   1  -2   14.06    0.41
  -6  -1   2    2.22    0.34
  -6  -1   2    1.14    0.36
  -6  -1   2    1.99    0.18
  -6  -1   2    1.54    0.40
   6   1  -2    2.51    0.33
   6   1  -2    1.79    0.18
   6   1  -2    1.78    0.17
   6   1  -2    1.84    0.28
   6   1  -2    1.57    0.12
   6   1  -2    1.96    0.18
   6   1  -2    1.71    0.18
   6   1  -2    1.64    0.26
  -7  -1   2    8.89    0.62
  -7  -1   2    9.42    0.68
  -7  -1   2    8.50    0.29
  -7  -1   2    8.61    0.56
  -7  -1   2    8.51    0.29
   7   1  -2    8.80    0.33
   7   1  -2    8.84    0.32
   7   1  -2    9.12    0.62
   7   1  -2    8.27    0.69
   7   1  -2    8.47    0.47
  -8  -1   2    1.44    0.41
  -8  -1   2    1.67    0.43
  -8  -1   2    1.59    0.43
  -8  -1   2    1.39    0.10
   8   1  -2    2.20    0.47
   8   1  -2    0.72    0.57
   8   1  -2    0.83    0.38
   8   1  -2    1.14    0.16
  -9  -1   2    0.15    0.67
  -9  -1   2   -0.50    0.65
   9   1  -2    0.62    0.52
   9   1  -2   -0.13    0.41
   9   1  -2   -0.12    0.47
 -10  -1   2   -0.36    0.55
 -10  -1   2    0.26    0.57
  10   1  -2    0.52    0.58
  10   1  -2    0.15    0.73
 -11  -1   2    0.01    0.88
 -11  -1   2    1.99    0.90
  11   1  -2    0.91    0.48
  11   1  -2   -0.01    0.60
 -12  -1   2    1.29    1.02
 -12  -1   2    0.74    1.01
  12   1  -2   -0.14    0.90
  12   0   2   -0.16    0.82
  12   0   2   -0.95    0.83
 -12   0  -2   -0.64    0.79
  11   0   2    0.16    0.54
  11   0   2   -0.79    1.03
 -11   0  -2    0.34    0.96
 -11   0  -2    0.63    0.98
  10   0   2   -0.12    0.49
  10   0   2   -0.66    0.65
 -10   0  -2   -0.42    0.85
 -10   0  -2    0.13    0.62
   9   0   2   -0.20    0.47
   9   0   2    0.22    0.44
   9   0   2    0.46    0.60
  -9   0  -2    0.32    0.74
  -9   0  -2   -0.83    0.74
   8   0   2   54.94    1.42
   8   0   2   54.90    1.49
  -8   0  -2   58.08    1.52
  -8   0  -2   58.05    1.69
  -8   0  -2   57.52    1.36
  -8   0  -2   55.66    1.50
   7   0   2   -0.26    0.30
   7   0   2    0.04    0.21
   7   0   2    0.18    0.44
   7   0   2    0.02    0.07
   7   0   2   -0.03    0.08
  -7   0  -2    0.45    0.51
  -7   0  -2    0.22    0.47
  -7   0  -2    1.02    0.48
  -7   0  -2    0.68    0.55
   6   0   2    1.02    0.28
   6   0   2    1.41    0.21
   6   0   2    1.21    0.38
   6   0   2    1.27    0.12
   6   0   2    1.31    0.11
  -6   0  -2    1.45    0.10
  -6   0  -2    1.50    0.31
  -6   0  -2    1.60    0.37
  -6   0  -2    1.18    0.34
  -6   0  -2    1.21    0.32
  -6   0  -2    1.37    0.09
   5   0   2    0.03    0.17
   5   0   2    0.16    0.10
   5   0   2    0.15    0.21
   5   0   2    0.17    0.10
   5   0   2   -0.15    0.22
  -5   0  -2    0.05    0.24
  -5   0  -2    0.06    0.09
  -5   0  -2    0.26    0.31
  -5   0  -2    0.76    0.36
  -5   0  -2    0.16    0.29
  -5   0  -2    0.04    0.10
   4   0   2    1.34    0.18
   4   0   2    1.41    0.09
   4   0   2    1.24    0.25
   4   0   2    1.66    0.14
   4   0   2    1.54    0.09
   4   0   2    1.32    0.16
   4   0   2    1.54    0.14
  -4   0  -2    1.33    0.20
  -4   0  -2    1.49    0.13
  -4   0  -2    1.37    0.10
  -4   0  -2    1.61    0.07
  -4   0  -2    1.57    0.26
  -4   0  -2    1.68    0.07
  -4   0  -2    1.51    0.25
  -4   0  -2    1.35    0.30
   3   0   2   -0.04    0.06
   3   0   2    0.07    0.07
   3   0   2    0.10    0.08
   3   0   2    0.07    0.06
   3   0   2    0.05    0.12
   3   0   2   -0.07    0.10
   3   0   2    0.04    0.17
  -3   0  -2   -0.05    0.07
  -3   0  -2   -0.03    0.06
  -3   0  -2   -0.12    0.18
  -3   0  -2   -0.09    0.05
  -3   0  -2    0.24    0.21
  -3   0  -2   -0.08    0.12
  -3   0  -2   -0.26    0.13
  -3   0  -2   -0.07    0.07
   2   0   2  161.10    3.42
   2   0   2  162.61    3.40
   2   0   2  161.00    3.67
   2   0   2  167.11    3.40
   2   0   2  165.51    3.15
   2   0   2  166.92    4.17
   2   0   2  158.60    3.68
   2   0   2  151.28    4.04
   2   0   2  159.65    3.42
  -2   0  -2  158.67    4.17
  -2   0  -2  160.53    4.04
  -2   0  -2  161.26    3.42
  -2   0  -2  166.04    3.68
  -2   0  -2  160.60    3.15
  -2   0  -2  159.81    3.42
   1   0   2    0.22    0.08
   1   0   2   -0.01    0.06
   1   0   2   -0.15    0.05
   1   0   2    0.10    0.08
   1   0   2   -0.05    0.06
  -1   0  -2   -0.22    0.09
   0   0   2   -0.41    0.01
   0   0   2   -0.45    0.01
   0   0   2   -0.42    0.01
   0   0  -2   -0.41    0.01
   0   0  -2   -0.42    0.00
   0   0  -2   -0.42    0.01
  -1   0   2   -0.06    0.03
  -1   0   2   -0.04    0.03
  -1   0   2   -0.02    0.04
  -1   0   2   -0.05    0.03
  -1   0   2   -0.01    0.06
   1   0  -2   -0.02    0.04
   1   0  -2   -0.05    0.04
   1   0  -2   -0.01    0.04
   1   0  -2    0.00    0.05
   1   0  -2    0.00    0.04
   1   0  -2   -0.04    0.05
  -2   0   2    8.48    0.21
  -2   0   2    9.08    0.23
  -2   0   2    8.36    0.26
  -2   0   2    8.22    0.25
   2   0  -2    8.90    0.23
   2   0  -2    8.79    0.21
   2   0  -2    8.83    0.23
   2   0  -2    8.42    0.24
   2   0  -2    8.71    0.24
   2   0  -2    8.67    0.21
   2   0  -2    8.57    0.23
  -3   0   2    0.05    0.06
  -3   0   2    0.25    0.12
  -3   0   2    0.22    0.17
  -3   0   2    0.07    0.04
  -3   0   2    0.13    0.13
  -3   0   2    0.02    0.04
  -3   0   2    0.07    0.07
  -3   0   2   -0.01    0.12
   3   0  -2    0.03    0.06
   3   0  -2    0.03    0.05
   3   0  -2    0.07    0.05
   3   0  -2   -0.29    0.15
  -4   0   2  103.92    2.70
  -4   0   2  101.85    2.17
  -4   0   2  104.35    2.09
  -4   0   2  104.76    2.14
  -4   0   2  100.63    2.27
  -4   0   2  105.10    2.17
   4   0  -2  105.46    2.13
   4   0  -2  103.38    2.24
   4   0  -2  105.08    2.34
   4   0  -2  103.53    2.34
  -5   0   2   -0.13    0.07
  -5   0   2    0.21    0.32
  -5   0   2    0.01    0.23
  -5   0   2    0.02    0.07
  -5   0   2   -0.27    0.22
  -5   0   2    0.08    0.22
   5   0  -2    0.04    0.08
   5   0  -2   -0.01    0.25
   5   0  -2   -0.20    0.19
   5   0  -2   -0.11    0.08
  -6   0   2   39.85    1.08
  -6   0   2   39.59    1.12
  -6   0   2   40.89    0.96
   6   0  -2   39.16    1.03
   6   0  -2   38.46    1.05
   6   0  -2   39.47    0.89
   6   0  -2   38.07    0.89
   6   0  -2   39.46    0.92
  -7   0   2   -0.19    0.48
  -7   0   2   -0.34    0.33
  -7   0   2   -0.30    0.33
   7   0  -2   -0.43    0.23
   7   0  -2   -0.57    0.25
   7   0  -2    0.03    0.27
  -8   0   2    0.12    0.59
  -8   0   2    0.07    0.42
  -8   0   2   -0.21    0.57
   8   0  -2   -0.34    0.43
   8   0  -2   -0.23    0.41
   8   0  -2    0.15    0.39
  -9   0   2    0.08    0.69
  -9   0   2    0.22    0.50
   9   0  -2    0.10    0.50
   9   0  -2   -0.48    0.47
   9   0  -2   -0.89    0.61
 -10   0   2    0.88    0.81
 -10   0   2   -0.74    0.79
  10   0  -2    0.72    0.51
  10   0  -2   -0.17    0.50
  10   0  -2   -0.10    0.57
 -11   0   2   -0.10    0.65
 -11   0   2    0.34    0.67
  11   0  -2    0.10    0.46
  11   0  -2   -0.61    0.76
 -12   0   2    1.68    1.07
 -12   0   2    0.32    0.75
  12   0  -2   -1.41    1.06
  12   0  -2   -0.08    0.86
  12   1   2    0.68    0.86
 -12  -1  -2    1.78    1.05
  11   1   2    1.34    0.60
 -11  -1  -2    1.02    0.97
 -11  -1  -2   -0.60    0.69
  10   1   2    0.20    0.53
 -10  -1  -2   -0.46    0.60
 -10  -1  -2    0.20    0.60
   9   1   2   -0.06    0.44
   9   1   2    0.14    0.46
  -9  -1  -2    0.30    0.52
  -9  -1  -2    0.06    0.73
   8   1   2    0.25    0.41
   8   1   2    0.25    0.38
   8   1   2    0.14    0.18
   8   1   2    0.53    0.42
  -8  -1  -2    0.20    0.14
  -8  -1  -2    0.39    0.63
  -8  -1  -2   -0.05    0.44
  -8  -1  -2    0.53    0.53
   7   1   2   20.41    0.72
   7   1   2   20.97    0.72
   7   1   2   21.11    0.57
  -7  -1  -2   22.28    0.84
  -7  -1  -2   21.31    0.52
  -7  -1  -2   21.06    0.83
  -7  -1  -2   21.22    0.52
  -7  -1  -2   20.53    0.77
   6   1   2   35.56    0.90
   6   1   2   33.35    0.97
   6   1   2   34.22    0.83
   6   1   2   33.17    0.73
   6   1   2   34.22    0.83
  -6  -1  -2   33.16    0.77
  -6  -1  -2   33.49    0.77
  -6  -1  -2   34.50    1.07
  -6  -1  -2   33.02    0.77
  -6  -1  -2   34.31    0.87
  -6  -1  -2   33.26    0.93
   5   1   2   12.28    0.37
   5   1   2   11.76    0.32
   5   1   2   11.97    0.45
   5   1   2   11.94    0.38
   5   1   2   11.73    0.45
  -5  -1  -2   12.09    0.34
  -5  -1  -2   12.26    0.35
  -5  -1  -2   11.72    0.54
  -5  -1  -2   11.23    0.50
  -5  -1  -2   11.35    0.57
   4   1   2    1.15    0.12
   4   1   2    1.20    0.14
   4   1   2    0.97    0.27
   4   1   2    1.12    0.14
   4   1   2    1.00    0.18
  -4  -1  -2    1.43    0.22
  -4  -1  -2    1.40    0.19
  -4  -1  -2    1.52    0.30
  -4  -1  -2    1.43    0.18
  -4  -1  -2    1.26    0.15
   3   1   2    7.64    0.24
   3   1   2    7.71    0.33
   3   1   2    7.69    0.23
   3   1   2    7.58    0.27
   3   1   2    7.76    0.26
  -3  -1  -2    7.13    0.36
  -3  -1  -2    7.59    0.23
  -3  -1  -2    7.13    0.29
  -3  -1  -2    7.11    0.29
  -3  -1  -2    7.90    0.24
  -3  -1  -2    7.22    0.24
   2   1   2   59.35    1.35
   2   1   2   59.27    1.25
   2   1   2   58.35    1.17
   2   1   2   58.15    1.28
   2   1   2   57.13    1.35
   2   1   2   59.94    1.25
   2   1   2   59.40    1.57
   2   1   2   59.32    1.25
  -2  -1  -2   57.66    1.35
  -2  -1  -2   58.90    1.25
  -2  -1  -2   57.00    1.57
  -2  -1  -2   57.44    1.46
  -2  -1  -2   59.79    1.26
  -2  -1  -2   59.89    1.25
  -2  -1  -2   59.22    1.28
  -2  -1  -2   58.63    1.35
   1   1   2   77.16    1.68
   1   1   2   80.67    1.66
   1   1   2   79.17    1.79
   1   1   2   77.81    1.58
   1   1   2   81.41    1.80
   1   1   2   77.48    1.65
   1   1   2   78.97    1.66
   1   1   2   78.66    2.06
  -1  -1  -2   80.97    1.79
  -1  -1  -2   79.05    1.66
  -1  -1  -2   78.63    1.66
  -1  -1  -2   77.48    1.80
  -1  -1  -2   77.56    1.57
  -1  -1  -2   78.54    1.68
  -1  -1  -2   80.64    1.65
  -1  -1  -2   77.76    2.06
   0   1   2   38.99    1.01
   0   1   2   40.64    0.89
   0   1   2   36.58    0.81
   0   1   2   41.02    0.78
   0   1   2   34.78    0.82
   0   1   2   39.62    0.82
   0  -1  -2   38.97    0.81
   0  -1  -2   39.49    0.82
   0  -1  -2   36.82    1.01
   0  -1  -2   31.93    0.88
   0  -1  -2   36.81    0.82
   0  -1  -2   41.50    0.83
   0  -1  -2   40.16    0.89
  -1   1   2   64.64    1.29
  -1   1   2   64.49    1.49
  -1   1   2   66.24    1.49
  -1   1   2   67.78    2.53
  -1   1   2   64.92    1.38
  -1   1   2   64.90    1.38
   1  -1  -2   68.13    2.53
   1  -1  -2   64.20    1.29
   1  -1  -2   64.63    1.39
   1  -1  -2   66.40    1.38
   1  -1  -2   64.20    1.38
   1  -1  -2   64.87    1.49
   1  -1  -2   66.70    1.49
   1  -1  -2   65.68    1.33
   1  -1  -2   63.77    1.68
  -2   1   2  414.05    8.47
  -2   1   2  427.98    9.07
  -2   1   2  468.22    9.79
   2  -1  -2  468.92    9.07
   2  -1  -2  409.95    9.16
   2  -1  -2  431.01    9.81
   2  -1  -2  432.33    9.78
   2  -1  -2  418.81    9.06
   2  -1  -2  421.88    8.42
  -3   1   2   49.89    1.04
  -3   1   2   48.91    1.04
  -3   1   2   48.08    1.11
  -3   1   2   47.70    1.11
  -3   1   2   49.43    1.06
  -3   1   2   52.02    1.11
  -3   1   2   48.68    1.04
   3  -1  -2   49.04    1.12
   3  -1  -2   49.34    1.27
   3  -1  -2   49.67    1.03
   3  -1  -2   48.52    1.03
   3  -1  -2   49.07    1.12
  -4   1   2    5.90    0.28
  -4   1   2    5.98    0.15
  -4   1   2    6.00    0.15
  -4   1   2    5.92    0.36
  -4   1   2    6.39    0.39
   4  -1  -2    5.92    0.16
   4  -1  -2    5.90    0.17
  -5   1   2   14.49    0.52
  -5   1   2   14.63    0.48
  -5   1   2   15.07    0.54
  -6   1   2    2.05    0.42
  -6   1   2    1.94    0.34
  -6   1   2    2.33    0.43
   6  -1  -2    1.81    0.26
  -7   1   2    8.08    0.66
  -7   1   2    8.75    0.52
  -7   1   2    8.93    0.73
   7  -1  -2    8.01    0.59
   7  -1  -2    7.44    0.47
  -8   1   2    2.05    0.46
  -8   1   2    1.51    0.46
  -8   1   2    1.49    0.60
   8  -1  -2    1.33    0.46
   8  -1  -2    1.26    0.36
  -9   1   2   -0.27    0.51
  -9   1   2   -0.40    0.69
   9  -1  -2    0.07    0.50
   9  -1  -2   -0.54    0.53
   9  -1  -2   -0.05    0.42
 -10   1   2    0.74    0.83
 -10   1   2    0.48    0.82
  10  -1  -2    0.02    0.79
  10  -1  -2   -0.19    0.41
  10  -1  -2    0.68    0.49
  10  -1  -2    0.24    0.43
 -11   1   2    0.62    0.71
  11  -1  -2    0.33    0.73
  11  -1  -2   -0.21    0.66
  11  -1  -2    0.33    0.47
  11  -1  -2    0.88    0.71
 -12   1   2    1.92    1.10
  12  -1  -2    0.41    0.82
  11   2   2    0.36    0.62
 -11  -2  -2   -0.09    0.93
 -11  -2  -2    0.87    0.70
  10   2   2    0.71    0.57
 -10  -2  -2    1.13    0.81
 -10  -2  -2    0.19    0.61
   9   2   2    4.33    0.57
   9   2   2    4.05    0.50
  -9  -2  -2    5.10    0.81
  -9  -2  -2    4.95    0.58
  -9  -2  -2    3.92    0.78
   8   2   2    5.23    0.66
   8   2   2    3.87    0.45
   8   2   2    4.43    0.38
  -8  -2  -2    4.11    0.35
  -8  -2  -2    5.43    0.67
  -8  -2  -2    4.38    0.68
  -8  -2  -2    4.34    0.62
   7   2   2   19.51    0.74
   7   2   2   20.52    0.60
   7   2   2   19.97    0.72
   7   2   2   20.55    0.63
  -7  -2  -2   20.19    0.87
  -7  -2  -2   20.00    0.58
  -7  -2  -2   18.83    0.75
  -7  -2  -2   20.56    0.80
   6   2   2    0.77    0.23
   6   2   2    0.44    0.22
   6   2   2    1.11    0.45
   6   2   2    0.28    0.29
   6   2   2    0.75    0.21
   6   2   2    0.14    0.18
  -6  -2  -2    0.50    0.19
  -6  -2  -2    0.74    0.45
  -6  -2  -2    0.44    0.48
  -6  -2  -2    0.47    0.39
  -6  -2  -2    0.57    0.24
  -6  -2  -2    0.80    0.21
   5   2   2   44.34    1.08
   5   2   2   43.41    1.12
   5   2   2   44.08    1.05
   5   2   2   44.08    0.98
   5   2   2   43.77    1.08
  -5  -2  -2   42.28    1.08
  -5  -2  -2   43.38    1.01
  -5  -2  -2   43.41    1.00
  -5  -2  -2   44.05    0.99
  -5  -2  -2   42.99    1.31
   4   2   2    5.26    0.27
   4   2   2    4.58    0.32
   4   2   2    5.20    0.27
   4   2   2    5.33    0.28
   4   2   2    4.90    0.31
  -4  -2  -2    5.26    0.31
  -4  -2  -2    5.07    0.24
  -4  -2  -2    4.75    0.26
  -4  -2  -2    5.00    0.30
  -4  -2  -2    5.46    0.45
  -4  -2  -2    4.44    0.32
   3   2   2  101.61    2.40
   3   2   2  106.44    2.23
   3   2   2  108.88    2.41
   3   2   2  102.97    2.22
   3   2   2  104.34    2.28
  -3  -2  -2  106.03    2.22
  -3  -2  -2  100.65    2.60
  -3  -2  -2  104.11    2.62
  -3  -2  -2  105.11    2.41
  -3  -2  -2  103.97    2.77
  -3  -2  -2  106.31    2.23
   2   2   2    3.30    0.26
   2   2   2    3.42    0.22
   2   2   2    3.29    0.20
   2   2   2    3.43    0.20
   2   2   2    3.10    0.18
  -2  -2  -2    3.34    0.20
  -2  -2  -2    3.41    0.20
  -2  -2  -2    3.41    0.21
  -2  -2  -2    3.50    0.23
  -2  -2  -2    3.25    0.24
   1   2   2    8.68    0.26
   1   2   2    9.44    0.25
   1   2   2    8.89    0.30
   1   2   2    8.46    0.27
   1   2   2    8.72    0.27
   1   2   2    8.55    0.25
   1   2   2    8.71    0.48
  -1  -2  -2    8.63    0.28
  -1  -2  -2    8.73    0.26
  -1  -2  -2    8.34    0.27
  -1  -2  -2    8.50    0.20
  -1  -2  -2    9.12    0.29
  -1  -2  -2    9.21    0.27
  -1  -2  -2    8.93    0.32
  -1  -2  -2    8.67    0.26
   0   2   2    8.39    0.25
   0   2   2    8.53    0.26
   0   2   2    9.55    0.48
   0   2   2    8.67    0.24
   0   2   2    9.02    0.27
   0   2   2    8.96    0.25
   0   2   2    9.29    0.26
   0  -2  -2    9.35    0.47
   0  -2  -2    8.93    0.30
   0  -2  -2    8.86    0.24
   0  -2  -2    8.99    0.28
   0  -2  -2    8.87    0.25
   0  -2  -2    8.73    0.26
   0  -2  -2    8.89    0.27
  -1   2   2    5.67    0.19
  -1   2   2    5.43    0.21
  -1   2   2    5.39    0.18
  -1   2   2    5.64    0.34
  -1   2   2    5.53    0.18
  -1   2   2    5.67    0.21
  -1   2   2    5.37    0.19
   1  -2  -2    5.39    0.19
   1  -2  -2    5.10    0.18
   1  -2  -2    5.54    0.35
   1  -2  -2    5.35    0.20
   1  -2  -2    6.38    0.20
   1  -2  -2    5.44    0.17
   1  -2  -2    5.07    0.21
  -2   2   2   61.47    2.40
  -2   2   2   59.28    1.39
  -2   2   2   59.73    1.23
  -2   2   2   60.47    1.29
  -2   2   2   59.77    1.29
  -2   2   2   61.10    1.40
  -2   2   2   60.07    1.26
   2  -2  -2   60.70    1.39
   2  -2  -2   61.76    2.41
   2  -2  -2   58.69    1.29
   2  -2  -2   63.22    1.32
   2  -2  -2   59.77    1.40
   2  -2  -2   60.54    1.29
  -3   2   2   81.96    1.73
  -3   2   2   81.70    1.76
  -3   2   2   81.77    1.68
   3  -2  -2   83.95    1.89
   3  -2  -2   84.52    3.30
   3  -2  -2   83.64    1.90
   3  -2  -2   83.08    1.75
  -4   2   2    0.48    0.12
  -4   2   2    0.78    0.21
  -4   2   2    0.80    0.27
  -4   2   2    0.45    0.08
  -4   2   2    0.62    0.09
  -4   2   2    0.53    0.10
   4  -2  -2    0.61    0.09
   4  -2  -2    0.78    0.26
   4  -2  -2    0.60    0.12
   4  -2  -2    0.51    0.11
  -5   2   2    0.68    0.10
  -5   2   2    0.46    0.09
  -5   2   2    0.50    0.25
  -5   2   2    0.19    0.25
   5  -2  -2    0.42    0.10
   5  -2  -2    0.22    0.32
   5  -2  -2    0.51    0.14
   5  -2  -2    0.59    0.11
  -6   2   2    0.24    0.33
  -6   2   2    0.18    0.41
  -6   2   2    0.48    0.31
   6  -2  -2    0.56    0.41
   6  -2  -2    0.65    0.31
  -7   2   2   12.20    0.74
  -7   2   2   14.05    0.61
  -7   2   2   13.16    0.66
   7  -2  -2   14.19    1.19
   7  -2  -2   12.79    0.60
  -8   2   2    1.08    0.46
  -8   2   2    0.71    0.44
   8  -2  -2    0.06    0.57
   8  -2  -2    0.03    0.53
   8  -2  -2    0.26    0.36
  -9   2   2    5.52    0.75
  -9   2   2    5.41    0.61
   9  -2  -2    4.61    0.50
   9  -2  -2    4.34    0.46
   9  -2  -2    4.90    0.47
   9  -2  -2    3.95    0.78
 -10   2   2    0.51    0.60
 -10   2   2    0.55    0.85
  10  -2  -2   -0.32    0.45
  10  -2  -2    0.03    0.43
  10  -2  -2   -0.21    0.66
  10  -2  -2   -0.08    0.78
 -11   2   2    0.54    0.72
  11  -2  -2    0.50    0.91
  11  -2  -2    0.67    0.64
  11  -2  -2    0.63    0.52
  11  -2  -2    1.37    0.55
 -12   2   2    0.43    1.13
  11   3   2   -0.13    0.66
 -11  -3  -2    1.02    0.97
  10   3   2    0.65    0.61
 -10  -3  -2    0.23    0.85
   9   3   2    1.73    0.37
   9   3   2    1.72    0.49
   9   3   2    1.90    0.76
  -9  -3  -2    1.97    0.35
  -9  -3  -2    2.54    0.78
  -9  -3  -2    3.06    0.77
   8   3   2    0.73    0.41
   8   3   2    0.84    0.49
   8   3   2    0.69    0.33
  -8  -3  -2    0.61    0.48
  -8  -3  -2    0.99    0.35
  -8  -3  -2    1.32    0.57
  -8  -3  -2    1.55    0.69
   7   3   2    2.92    0.60
   7   3   2    2.21    0.33
   7   3   2    1.97    0.39
  -7  -3  -2    3.25    0.58
  -7  -3  -2    2.63    0.64
  -7  -3  -2    2.60    0.49
  -7  -3  -2    2.03    0.33
   6   3   2   24.15    0.75
   6   3   2   24.70    0.57
   6   3   2   23.34    0.72
   6   3   2   24.25    0.65
   6   3   2   23.43    0.90
  -6  -3  -2   24.82    0.72
  -6  -3  -2   24.56    0.75
  -6  -3  -2   24.97    0.72
  -6  -3  -2   23.41    0.77
  -6  -3  -2   25.13    1.00
   5   3   2    5.58    0.43
   5   3   2    4.83    0.36
   5   3   2    4.07    0.32
   5   3   2    5.61    0.40
   5   3   2    4.73    0.38
   5   3   2    4.67    0.20
  -5  -3  -2    4.62    0.37
  -5  -3  -2    4.32    0.43
  -5  -3  -2    4.34    0.45
  -5  -3  -2    4.59    0.40
  -5  -3  -2    4.76    0.31
   4   3   2   14.29    0.47
   4   3   2   12.72    0.28
   4   3   2   13.99    0.48
   4   3   2   13.99    0.48
   4   3   2   14.62    0.58
   4   3   2   12.99    0.28
   4   3   2   13.14    0.43
  -4  -3  -2   13.35    0.67
  -4  -3  -2   13.95    0.49
  -4  -3  -2   12.66    0.35
  -4  -3  -2   13.58    0.46
  -4  -3  -2   13.60    0.47
  -4  -3  -2   12.06    0.35
  -4  -3  -2   13.46    0.55
   3   3   2   12.18    0.43
   3   3   2   13.05    0.42
   3   3   2   12.15    0.37
   3   3   2   12.94    0.45
   3   3   2   12.28    0.45
  -3  -3  -2   13.58    0.41
  -3  -3  -2   12.39    0.43
  -3  -3  -2   13.39    0.47
  -3  -3  -2   12.40    0.39
  -3  -3  -2   12.72    0.52
   2   3   2   21.95    0.58
   2   3   2   20.48    0.53
   2   3   2   20.59    0.55
   2   3   2   20.86    0.55
   2   3   2   20.98    0.60
  -2  -3  -2   21.96    0.62
  -2  -3  -2   22.35    0.55
  -2  -3  -2   20.62    0.68
  -2  -3  -2   20.69    0.57
   1   3   2  351.85    7.77
   1   3   2  343.09    7.24
   1   3   2  328.79    7.19
   1   3   2  347.87    7.20
  -1  -3  -2  348.11    7.79
  -1  -3  -2  337.81    6.91
  -1  -3  -2  352.12    7.20
  -1  -3  -2  348.66    8.89
   0   3   2   18.36    0.47
   0   3   2   17.48    0.49
   0   3   2   17.78    0.45
   0   3   2   18.84    0.49
   0   3   2   19.19    0.85
   0  -3  -2   19.09    0.47
   0  -3  -2   17.49    0.47
   0  -3  -2   18.97    0.89
   0  -3  -2   17.54    0.51
  -1   3   2    8.08    0.29
  -1   3   2    7.62    0.32
  -1   3   2    7.94    0.28
  -1   3   2    7.35    0.30
  -1   3   2    7.69    0.25
  -1   3   2    8.35    0.52
   1  -3  -2    8.56    0.27
   1  -3  -2    7.37    0.26
   1  -3  -2    8.09    0.31
   1  -3  -2    7.69    0.34
   1  -3  -2    8.22    0.52
  -2   3   2   10.21    0.31
  -2   3   2   10.01    0.32
  -2   3   2   10.82    0.61
  -2   3   2   10.43    0.33
  -2   3   2   10.25    0.34
  -2   3   2    9.95    0.33
   2  -3  -2   10.85    0.32
   2  -3  -2   10.65    0.62
   2  -3  -2   10.41    0.37
   2  -3  -2    9.82    0.33
   2  -3  -2    9.98    0.31
  -3   3   2    0.07    0.13
  -3   3   2    0.10    0.16
  -3   3   2    0.08    0.18
  -3   3   2    0.20    0.16
  -3   3   2    0.19    0.17
   3  -3  -2    0.15    0.15
   3  -3  -2    0.08    0.16
   3  -3  -2    0.05    0.23
   3  -3  -2    0.63    0.14
  -4   3   2   10.00    0.32
  -4   3   2   10.31    0.40
  -4   3   2   10.47    0.34
  -4   3   2   10.25    0.39
   4  -3  -2   10.27    0.38
   4  -3  -2   10.61    0.31
   4  -3  -2   10.58    0.35
   4  -3  -2   11.09    0.76
  -5   3   2   54.70    1.21
  -5   3   2   53.68    1.23
  -5   3   2   54.45    1.27
  -5   3   2   54.45    1.29
   5  -3  -2   55.05    1.46
   5  -3  -2   56.69    1.30
   5  -3  -2   57.99    2.41
   5  -3  -2   56.23    1.31
   5  -3  -2   54.95    1.19
  -6   3   2    2.49    0.21
  -6   3   2    2.51    0.17
  -6   3   2    2.63    0.48
  -6   3   2    2.56    0.46
   6  -3  -2    2.90    0.24
   6  -3  -2    2.66    0.22
   6  -3  -2    2.74    0.42
   6  -3  -2    1.58    0.47
  -7   3   2    0.39    0.53
  -7   3   2    1.29    0.54
   7  -3  -2    1.15    0.12
   7  -3  -2    1.07    0.53
   7  -3  -2    0.87    0.43
  -8   3   2    3.07    0.67
  -8   3   2    3.43    0.66
   8  -3  -2    3.05    0.55
   8  -3  -2    2.18    0.65
  -9   3   2   -0.37    0.55
  -9   3   2   -0.16    0.73
   9  -3  -2    0.63    0.49
   9  -3  -2   -0.26    0.70
 -10   3   2   -0.12    0.63
 -10   3   2    1.09    0.61
  10  -3  -2    0.88    0.74
  10  -3  -2    0.39    0.59
  10  -3  -2    0.26    0.57
 -11   3   2    0.88    0.71
 -11   3   2    1.10    1.01
  11  -3  -2   -0.63    0.69
  11  -3  -2    0.45    0.59
 -12   3   2    1.64    0.85
  12  -3  -2    0.77    0.89
  11   4   2    1.06    0.73
 -11  -4  -2    1.10    0.97
  10   4   2    0.86    0.91
 -10  -4  -2   -0.24    0.62
   9   4   2    0.36    0.43
   9   4   2    0.48    0.59
   9   4   2    0.64    0.49
  -9  -4  -2    0.26    0.41
  -9  -4  -2    1.12    0.85
  -9  -4  -2    0.49    0.55
   8   4   2    2.45    0.74
   8   4   2    3.57    0.45
   8   4   2    2.74    0.47
  -8  -4  -2    4.06    0.71
  -8  -4  -2    3.90    0.45
  -8  -4  -2    4.44    0.64
   7   4   2    0.81    0.36
   7   4   2    1.15    0.46
   7   4   2    0.63    0.41
  -7  -4  -2    1.68    0.74
  -7  -4  -2    1.00    0.59
  -7  -4  -2    0.68    0.42
   6   4   2    3.43    0.37
   6   4   2    3.46    0.57
   6   4   2    3.26    0.39
  -6  -4  -2    3.28    0.53
  -6  -4  -2    3.20    0.34
  -6  -4  -2    2.96    0.52
  -6  -4  -2    2.92    0.37
   5   4   2    1.77    0.31
   5   4   2    1.38    0.35
   5   4   2    1.38    0.33
   5   4   2    1.37    0.28
  -5  -4  -2    1.60    0.31
  -5  -4  -2    1.16    0.32
  -5  -4  -2    1.68    0.42
  -5  -4  -2    1.33    0.60
   4   4   2   15.46    0.53
   4   4   2   14.52    0.56
   4   4   2   14.04    0.51
   4   4   2   14.65    0.55
  -4  -4  -2   15.66    0.78
  -4  -4  -2   15.34    0.60
  -4  -4  -2   14.61    0.46
  -4  -4  -2   15.63    0.56
   3   4   2   36.05    0.89
   3   4   2   38.81    1.00
   3   4   2   38.84    0.92
   3   4   2   35.91    0.92
  -3  -4  -2   36.52    1.13
  -3  -4  -2   35.72    0.97
  -3  -4  -2   35.56    1.00
  -3  -4  -2   38.34    0.94
   2   4   2   97.11    2.09
   2   4   2   96.96    2.09
   2   4   2   95.16    2.10
   2   4   2   93.29    2.25
  -2  -4  -2   96.47    2.61
  -2  -4  -2   94.97    2.45
  -2  -4  -2   94.93    1.91
  -2  -4  -2   97.79    2.27
  -2  -4  -2   97.09    2.11
   1   4   2    0.06    0.18
   1   4   2    0.07    0.23
   1   4   2   -0.04    0.24
   1   4   2    0.06    0.22
  -1  -4  -2    0.31    0.27
  -1  -4  -2    0.21    0.31
  -1  -4  -2    0.21    0.25
   0   4   2   90.09    2.15
   0   4   2   90.64    2.00
   0   4   2   92.66    2.00
   0   4   2   91.45    2.00
   0  -4  -2   93.77    2.02
   0  -4  -2   93.55    2.19
   0  -4  -2   93.34    3.71
  -1   4   2   12.52    0.41
  -1   4   2   12.32    0.39
  -1   4   2   12.39    0.40
  -1   4   2   12.45    0.35
  -1   4   2   12.82    0.47
   1  -4  -2   12.50    0.79
   1  -4  -2   11.93    0.44
   1  -4  -2   14.57    0.45
  -2   4   2   14.76    0.49
  -2   4   2   14.54    0.43
  -2   4   2   14.48    0.45
  -2   4   2   14.93    0.46
  -2   4   2   14.60    0.39
  -2   4   2   14.16    0.47
   2  -4  -2   14.72    0.44
   2  -4  -2   14.01    0.86
   2  -4  -2   14.40    0.46
   2  -4  -2   13.77    0.52
  -3   4   2   11.07    0.41
  -3   4   2   10.77    0.37
  -3   4   2   10.69    0.39
  -3   4   2   12.14    0.45
  -3   4   2    9.50    0.36
   3  -4  -2   10.53    0.45
   3  -4  -2   10.81    0.38
   3  -4  -2   11.07    0.78
   3  -4  -2   10.89    0.40
  -4   4   2   14.16    0.47
  -4   4   2   15.12    0.49
  -4   4   2   14.38    0.48
  -4   4   2   15.08    0.58
  -4   4   2   14.39    0.43
   4  -4  -2   14.60    0.46
   4  -4  -2   14.37    0.54
   4  -4  -2   15.17    0.97
   4  -4  -2   15.23    0.45
  -5   4   2    2.06    0.25
  -5   4   2    2.11    0.43
  -5   4   2    2.73    0.41
  -5   4   2    2.55    0.22
   5  -4  -2    2.38    0.47
   5  -4  -2    1.89    0.26
   5  -4  -2    2.37    0.22
   5  -4  -2    2.14    0.20
   5  -4  -2    1.39    0.43
  -6   4   2   22.31    0.81
  -6   4   2   21.73    0.61
  -6   4   2   21.05    0.71
   6  -4  -2   20.97    1.23
   6  -4  -2   21.76    0.89
   6  -4  -2   21.36    0.66
  -7   4   2    3.58    0.30
  -7   4   2    4.38    0.61
  -7   4   2    3.72    0.60
   7  -4  -2    4.66    0.46
   7  -4  -2    3.98    0.34
   7  -4  -2    3.23    0.63
  -8   4   2    3.92    0.55
  -8   4   2    4.15    0.69
   8  -4  -2    3.39    0.58
   8  -4  -2    2.56    0.67
  -9   4   2    0.82    0.58
  -9   4   2    2.10    0.78
   9  -4  -2    0.42    0.74
   9  -4  -2    0.75    0.60
   9  -4  -2   -0.12    0.73
 -10   4   2   -0.86    0.86
 -10   4   2    0.80    0.91
  10  -4  -2   -0.26    0.79
 -11   4   2   -0.65    0.97
 -11   4   2    0.04    0.75
  11  -4  -2    0.92    0.87
 -12   4   2   -0.14    1.15
 -11  -5  -2    0.48    0.94
  10   5   2   -1.32    0.53
  10   5   2   -0.05    0.70
 -10  -5  -2    0.10    0.63
 -10  -5  -2    0.02    0.98
   9   5   2    1.64    0.55
   9   5   2    0.97    0.88
   9   5   2    0.69    0.46
  -9  -5  -2    2.35    0.99
  -9  -5  -2    1.17    0.78
  -9  -5  -2    2.05    0.54
   8   5   2   -0.39    0.44
   8   5   2    0.18    0.57
   8   5   2   -0.22    0.49
  -8  -5  -2    0.54    0.88
  -8  -5  -2    0.10    0.52
  -8  -5  -2    0.61    0.70
   7   5   2    4.81    0.54
   7   5   2    5.04    0.50
   7   5   2    5.36    0.58
  -7  -5  -2    4.76    0.65
  -7  -5  -2    6.42    0.70
  -7  -5  -2    4.67    0.50
   6   5   2    5.23    0.46
   6   5   2    4.37    0.45
   6   5   2    6.02    0.68
  -6  -5  -2    5.88    0.84
  -6  -5  -2    5.12    0.58
  -6  -5  -2    4.85    0.48
   5   5   2   -0.03    0.38
   5   5   2   -0.22    0.38
   5   5   2    0.44    0.26
   5   5   2    0.10    0.34
  -5  -5  -2    0.22    0.38
  -5  -5  -2   -0.14    0.19
  -5  -5  -2    0.36    0.68
  -5  -5  -2   -0.19    0.39
   4   5   2    5.86    0.50
   4   5   2    5.60    0.47
   4   5   2    4.74    0.43
   4   5   2    6.71    0.52
  -4  -5  -2    5.80    0.45
  -4  -5  -2    5.77    0.45
  -4  -5  -2    5.56    0.38
  -4  -5  -2    5.94    0.57
   3   5   2    8.36    0.41
   3   5   2    8.48    0.44
   3   5   2    7.85    0.55
   3   5   2    8.34    0.50
  -3  -5  -2    7.73    0.54
  -3  -5  -2    7.48    0.56
  -3  -5  -2    8.00    0.45
  -3  -5  -2    8.07    0.59
   2   5   2   54.55    1.28
   2   5   2   53.70    1.24
   2   5   2   51.91    1.33
   2   5   2   53.30    1.25
  -2  -5  -2   51.99    1.29
  -2  -5  -2   52.66    1.43
  -2  -5  -2   54.91    1.41
  -2  -5  -2   52.34    1.09
  -2  -5  -2   51.16    1.55
   1   5   2    3.92    0.34
   1   5   2    4.38    0.36
   1   5   2    3.95    0.33
   1   5   2    5.70    0.45
  -1  -5  -2    6.19    0.47
  -1  -5  -2    6.30    0.53
  -1  -5  -2    4.08    0.61
  -1  -5  -2    4.30    0.43
   0   5   2   70.11    1.60
   0   5   2   71.72    1.75
   0   5   2   71.00    1.60
   0   5   2   70.45    1.61
   0  -5  -2   72.63    1.78
   0  -5  -2   72.98    1.64
   0  -5  -2   70.85    2.99
  -1   5   2   11.40    0.53
  -1   5   2   10.90    0.42
  -1   5   2   10.49    0.44
  -1   5   2   10.65    0.42
  -1   5   2   10.60    0.35
   1  -5  -2   11.33    0.89
   1  -5  -2   11.67    0.57
   1  -5  -2   10.35    0.42
  -2   5   2   87.71    1.83
  -2   5   2   89.06    1.95
  -2   5   2   88.04    2.10
  -2   5   2   87.07    1.81
  -2   5   2   86.38    1.93
   2  -5  -2   89.25    3.62
   2  -5  -2   85.86    2.12
   2  -5  -2   89.62    1.95
  -3   5   2    1.79    0.30
  -3   5   2    1.96    0.28
  -3   5   2    1.83    0.27
  -3   5   2    2.17    0.31
   3  -5  -2    1.96    0.28
   3  -5  -2    1.72    0.32
   3  -5  -2    2.45    0.36
   3  -5  -2    1.46    0.40
  -4   5   2   21.45    0.69
  -4   5   2   21.80    0.69
  -4   5   2   21.50    0.61
  -4   5   2   20.87    0.61
  -4   5   2   20.86    0.64
   4  -5  -2   20.93    0.64
   4  -5  -2   22.68    0.68
   4  -5  -2   23.34    0.92
   4  -5  -2   21.81    1.29
   4  -5  -2   21.02    0.71
  -5   5   2    1.09    0.35
  -5   5   2    0.48    0.26
  -5   5   2    0.87    0.28
  -5   5   2    1.62    0.43
   5  -5  -2    0.50    0.46
   5  -5  -2    1.03    0.25
   5  -5  -2    1.75    0.54
   5  -5  -2    0.87    0.29
  -6   5   2    0.21    0.51
  -6   5   2    0.51    0.55
  -6   5   2    0.12    0.30
   6  -5  -2    0.48    0.52
   6  -5  -2    0.72    0.42
   6  -5  -2    0.45    0.31
  -7   5   2    2.75    0.49
  -7   5   2    3.03    0.35
  -7   5   2    3.39    0.63
   7  -5  -2    2.46    0.34
   7  -5  -2    2.46    0.65
   7  -5  -2    2.81    0.65
  -8   5   2   -0.84    0.50
  -8   5   2    0.54    0.52
   8  -5  -2   -0.36    0.65
   8  -5  -2    0.09    0.67
  -9   5   2   -0.04    0.82
  -9   5   2    0.79    0.59
   9  -5  -2   -0.67    0.68
   9  -5  -2   -1.14    0.58
   9  -5  -2   -0.22    0.76
 -10   5   2    0.34    0.93
 -10   5   2    0.56    0.67
  10  -5  -2   -0.60    0.87
 -11   5   2    0.41    0.78
  11  -5  -2   -0.57    0.69
  10   6   2   -1.02    1.01
  10   6   2   -0.85    0.63
 -10  -6  -2    0.89    0.63
 -10  -6  -2    1.44    1.16
 -10  -6  -2    0.39    0.89
   9   6   2    0.67    0.69
   9   6   2   -0.77    0.53
  -9  -6  -2    1.24    0.79
  -9  -6  -2    1.95    1.08
  -9  -6  -2   -0.15    0.64
   8   6   2   -0.19    0.53
   8   6   2    0.34    0.40
   8   6   2    0.73    0.63
  -8  -6  -2    0.33    0.63
  -8  -6  -2    0.71    0.73
  -8  -6  -2    1.35    0.74
   7   6   2    0.42    0.50
   7   6   2   -0.19    0.51
   7   6   2    0.22    0.56
  -7  -6  -2    0.77    0.63
  -7  -6  -2    0.17    0.54
  -7  -6  -2    1.80    0.93
   6   6   2    0.25    0.50
   6   6   2   -0.07    0.44
   6   6   2   -0.09    0.49
  -6  -6  -2   -0.35    0.51
  -6  -6  -2    0.08    0.87
  -6  -6  -2   -0.15    0.54
   5   6   2   19.86    0.77
   5   6   2   18.15    0.74
   5   6   2   20.61    0.82
   5   6   2   18.60    0.78
  -5  -6  -2   18.26    0.71
  -5  -6  -2   20.26    1.15
  -5  -6  -2   18.40    0.88
   4   6   2    0.08    0.41
   4   6   2    0.32    0.52
   4   6   2    0.83    0.40
   4   6   2    0.01    0.33
  -4  -6  -2   -0.14    0.46
  -4  -6  -2   -0.12    0.73
  -4  -6  -2    0.25    0.32
  -4  -6  -2    0.28    0.46
   3   6   2    0.06    0.31
   3   6   2    0.35    0.27
   3   6   2    0.17    0.30
   3   6   2    0.12    0.45
  -3  -6  -2    0.43    0.33
  -3  -6  -2    0.47    0.34
  -3  -6  -2   -0.41    0.43
  -3  -6  -2   -0.69    0.66
   2   6   2   21.60    0.70
   2   6   2   22.69    0.69
   2   6   2   24.94    0.87
   2   6   2   22.80    0.80
  -2  -6  -2   22.74    0.81
  -2  -6  -2   23.45    1.04
  -2  -6  -2   23.60    0.53
  -2  -6  -2   22.11    0.72
  -2  -6  -2   23.62    0.92
  -2  -6  -2   22.37    0.54
   1   6   2    0.00    0.25
   1   6   2   -0.03    0.35
   1   6   2    0.58    0.40
   1   6   2    0.40    0.29
  -1  -6  -2    0.41    0.48
  -1  -6  -2    0.44    0.39
  -1  -6  -2   -0.05    0.43
  -1  -6  -2    0.00    0.29
   0   6   2   31.83    0.86
   0   6   2   33.47    0.74
   0   6   2   33.79    1.01
   0   6   2   33.21    0.94
   0   6   2   33.05    0.95
   0  -6  -2   32.59    1.07
   0  -6  -2   31.42    0.87
   0  -6  -2   31.75    0.97
   0  -6  -2   32.34    1.69
  -1   6   2   35.65    0.93
  -1   6   2   36.03    1.00
  -1   6   2   37.27    1.03
  -1   6   2   38.27    1.08
  -1   6   2   35.74    0.83
   1  -6  -2   36.51    1.01
   1  -6  -2   37.28    1.84
   1  -6  -2   37.93    1.13
   1  -6  -2   36.46    1.12
  -2   6   2    3.74    0.32
  -2   6   2    4.12    0.40
  -2   6   2    4.14    0.34
  -2   6   2    4.15    0.41
  -2   6   2    4.06    0.31
   2  -6  -2    3.03    0.52
   2  -6  -2    3.45    0.35
   2  -6  -2    4.23    0.40
   2  -6  -2    3.97    0.42
  -3   6   2   21.10    0.73
  -3   6   2   20.03    0.63
  -3   6   2   20.96    0.74
  -3   6   2   20.24    0.63
   3  -6  -2   19.56    0.61
   3  -6  -2   19.89    0.80
   3  -6  -2   21.37    1.33
   3  -6  -2   21.72    0.94
  -4   6   2    2.91    0.48
  -4   6   2    3.01    0.41
  -4   6   2    3.10    0.38
  -4   6   2    2.90    0.38
   4  -6  -2    2.58    0.33
   4  -6  -2    2.70    0.46
   4  -6  -2    1.94    0.51
   4  -6  -2    2.17    0.41
  -5   6   2    0.86    0.46
  -5   6   2    0.06    0.52
  -5   6   2   -0.21    0.40
   5  -6  -2    0.03    0.36
   5  -6  -2    0.21    0.52
   5  -6  -2   -0.16    0.45
  -6   6   2    6.64    0.53
  -6   6   2    6.39    0.45
  -6   6   2    6.26    0.61
   6  -6  -2    6.21    0.48
   6  -6  -2    6.65    0.60
   6  -6  -2    4.52    0.68
  -7   6   2    0.12    0.67
  -7   6   2   -0.55    0.63
  -7   6   2   -0.39    0.39
   7  -6  -2    0.09    0.63
   7  -6  -2   -0.49    0.72
   7  -6  -2   -0.70    0.37
  -8   6   2   -0.10    0.54
  -8   6   2    0.68    0.56
   8  -6  -2    0.36    0.72
   8  -6  -2   -0.10    0.56
  -9   6   2    0.33    0.86
  -9   6   2    0.41    0.63
   9  -6  -2   -0.14    0.65
   9  -6  -2   -1.08    0.78
 -10   6   2    1.92    0.98
 -10   6   2    0.75    0.71
  10  -6  -2   -0.69    0.70
 -11   6   2    0.70    0.81
 -10  -7  -2   -0.01    0.76
 -10  -7  -2    0.13    1.28
   9   7   2    0.01    1.02
   9   7   2   -0.31    0.65
  -9  -7  -2    0.61    0.82
  -9  -7  -2    0.52    1.20
  -9  -7  -2   -0.61    0.76
   8   7   2    0.27    0.63
   8   7   2    1.52    0.94
   8   7   2    0.55    0.45
  -8  -7  -2    1.54    1.10
  -8  -7  -2    1.39    0.76
  -8  -7  -2    0.26    0.65
   7   7   2    2.88    0.60
   7   7   2    3.53    0.65
   7   7   2    3.62    0.88
  -7  -7  -2    2.85    0.67
  -7  -7  -2    4.18    0.84
  -7  -7  -2    3.46    0.67
   6   7   2    1.25    0.59
   6   7   2    0.85    0.52
   6   7   2    1.39    0.56
  -6  -7  -2    0.57    0.62
  -6  -7  -2    1.16    0.62
  -6  -7  -2    1.98    0.75
   5   7   2    0.89    0.57
   5   7   2   -0.11    0.36
   5   7   2    0.35    0.49
   5   7   2    0.46    0.49
  -5  -7  -2   -0.93    0.56
  -5  -7  -2   -0.32    0.56
  -5  -7  -2   -0.48    0.65
   4   7   2    0.55    0.60
   4   7   2    0.81    0.35
   4   7   2    1.06    0.54
   4   7   2    0.50    0.49
  -4  -7  -2    0.41    0.56
  -4  -7  -2    0.06    0.40
  -4  -7  -2    0.45    0.63
  -4  -7  -2    0.82    0.43
   3   7   2    0.77    0.53
   3   7   2    0.32    0.52
   3   7   2    1.27    0.37
   3   7   2    1.40    0.45
  -3  -7  -2    0.82    0.55
  -3  -7  -2    0.18    0.42
  -3  -7  -2   -0.20    0.79
  -3  -7  -2    0.68    0.40
   2   7   2    0.55    0.32
   2   7   2   -0.16    0.35
   2   7   2   -0.16    0.33
   2   7   2   -0.02    0.37
  -2  -7  -2   -0.13    0.39
  -2  -7  -2    0.37    0.52
  -2  -7  -2    0.41    0.22
  -2  -7  -2    0.09    0.33
  -2  -7  -2   -1.24    0.73
   1   7   2   19.63    0.84
   1   7   2   18.58    0.69
   1   7   2   19.12    0.64
   1   7   2   19.12    0.76
  -1  -7  -2   20.23    0.88
  -1  -7  -2   19.29    0.86
  -1  -7  -2   19.12    0.81
  -1  -7  -2   19.59    1.28
   0   7   2    7.44    0.33
   0   7   2    7.78    0.52
   0   7   2    7.41    0.52
   0   7   2    5.87    0.51
   0   7   2    8.86    0.74
   0  -7  -2    6.93    0.61
   0  -7  -2    7.40    0.90
   0  -7  -2    8.88    0.73
   0  -7  -2    6.76    0.55
  -1   7   2    3.52    0.37
  -1   7   2    2.69    0.36
  -1   7   2    3.83    0.30
  -1   7   2    2.48    0.36
  -1   7   2    3.24    0.38
   1  -7  -2    2.87    0.37
   1  -7  -2    2.64    0.58
   1  -7  -2    3.01    0.54
   1  -7  -2    3.44    0.46
  -2   7   2   32.19    0.82
  -2   7   2   30.30    0.94
  -2   7   2   31.56    0.99
  -2   7   2   29.88    0.89
  -2   7   2   28.95    0.81
   2  -7  -2   32.94    1.80
   2  -7  -2   29.50    0.88
   2  -7  -2   34.78    1.21
   2  -7  -2   31.84    1.12
  -3   7   2   29.15    0.80
  -3   7   2   30.68    0.98
  -3   7   2   29.26    0.91
  -3   7   2   28.15    0.85
   3  -7  -2   28.49    1.06
   3  -7  -2   29.68    0.91
   3  -7  -2   26.40    0.93
   3  -7  -2   28.86    1.73
  -4   7   2    2.03    0.43
  -4   7   2    1.81    0.46
  -4   7   2    2.28    0.41
  -4   7   2    2.38    0.41
   4  -7  -2    2.08    0.40
   4  -7  -2    1.98    0.47
   4  -7  -2    1.85    0.61
   4  -7  -2    2.39    0.70
  -5   7   2   -0.47    0.43
  -5   7   2    0.00    0.49
  -5   7   2    0.11    0.57
   5  -7  -2   -0.49    0.45
   5  -7  -2    0.14    0.60
   5  -7  -2    0.30    0.54
  -6   7   2    1.02    0.66
  -6   7   2    0.25    0.57
  -6   7   2    1.11    0.49
   6  -7  -2    0.38    0.44
   6  -7  -2    0.82    0.58
   6  -7  -2    0.53    0.66
  -7   7   2    0.05    0.50
  -7   7   2    0.62    0.54
  -7   7   2    0.36    0.47
   7  -7  -2    0.60    0.72
   7  -7  -2    1.00    0.83
   7  -7  -2    0.48    0.47
  -8   7   2    0.18    0.46
  -8   7   2    1.41    0.81
  -8   7   2    1.02    0.62
   8  -7  -2    0.04    0.88
   8  -7  -2    1.22    0.45
  -9   7   2    0.40    0.66
  -9   7   2    0.34    0.67
   9  -7  -2   -0.60    0.71
   9  -7  -2   -1.87    0.88
 -10   7   2   -0.47    1.02
   9   8   2   -1.44    0.74
  -9  -8  -2    1.19    1.34
  -9  -8  -2   -0.94    0.74
   8   8   2   -1.02    0.72
   8   8   2   -0.17    0.73
   8   8   2    0.48    0.69
  -8  -8  -2    0.01    0.78
  -8  -8  -2   -0.53    0.74
  -8  -8  -2    1.94    1.28
   7   8   2    0.53    0.93
   7   8   2    0.17    0.64
   7   8   2   -0.58    0.71
  -7  -8  -2   -0.23    0.70
  -7  -8  -2    1.15    1.21
  -7  -8  -2   -0.05    0.75
   6   8   2    0.62    0.61
   6   8   2   -0.48    0.60
   6   8   2   -0.97    0.49
  -6  -8  -2   -0.65    0.51
  -6  -8  -2   -0.11    0.82
   5   8   2   -0.12    0.56
   5   8   2   -0.30    0.54
   5   8   2    0.23    0.57
   5   8   2   -0.31    0.48
  -5  -8  -2   -1.24    0.68
  -5  -8  -2   -0.07    0.67
  -5  -8  -2   -0.04    0.76
   4   8   2    2.95    0.69
   4   8   2    2.55    0.51
   4   8   2    1.81    0.60
   4   8   2    3.17    0.58
  -4  -8  -2    3.03    0.77
  -4  -8  -2    2.20    0.68
  -4  -8  -2    3.90    0.57
  -4  -8  -2    2.76    0.53
   3   8   2    2.18    0.60
   3   8   2    2.52    0.55
   3   8   2    2.43    0.64
   3   8   2    2.98    0.63
  -3  -8  -2    1.99    0.94
  -3  -8  -2    2.51    0.69
  -3  -8  -2    2.15    0.53
  -3  -8  -2    1.36    0.48
   2   8   2    1.30    0.59
   2   8   2    0.59    0.52
   2   8   2    1.03    0.45
   2   8   2    0.69    0.39
  -2  -8  -2   -0.26    0.65
  -2  -8  -2    1.22    0.56
  -2  -8  -2    0.88    0.65
  -2  -8  -2    0.21    0.61
   1   8   2    0.01    0.42
   1   8   2   -0.30    0.46
   1   8   2   -0.07    0.51
   1   8   2   -0.02    0.41
  -1  -8  -2   -0.56    0.46
  -1  -8  -2   -0.73    0.41
  -1  -8  -2   -0.07    0.67
  -1  -8  -2    0.22    0.43
   0   8   2    3.38    0.46
   0   8   2    2.57    0.41
   0   8   2    3.24    0.46
   0   8   2    3.20    0.59
   0  -8  -2    2.67    0.58
   0  -8  -2    2.81    0.66
   0  -8  -2    1.93    0.53
   0  -8  -2    2.95    0.50
  -1   8   2   10.21    0.44
  -1   8   2    9.89    0.87
  -1   8   2    8.96    0.58
  -1   8   2    9.55    0.64
  -1   8   2   11.95    0.84
   1  -8  -2    8.84    0.73
   1  -8  -2   10.53    1.41
   1  -8  -2   11.82    0.98
   1  -8  -2   10.11    0.80
  -2   8   2    0.82    0.43
  -2   8   2    1.81    0.54
  -2   8   2    1.90    0.37
  -2   8   2    1.76    0.49
  -2   8   2    2.46    0.43
   2  -8  -2    1.46    0.66
   2  -8  -2    1.48    0.52
   2  -8  -2    0.66    0.60
   2  -8  -2    1.69    0.54
  -3   8   2    1.49    0.38
  -3   8   2    1.12    0.56
  -3   8   2    0.33    0.37
  -3   8   2    1.02    0.54
   3  -8  -2    0.92    0.58
   3  -8  -2    0.89    0.49
   3  -8  -2    0.92    0.64
  -4   8   2    4.24    0.49
  -4   8   2    4.03    0.63
  -4   8   2    4.17    0.59
   4  -8  -2    3.11    0.71
   4  -8  -2    6.77    0.87
   4  -8  -2    3.13    0.60
  -5   8   2   -0.11    0.47
  -5   8   2   -0.91    0.51
  -5   8   2   -0.26    0.52
   5  -8  -2   -0.45    0.68
   5  -8  -2   -1.19    0.84
   5  -8  -2   -0.43    0.61
  -6   8   2    0.08    0.45
  -6   8   2   -0.78    0.51
  -6   8   2   -0.54    0.71
   6  -8  -2    0.34    0.65
   6  -8  -2    0.40    0.83
   6  -8  -2    0.41    0.53
  -7   8   2    3.72    0.64
  -7   8   2    3.07    0.60
  -7   8   2    3.58    0.75
   7  -8  -2    2.37    0.61
   7  -8  -2    3.12    0.97
  -8   8   2    0.78    0.61
  -8   8   2   -0.14    0.90
   8  -8  -2    0.06    1.01
   8  -8  -2    0.64    0.55
  -9   8   2    0.05    0.96
  -9   8   2   -0.08    1.00
   9  -8  -2   -0.07    0.74
 -10   8   2    0.78    0.78
   8   9   2   -0.07    0.80
   8   9   2   -1.55    0.83
  -8  -9  -2   -1.27    0.85
  -8  -9  -2    1.32    1.41
   7   9   2   -0.09    0.59
   7   9   2    0.13    0.70
   7   9   2    1.07    1.02
  -7  -9  -2    1.19    1.36
  -7  -9  -2   -0.69    0.84
   6   9   2    1.81    0.69
   6   9   2    2.42    0.83
   6   9   2    2.06    0.69
  -6  -9  -2    1.90    0.97
  -6  -9  -2   -0.23    0.82
   5   9   2    0.36    0.60
   5   9   2   -0.71    0.78
   5   9   2    0.25    0.47
  -5  -9  -2   -1.81    0.75
  -5  -9  -2   -0.11    0.88
   4   9   2   -0.16    0.66
   4   9   2    0.00    0.76
   4   9   2   -0.03    0.75
   4   9   2    0.25    0.63
  -4  -9  -2    0.34    1.13
  -4  -9  -2   -0.58    0.78
  -4  -9  -2   -0.99    0.75
   3   9   2    0.66    0.55
   3   9   2    1.57    0.62
   3   9   2    0.91    0.51
   3   9   2    1.19    0.67
  -3  -9  -2    0.15    0.58
  -3  -9  -2    0.13    0.74
  -3  -9  -2    1.04    0.80
  -3  -9  -2    2.43    0.70
   2   9   2    0.01    0.67
   2   9   2    1.16    0.59
   2   9   2    0.20    0.53
   2   9   2    0.68    0.61
  -2  -9  -2    0.02    1.04
  -2  -9  -2    0.05    0.77
  -2  -9  -2    1.59    0.50
  -2  -9  -2    0.97    0.53
   1   9   2    2.25    0.56
   1   9   2    2.16    0.52
   1   9   2    1.98    0.47
  -1  -9  -2    1.21    0.52
  -1  -9  -2    1.43    0.61
  -1  -9  -2    0.78    0.77
  -1  -9  -2    1.80    1.01
  -1  -9  -2    2.86    0.72
   0   9   2    0.88    0.67
   0   9   2    1.52    0.51
   0   9   2    1.60    0.46
   0   9   2    1.65    0.51
   0  -9  -2    1.66    0.57
   0  -9  -2    1.36    0.49
   0  -9  -2    1.12    0.75
   0  -9  -2    2.45    0.76
  -1   9   2    2.35    0.67
  -1   9   2    1.44    0.52
  -1   9   2    1.74    0.68
   1  -9  -2    2.63    0.60
   1  -9  -2    2.16    0.64
   1  -9  -2    1.00    0.75
   1  -9  -2    0.79    0.54
  -2   9   2    4.79    0.68
  -2   9   2    2.30    0.64
  -2   9   2    2.86    0.50
  -2   9   2    3.86    0.59
   2  -9  -2    2.41    0.56
   2  -9  -2    5.47    0.88
   2  -9  -2    4.12    0.63
   2  -9  -2    2.31    0.79
  -3   9   2   13.51    0.99
  -3   9   2   13.46    0.96
  -3   9   2   13.36    0.88
  -3   9   2   13.02    0.61
   3  -9  -2   13.48    1.68
   3  -9  -2   12.30    1.10
   3  -9  -2   12.51    0.87
   3  -9  -2   13.72    0.98
  -4   9   2    2.20    0.68
  -4   9   2    1.46    0.66
  -4   9   2    1.55    0.48
   4  -9  -2    1.54    0.69
   4  -9  -2    1.82    0.69
   4  -9  -2    0.55    0.76
  -5   9   2    1.04    0.53
  -5   9   2    1.56    0.64
  -5   9   2    0.16    0.57
   5  -9  -2   -0.14    0.78
   5  -9  -2    0.82    0.99
   5  -9  -2    0.81    0.67
  -6   9   2   -0.25    0.79
  -6   9   2   -0.34    0.62
  -6   9   2   -0.08    0.61
   6  -9  -2   -0.93    0.62
   6  -9  -2   -0.43    1.03
  -7   9   2    1.24    0.70
  -7   9   2    1.98    0.90
  -7   9   2    1.62    0.78
   7  -9  -2    1.76    1.09
   7  -9  -2    0.96    0.61
  -8   9   2    0.75    0.72
  -8   9   2   -0.40    0.60
  -8   9   2    0.18    0.85
   8  -9  -2   -0.49    1.11
   8  -9  -2    0.22    0.66
   8  -9  -2   -0.41    0.78
  -9   9   2    1.34    0.96
   9  -9  -2   -1.39    1.14
   7  10   2    1.12    1.08
   7  10   2   -0.15    0.77
   6  10   2   -0.76    0.89
   6  10   2   -0.66    0.72
   6  10   2    0.80    0.56
  -6 -10  -2   -0.73    1.03
  -6 -10  -2   -0.52    0.69
   5  10   2   -0.03    0.53
   5  10   2   -0.91    0.87
   5  10   2    0.18    0.66
  -5 -10  -2   -2.33    1.34
  -5 -10  -2   -1.16    0.65
   4  10   2    0.03    0.89
   4  10   2   -0.71    0.57
   4  10   2    0.04    0.81
   4  10   2   -0.29    0.72
  -4 -10  -2   -0.81    0.63
  -4 -10  -2   -1.21    0.92
  -4 -10  -2   -0.51    0.65
   3  10   2   -0.05    0.58
   3  10   2   -0.78    0.62
   3  10   2    0.56    0.51
   3  10   2    0.17    0.74
  -3 -10  -2   -1.25    0.65
  -3 -10  -2   -0.61    1.22
  -3 -10  -2    0.71    0.70
  -3 -10  -2   -1.98    0.83
   2  10   2    2.20    0.54
   2  10   2    2.35    0.85
   2  10   2    1.78    0.67
   2  10   2    0.89    0.59
  -2 -10  -2    0.86    0.61
  -2 -10  -2    1.42    0.77
  -2 -10  -2    0.94    1.20
  -2 -10  -2    1.07    0.68
   1  10   2   -0.55    0.80
   1  10   2   -0.13    0.50
   1  10   2   -0.95    0.59
   1  10   2   -0.49    0.79
  -1 -10  -2   -1.33    0.88
  -1 -10  -2   -1.42    1.11
  -1 -10  -2   -0.87    0.56
  -1 -10  -2   -0.22    0.58
   0  10   2   -0.10    0.57
   0  10   2    0.58    0.79
   0  10   2   -0.63    0.54
   0  10   2    0.68    0.71
   0 -10  -2   -0.38    0.61
   0 -10  -2   -0.42    0.85
   0 -10  -2   -0.26    0.55
   0 -10  -2   -0.83    0.62
   0 -10  -2   -0.93    1.07
  -1  10   2   -0.35    0.75
  -1  10   2   -0.36    0.77
   1 -10  -2   -0.85    0.61
   1 -10  -2    0.60    0.90
   1 -10  -2   -0.92    0.71
   1 -10  -2   -0.80    0.82
  -2  10   2    0.08    0.62
  -2  10   2    0.35    0.71
  -2  10   2    1.02    0.76
   2 -10  -2    0.38    0.50
   2 -10  -2   -0.06    0.83
   2 -10  -2    0.25    0.68
   2 -10  -2   -0.24    0.60
  -3  10   2    6.24    0.82
  -3  10   2    5.20    0.57
   3 -10  -2    4.99    0.88
   3 -10  -2    6.49    0.84
  -4  10   2    0.89    0.75
  -4  10   2    1.48    0.75
   4 -10  -2    1.64    1.08
   4 -10  -2   -0.03    0.79
  -5  10   2    2.74    0.61
  -5  10   2    1.96    0.75
   5 -10  -2    2.81    0.86
   5 -10  -2    1.50    0.79
  -6  10   2    0.79    0.88
  -6  10   2    0.69    0.70
  -6  10   2    1.01    0.71
   6 -10  -2    0.11    0.73
   6 -10  -2   -0.07    1.17
  -7  10   2   -0.46    0.79
  -7  10   2   -0.58    0.67
  -7  10   2    0.71    0.97
   7 -10  -2   -0.55    1.20
   7 -10  -2   -1.57    0.84
  -8  10   2   -0.44    0.72
  -8  10   2    1.27    0.91
   6  11   2   -0.17    0.78
   6  11   2   -0.13    0.60
   5  11   2    0.16    0.94
   5  11   2   -1.29    0.72
   5  11   2   -0.42    0.59
  -5 -11  -2   -1.41    1.03
  -5 -11  -2   -0.33    1.10
   4  11   2   -0.16    0.91
   4  11   2    1.22    1.01
   4  11   2    0.00    0.80
   4  11   2    0.50    0.89
  -4 -11  -2   -0.09    1.44
  -4 -11  -2   -0.67    0.73
  -4 -11  -2   -1.53    1.02
   3  11   2   -0.47    0.90
   3  11   2    0.35    0.72
   3  11   2   -0.28    0.58
   3  11   2    0.19    0.81
  -3 -11  -2    0.43    0.97
  -3 -11  -2    0.12    1.38
  -3 -11  -2   -1.28    1.03
   2  11   2    0.54    0.81
   2  11   2    0.69    0.96
   2  11   2    0.42    0.74
   2  11   2   -0.42    0.66
  -2 -11  -2    0.61    0.85
  -2 -11  -2   -0.86    0.68
  -2 -11  -2   -0.37    0.76
  -2 -11  -2   -0.35    0.97
   1  11   2    0.26    0.90
   1  11   2   -0.22    0.92
   1  11   2    0.31    0.81
  -1 -11  -2   -0.36    1.02
  -1 -11  -2    1.30    0.93
  -1 -11  -2    0.38    1.28
  -1 -11  -2   -0.30    0.66
   0  11   2    0.24    0.66
   0  11   2    0.00    0.90
   0 -11  -2   -0.88    0.73
   0 -11  -2    1.16    0.99
   0 -11  -2    0.18    0.63
   0 -11  -2   -1.35    1.23
   0 -11  -2   -0.36    0.97
  -1  11   2    1.86    0.91
  -1  11   2    0.43    0.86
   1 -11  -2    0.37    0.83
   1 -11  -2    0.39    0.97
   1 -11  -2   -0.23    0.72
   1 -11  -2    0.56    1.18
   1 -11  -2    0.96    0.76
  -2  11   2    0.52    0.68
  -2  11   2   -1.12    0.86
   2 -11  -2    0.04    1.09
   2 -11  -2   -0.16    0.70
   2 -11  -2   -0.27    1.10
   2 -11  -2   -0.26    0.91
  -3  11   2   -1.08    0.85
  -3  11   2   -0.36    0.75
   3 -11  -2    0.56    1.15
   3 -11  -2   -0.60    0.93
  -4  11   2    0.58    0.83
  -4  11   2   -0.26    0.58
   4 -11  -2   -0.34    0.89
   4 -11  -2    0.48    1.21
  -5  11   2   -0.08    0.86
  -5  11   2   -0.85    0.83
   5 -11  -2   -1.33    0.86
   5 -11  -2   -0.41    0.90
  -6  11   2    0.06    0.95
  -6  11   2    0.34    0.82
   6 -11  -2    0.09    0.86
   6 -11  -2    0.73    0.80
   4  12   2   -0.70    0.66
   4  12   2   -1.07    0.93
   3  12   2   -1.23    0.90
   3  12   2    0.00    0.80
   3  12   2   -1.19    1.01
  -3 -12  -2   -0.38    1.14
  -3 -12  -2   -1.60    1.07
  -3 -12  -2   -1.03    1.17
   2  12   2   -0.74    0.74
   2  12   2   -1.69    1.06
   2  12   2    0.38    0.66
  -2 -12  -2   -1.18    0.76
  -2 -12  -2   -1.26    0.85
  -2 -12  -2    0.53    0.96
  -2 -12  -2   -1.68    1.05
   1  12   2   -1.48    1.03
   1  12   2   -1.39    1.02
   1  12   2    0.02    0.91
  -1 -12  -2   -1.20    0.73
  -1 -12  -2   -1.29    1.15
  -1 -12  -2   -0.91    1.41
  -1 -12  -2    0.33    0.74
   0  12   2   -0.15    1.01
   0  12   2   -0.57    0.73
   0 -12  -2   -0.48    1.37
   0 -12  -2   -1.00    0.82
   0 -12  -2    0.89    0.81
   0 -12  -2   -0.80    0.70
  -1  12   2   -0.88    1.01
   1 -12  -2    0.18    1.15
   1 -12  -2   -1.60    1.03
   1 -12  -2   -1.12    0.80
   1 -12  -2   -0.67    0.96
  -2  12   2   -2.32    0.97
  -2  12   2   -0.86    0.75
   2 -12  -2   -0.69    0.86
   2 -12  -2   -2.30    1.04
   2 -12  -2   -0.49    1.25
  -3  12   2    3.15    0.86
   3 -12  -2    2.36    0.98
  -4  12   2    0.52    0.89
   4 -12  -2    1.04    1.00
   1  13   2   -1.92    0.82
  -1 -13  -2   -1.20    1.12
  -1 -13  -2   -0.20    0.85
   0  13   2   -1.44    0.84
   0 -13  -2   -0.01    0.80
   1 -13  -2   -1.05    1.41
  -1 -13   3   -0.68    1.15
  -1 -13   3   -0.63    0.82
   1  13  -3   -2.69    1.16
   3 -12   3   -1.17    1.24
  -3  12  -3   -1.53    0.93
   2 -12   3   -1.03    1.11
   2 -12   3   -1.05    1.22
   2 -12   3   -1.79    1.22
  -2  12  -3   -1.66    0.99
  -2  12  -3    0.56    0.89
   1 -12   3   -1.94    1.12
   1 -12   3   -1.17    1.23
   1 -12   3   -0.58    0.84
  -1  12  -3   -0.96    0.74
   0 -12   3   -1.45    1.23
   0 -12   3   -0.36    0.98
   0 -12   3   -1.88    1.15
   0 -12   3    0.57    1.12
   0  12  -3   -0.53    1.03
   0  12  -3   -1.14    0.74
   0  12  -3    0.51    0.71
  -1 -12   3   -0.45    1.03
  -1 -12   3    0.30    1.05
  -1 -12   3   -1.28    0.85
  -1 -12   3   -0.80    1.24
   1  12  -3   -1.14    1.04
   1  12  -3    0.71    0.96
   1  12  -3   -1.25    0.75
  -2 -12   3    1.23    1.00
  -2 -12   3   -1.38    1.06
  -2 -12   3   -1.19    1.18
   2  12  -3   -2.28    1.06
   2  12  -3   -1.32    1.04
   2  12  -3   -0.93    0.97
  -3 -12   3    1.32    1.65
  -3 -12   3    0.47    0.82
  -3 -12   3    0.29    0.87
   3  12  -3   -0.38    0.76
   3  12  -3    0.97    1.13
   3  12  -3    0.43    0.71
   4  12  -3    3.95    0.82
   5 -11   3   -1.25    0.86
   5 -11   3   -0.54    1.25
   5 -11   3   -0.91    0.87
  -5  11  -3    0.03    0.98
  -5  11  -3   -1.07    0.85
   4 -11   3   -1.03    0.90
   4 -11   3    1.44    1.21
   4 -11   3    0.35    1.18
  -4  11  -3    0.04    0.85
  -4  11  -3    0.56    0.90
   3 -11   3    1.79    1.15
   3 -11   3   -0.01    0.95
   3 -11   3    0.05    1.15
  -3  11  -3    0.75    0.90
  -3  11  -3    1.01    0.87
   2 -11   3   -0.63    0.70
   2 -11   3   -1.37    1.10
   2 -11   3    1.67    1.10
  -2  11  -3   -0.77    0.87
   1 -11   3    0.21    0.74
   1 -11   3    0.28    0.84
   1 -11   3   -0.81    1.10
   1 -11   3    1.17    0.77
  -1  11  -3    0.30    0.63
  -1  11  -3    1.50    0.89
  -1  11  -3    0.76    0.92
   0 -11   3   -0.88    0.74
   0 -11   3    0.81    0.99
   0 -11   3    0.65    0.84
   0 -11   3    0.40    0.64
   0  11  -3    0.26    0.92
   0  11  -3    1.03    0.67
   0  11  -3    1.13    0.63
  -1 -11   3   -0.36    0.66
  -1 -11   3   -0.92    1.12
  -1 -11   3    0.31    0.94
  -1 -11   3   -2.25    1.02
   1  11  -3    0.02    0.68
   1  11  -3   -0.62    0.91
   1  11  -3    0.42    0.63
  -2 -11   3    0.80    0.65
  -2 -11   3   -0.29    0.77
  -2 -11   3   -0.01    0.85
  -2 -11   3    0.06    0.69
   2  11  -3   -0.21    0.67
   2  11  -3    1.44    0.72
   2  11  -3    0.56    0.62
  -3 -11   3   -0.14    0.99
  -3 -11   3    0.89    0.83
  -3 -11   3   -1.10    0.76
   3  11  -3    0.53    0.72
   3  11  -3   -0.14    0.63
   3  11  -3    0.16    0.68
  -4 -11   3    0.19    0.74
  -4 -11   3   -1.29    0.76
  -4 -11   3   -1.61    1.05
   4  11  -3    0.49    1.02
   4  11  -3   -0.42    0.77
   4  11  -3    0.60    0.91
   4  11  -3   -0.28    0.87
  -5 -11   3   -0.60    0.75
  -5 -11   3   -0.15    1.55
   5  11  -3    0.16    0.90
   5  11  -3    0.70    0.90
   5  11  -3   -0.88    1.02
   6  11  -3   -0.59    0.72
   7 -10   3   -0.34    0.87
  -7  10  -3   -0.64    0.69
  -7  10  -3    0.03    0.83
   6 -10   3   -0.07    1.10
   6 -10   3   -0.22    0.74
   6 -10   3    0.18    1.16
  -6  10  -3   -0.13    0.73
  -6  10  -3    1.23    0.94
   5 -10   3   -0.24    0.77
   5 -10   3   -0.95    1.06
   5 -10   3    0.15    0.81
  -5  10  -3    0.43    0.89
  -5  10  -3   -0.83    0.73
   4 -10   3   -1.67    0.78
   4 -10   3    0.87    1.06
   4 -10   3   -0.30    1.02
  -4  10  -3    0.15    0.83
  -4  10  -3   -1.69    0.75
   3 -10   3   -0.46    1.01
   3 -10   3    0.20    1.00
   3 -10   3    0.09    0.61
  -3  10  -3   -0.37    0.76
  -3  10  -3    0.04    0.57
   2 -10   3    0.19    1.02
   2 -10   3    0.63    0.95
   2 -10   3    1.33    0.71
   2 -10   3    0.38    0.86
  -2  10  -3    2.23    0.78
  -2  10  -3    0.58    0.53
   1 -10   3   -0.07    0.53
   1 -10   3    0.18    0.65
   1 -10   3    0.18    0.73
   1 -10   3   -1.13    0.87
  -1  10  -3   -0.13    0.57
  -1  10  -3   -0.04    0.55
  -1  10  -3    0.81    0.55
   0 -10   3    0.79    0.87
   0 -10   3    0.72    0.77
   0 -10   3   -0.69    0.88
   0 -10   3   -0.69    0.99
   0  10  -3    1.09    0.80
   0  10  -3    0.61    0.75
   0  10  -3    0.20    0.58
  -1 -10   3   -0.36    0.72
  -1 -10   3    1.15    0.83
  -1 -10   3    0.11    0.66
  -1 -10   3    0.53    0.81
   1  10  -3    1.15    0.82
   1  10  -3    0.61    0.54
   1  10  -3    0.25    0.79
  -2 -10   3    1.56    0.80
  -2 -10   3    2.45    0.85
  -2 -10   3    1.67    0.59
  -2 -10   3    1.27    0.94
   2  10  -3    1.84    0.57
   2  10  -3    1.81    0.87
   2  10  -3    1.55    0.61
   2  10  -3    1.69    0.56
  -3 -10   3    1.58    0.96
  -3 -10   3    3.12    0.72
  -3 -10   3    2.14    0.66
   3  10  -3    1.71    0.57
   3  10  -3    3.11    0.88
   3  10  -3    2.58    0.67
   3  10  -3    2.22    0.82
  -4 -10   3    1.14    0.98
  -4 -10   3   -0.06    0.89
  -4 -10   3    0.77    0.94
   4  10  -3    2.03    0.76
   4  10  -3    2.04    0.81
   4  10  -3    1.68    0.82
   4  10  -3    2.26    0.90
  -5 -10   3    2.49    0.95
  -5 -10   3    2.69    1.42
   5  10  -3    2.93    0.70
   5  10  -3    2.67    0.61
   5  10  -3    4.14    0.88
  -6 -10   3   -1.29    0.94
  -6 -10   3   -0.46    1.42
   6  10  -3    2.61    0.99
   6  10  -3    0.73    0.60
   6  10  -3    0.41    0.67
  -7 -10   3   -0.62    0.95
  -7 -10   3   -1.89    1.45
   7  10  -3   -0.02    0.77
   7  10  -3    0.36    0.64
   8  -9   3    0.59    0.69
   8  -9   3    0.12    1.11
  -8   9  -3    0.48    0.87
   7  -9   3   -0.40    0.72
   7  -9   3   -1.18    1.05
   7  -9   3    0.41    1.09
  -7   9  -3    0.01    0.61
  -7   9  -3    0.44    0.76
  -7   9  -3   -0.52    0.68
   6  -9   3   -0.69    0.76
   6  -9   3    1.72    1.04
   6  -9   3    0.51    1.00
  -6   9  -3    0.52    0.87
  -6   9  -3   -0.44    0.61
  -6   9  -3    0.04    0.65
   5  -9   3    0.06    0.68
   5  -9   3    0.88    0.72
   5  -9   3   -0.21    0.96
  -5   9  -3   -0.28    0.65
  -5   9  -3   -0.32    0.60
  -5   9  -3   -0.31    0.58
   4  -9   3   -0.87    0.68
   4  -9   3   -0.48    0.93
   4  -9   3    1.07    0.94
  -4   9  -3   -0.05    0.74
  -4   9  -3   -1.11    0.64
   3  -9   3    2.70    0.74
   3  -9   3    1.67    0.71
   3  -9   3    3.49    0.91
  -3   9  -3    4.09    0.73
  -3   9  -3    2.85    0.70
   2  -9   3    1.09    0.84
   2  -9   3    0.40    0.59
   2  -9   3    0.29    0.53
   2  -9   3    0.01    0.90
  -2   9  -3    0.55    0.63
  -2   9  -3    0.95    0.67
   1  -9   3    7.57    0.72
   1  -9   3    5.82    0.64
   1  -9   3    7.45    0.69
   1  -9   3    4.81    0.80
  -1   9  -3    6.82    0.73
  -1   9  -3    7.74    0.76
  -1   9  -3    6.70    0.56
   0  -9   3    5.53    0.65
   0  -9   3    7.25    0.83
   0  -9   3    3.80    0.77
   0  -9   3    5.69    0.57
   0   9  -3    6.61    0.50
   0   9  -3    7.46    0.72
   0   9  -3    5.77    0.74
   0   9  -3    5.93    0.58
  -1  -9   3   -0.01    0.64
  -1  -9   3    1.83    0.72
  -1  -9   3   -0.24    0.50
  -1  -9   3   -1.51    0.77
   1   9  -3    1.00    0.52
   1   9  -3    0.16    0.50
   1   9  -3    0.63    0.47
   1   9  -3    0.60    0.43
  -2  -9   3    3.99    0.72
  -2  -9   3    1.85    0.71
  -2  -9   3    2.93    0.81
  -2  -9   3    4.47    0.76
   2   9  -3    3.46    0.54
   2   9  -3    3.30    0.57
   2   9  -3    3.30    0.68
   2   9  -3    2.11    0.71
  -3  -9   3    1.89    0.76
  -3  -9   3    1.30    0.64
   3   9  -3    1.75    0.58
   3   9  -3    1.21    0.50
  -4  -9   3    3.68    0.85
  -4  -9   3    4.06    0.83
  -4  -9   3    4.10    0.63
   4   9  -3    4.08    0.73
   4   9  -3    3.89    0.61
   4   9  -3    3.40    0.71
   4   9  -3    4.73    0.72
  -5  -9   3   -0.67    0.79
  -5  -9   3   -0.22    0.58
  -5  -9   3   -1.23    0.88
   5   9  -3   -0.02    0.51
   5   9  -3   -0.52    0.77
   5   9  -3    0.82    0.78
   5   9  -3    0.29    0.69
  -6  -9   3    0.09    0.84
  -6  -9   3   -1.25    0.90
   6   9  -3    0.20    0.59
   6   9  -3    1.49    0.89
   6   9  -3    0.61    0.75
  -7  -9   3    0.93    0.84
  -7  -9   3   -0.78    0.94
   7   9  -3    0.24    0.82
   7   9  -3    0.13    0.71
   7   9  -3   -0.32    0.79
  -8  -9   3   -0.05    0.99
  -8  -9   3   -1.31    0.85
   8   9  -3   -1.09    0.82
   8   9  -3   -0.46    0.60
   8   9  -3   -0.62    1.06
   9   9  -3   -0.17    0.89
   9  -8   3   -1.13    1.01
  -9   8  -3    1.53    0.98
   8  -8   3    0.41    0.56
   8  -8   3    0.97    1.06
   8  -8   3   -0.07    0.72
  -8   8  -3    0.28    0.84
  -8   8  -3    0.64    0.70
  -8   8  -3   -0.29    0.54
   7  -8   3    0.29    0.60
   7  -8   3    0.30    0.69
   7  -8   3    0.47    0.99
  -7   8  -3    1.06    0.88
  -7   8  -3    1.17    0.74
   6  -8   3   -0.51    0.54
   6  -8   3   -0.31    0.92
   6  -8   3    0.66    0.66
  -6   8  -3    0.07    0.57
  -6   8  -3   -0.12    0.61
  -6   8  -3   -0.44    0.61
   5  -8   3    6.00    0.91
   5  -8   3    3.20    0.60
   5  -8   3    2.43    0.93
  -5   8  -3    3.48    0.57
  -5   8  -3    4.52    0.53
  -5   8  -3    3.91    0.58
   4  -8   3    0.67    0.59
   4  -8   3   -0.53    0.58
   4  -8   3   -0.27    0.82
  -4   8  -3    0.42    0.42
  -4   8  -3    0.44    0.56
  -4   8  -3    0.60    0.49
   3  -8   3   -0.25    0.57
   3  -8   3    0.49    0.75
   3  -8   3   -1.06    0.57
   3  -8   3   -0.08    0.48
  -3   8  -3   -0.91    0.43
  -3   8  -3   -0.02    0.38
  -3   8  -3   -0.65    0.49
  -3   8  -3   -0.14    0.56
   2  -8   3    0.07    0.51
   2  -8   3    0.00    0.56
   2  -8   3   -1.58    0.58
   2  -8   3   -0.08    0.71
  -2   8  -3   -0.88    0.40
  -2   8  -3   -0.09    0.38
   1  -8   3    0.08    0.57
   1  -8   3   -0.48    0.39
   1  -8   3   -0.05    0.48
   1  -8   3   -1.10    0.61
  -1   8  -3   -0.32    0.30
  -1   8  -3   -0.55    0.39
  -1   8  -3   -0.57    0.40
  -1   8  -3   -0.23    0.39
   0  -8   3    2.90    0.60
   0  -8   3    1.67    0.67
   0  -8   3    2.11    0.82
   0  -8   3    2.60    0.50
   0   8  -3    4.14    0.41
   0   8  -3    2.92    0.46
   0   8  -3    3.38    0.44
   0   8  -3    3.01    0.61
  -1  -8   3   11.87    0.82
  -1  -8   3   13.28    0.73
  -1  -8   3   13.21    0.91
  -1  -8   3   12.68    1.34
   1   8  -3   12.51    0.76
   1   8  -3   13.72    0.66
   1   8  -3   13.60    0.90
   1   8  -3   13.05    0.70
  -2  -8   3    2.34    0.48
  -2  -8   3    3.13    0.60
  -2  -8   3    1.40    0.61
  -2  -8   3    1.68    0.51
   2   8  -3    1.99    0.63
   2   8  -3    2.74    0.45
   2   8  -3    2.25    0.58
   2   8  -3    1.42    0.45
  -3  -8   3    5.38    0.59
  -3  -8   3    2.95    0.70
  -3  -8   3    4.68    0.57
  -3  -8   3    4.48    0.68
   3   8  -3    3.94    0.47
   3   8  -3    5.25    0.54
   3   8  -3    4.87    0.50
   3   8  -3    5.21    0.45
  -4  -8   3    4.52    0.56
  -4  -8   3    4.81    0.55
  -4  -8   3    4.31    0.74
   4   8  -3    4.86    0.62
   4   8  -3    3.87    0.49
   4   8  -3    5.00    0.71
   4   8  -3    4.99    0.50
  -5  -8   3   -0.95    0.67
  -5  -8   3   -0.82    1.05
  -5  -8   3   -0.81    0.48
   5   8  -3    0.93    0.59
   5   8  -3   -0.01    0.67
   5   8  -3    0.37    0.62
   5   8  -3   -0.22    0.51
  -6  -8   3   -1.30    1.11
  -6  -8   3   -1.44    0.71
   6   8  -3    0.39    0.48
   6   8  -3    0.23    0.59
   6   8  -3   -0.09    0.69
  -7  -8   3    0.93    0.74
  -7  -8   3   -0.38    1.15
   7   8  -3   -1.04    0.70
   7   8  -3   -0.95    0.90
   7   8  -3   -0.18    0.51
  -8  -8   3   -0.33    0.88
  -8  -8   3    0.29    0.73
   8   8  -3    0.08    0.75
   8   8  -3   -0.61    0.70
   8   8  -3   -1.45    0.99
  -9  -8   3    1.55    1.29
  -9  -8   3   -1.07    0.74
   9   8  -3   -0.43    0.58
   9   8  -3   -1.26    1.09
   9   8  -3   -0.99    0.72
 -10  -8   3   -0.70    1.31
 -10   7  -3    0.46    1.04
   9  -7   3    0.18    0.90
   9  -7   3    1.29    1.08
  -9   7  -3    0.61    0.91
  -9   7  -3    1.28    0.74
   8  -7   3   -0.02    0.85
   8  -7   3    0.41    0.97
  -8   7  -3    0.16    0.77
  -8   7  -3   -1.22    0.87
   7  -7   3    0.75    0.50
   7  -7   3    1.66    0.84
   7  -7   3    0.88    0.89
  -7   7  -3    0.79    0.49
  -7   7  -3    0.45    0.50
  -7   7  -3    1.35    0.60
   6  -7   3   10.74    1.11
   6  -7   3    9.00    0.82
   6  -7   3    7.04    1.03
  -6   7  -3   10.32    0.77
  -6   7  -3    9.26    0.65
  -6   7  -3    8.46    0.61
   5  -7   3    0.71    0.57
   5  -7   3    1.23    0.75
   5  -7   3    0.04    0.47
  -5   7  -3    0.87    0.48
  -5   7  -3    0.85    0.66
  -5   7  -3    0.44    0.46
   4  -7   3    6.46    0.62
   4  -7   3    4.14    0.85
   4  -7   3    6.11    0.55
  -4   7  -3    6.36    0.50
  -4   7  -3    6.85    0.47
  -4   7  -3    7.38    0.54
  -4   7  -3    6.62    0.52
   3  -7   3    0.42    0.41
   3  -7   3    0.26    0.70
   3  -7   3    0.81    0.48
   3  -7   3    0.48    0.37
  -3   7  -3    0.28    0.43
  -3   7  -3    0.10    0.34
  -3   7  -3    0.28    0.40
  -3   7  -3    0.34    0.36
   2  -7   3    0.10    0.51
   2  -7   3    0.77    0.33
   2  -7   3    1.81    0.47
   2  -7   3    0.94    0.69
  -2   7  -3    0.79    0.46
  -2   7  -3    0.80    0.47
  -2   7  -3    1.16    0.36
  -2   7  -3    1.03    0.29
  -2   7  -3    1.68    0.23
   1  -7   3   10.80    0.68
   1  -7   3   11.02    0.83
   1  -7   3    8.52    0.81
   1  -7   3    9.08    1.09
  -1   7  -3    9.07    0.56
  -1   7  -3    8.89    0.55
  -1   7  -3    8.80    0.36
  -1   7  -3    9.85    0.74
  -1   7  -3    8.82    0.41
   0  -7   3    5.43    0.55
   0  -7   3    5.13    0.42
   0  -7   3    4.89    0.47
   0  -7   3    3.60    0.59
   0   7  -3    4.62    0.50
   0   7  -3    5.27    0.43
   0   7  -3    5.21    0.53
   0   7  -3    5.61    0.37
  -1  -7   3    3.61    0.55
  -1  -7   3    2.29    0.39
  -1  -7   3    1.78    0.57
  -1  -7   3    1.48    0.70
   1   7  -3    2.46    0.39
   1   7  -3    2.37    0.36
   1   7  -3    2.84    0.35
   1   7  -3    2.89    0.53
  -2  -7   3    3.15    0.76
  -2  -7   3    6.61    0.68
  -2  -7   3    4.16    0.44
  -2  -7   3    5.89    0.63
   2   7  -3    5.46    0.55
   2   7  -3    5.09    0.41
   2   7  -3    6.29    0.58
   2   7  -3    4.09    0.40
  -3  -7   3   27.27    0.99
  -3  -7   3   25.20    1.68
  -3  -7   3   28.59    1.16
  -3  -7   3   25.97    0.89
   3   7  -3   28.78    0.99
   3   7  -3   26.99    1.01
   3   7  -3   28.41    0.92
   3   7  -3   30.27    1.09
  -4  -7   3   -0.11    0.58
  -4  -7   3    0.97    0.47
  -4  -7   3    0.66    0.55
   4   7  -3    0.81    0.37
   4   7  -3    0.09    0.40
   4   7  -3    1.21    0.52
   4   7  -3    0.61    0.55
  -5  -7   3    1.23    0.43
  -5  -7   3    0.80    0.44
  -5  -7   3    0.96    0.69
  -5  -7   3    0.98    0.58
   5   7  -3    1.99    0.52
   5   7  -3    2.59    0.65
   5   7  -3    1.22    0.57
   5   7  -3    1.56    0.56
  -6  -7   3    0.09    0.44
  -6  -7   3   -1.34    0.96
  -6  -7   3   -0.94    0.61
   6   7  -3    0.38    0.74
   6   7  -3   -0.07    0.58
   6   7  -3    0.17    0.59
  -7  -7   3   -2.35    0.98
  -7  -7   3   -0.66    0.63
  -7  -7   3   -0.11    0.58
   7   7  -3    0.02    0.62
   7   7  -3   -0.40    0.61
   7   7  -3   -0.62    0.82
  -8  -7   3    0.90    1.06
  -8  -7   3   -0.07    0.65
   8   7  -3   -0.08    0.92
   8   7  -3    0.66    0.69
   8   7  -3   -0.33    0.63
  -9  -7   3   -1.69    0.74
  -9  -7   3    1.00    1.15
   9   7  -3   -0.54    0.72
   9   7  -3   -1.01    1.01
   9   7  -3   -1.73    0.62
 -10  -7   3   -0.47    0.78
 -10  -7   3    0.21    1.17
  10   7  -3   -1.15    0.62
  10   7  -3   -0.72    0.77
  10  -6   3    1.03    1.22
 -10   6  -3   -0.46    0.74
 -10   6  -3   -0.10    0.98
   9  -6   3    0.58    0.79
   9  -6   3    0.56    1.01
  -9   6  -3    0.35    0.65
  -9   6  -3   -0.02    0.92
   8  -6   3    1.03    0.76
   8  -6   3    0.34    0.93
  -8   6  -3    0.58    0.60
  -8   6  -3    1.08    0.58
   7  -6   3    0.58    0.84
   7  -6   3    0.49    0.39
   7  -6   3    1.41    0.73
  -7   6  -3    0.43    0.54
  -7   6  -3    0.15    0.38
  -7   6  -3    0.11    0.48
   6  -6   3    2.49    0.81
   6  -6   3    2.98    0.40
   6  -6   3    3.95    0.71
  -6   6  -3    3.25    0.57
  -6   6  -3    3.52    0.52
  -6   6  -3    3.53    0.39
   5  -6   3   16.97    1.00
   5  -6   3   13.86    0.70
   5  -6   3   15.96    1.58
  -5   6  -3   14.92    0.71
  -5   6  -3   14.41    0.58
  -5   6  -3   16.09    0.70
   4  -6   3    8.21    0.83
   4  -6   3    8.18    1.02
   4  -6   3    6.34    0.60
   4  -6   3    7.27    0.49
  -4   6  -3    7.06    0.56
  -4   6  -3    7.72    0.50
  -4   6  -3    7.91    0.61
  -4   6  -3    6.86    0.53
   3  -6   3   -0.16    0.42
   3  -6   3   -0.22    0.29
   3  -6   3   -0.09    0.54
   3  -6   3   -0.25    0.33
  -3   6  -3   -0.03    0.34
  -3   6  -3   -0.40    0.35
  -3   6  -3   -0.01    0.29
  -3   6  -3    0.00    0.33
   2  -6   3    2.87    0.65
   2  -6   3    3.94    0.22
   2  -6   3    3.78    0.55
   2  -6   3    3.01    0.45
   2  -6   3    3.80    0.39
  -2   6  -3    3.75    0.41
  -2   6  -3    3.65    0.43
  -2   6  -3    3.49    0.42
  -2   6  -3    4.31    0.30
   1  -6   3    1.80    0.39
   1  -6   3    1.80    0.45
   1  -6   3    2.79    0.21
   1  -6   3    1.76    0.59
   1  -6   3    2.59    0.38
  -1   6  -3    2.09    0.23
  -1   6  -3    2.54    0.41
  -1   6  -3    2.46    0.22
  -1   6  -3    3.01    0.42
  -1   6  -3    1.70    0.30
   0  -6   3   17.26    0.69
   0  -6   3   18.10    1.20
   0  -6   3   17.30    0.61
   0  -6   3   17.93    0.69
   0   6  -3   18.08    0.54
   0   6  -3   17.86    0.66
   0   6  -3   18.05    0.62
   0   6  -3   18.69    0.71
  -1  -6   3    0.84    0.56
  -1  -6   3    0.71    0.34
  -1  -6   3    0.72    0.31
  -1  -6   3    1.47    0.43
   1   6  -3    1.09    0.31
   1   6  -3    0.73    0.28
   1   6  -3    0.71    0.31
   1   6  -3    1.00    0.30
  -2  -6   3    2.74    0.45
  -2  -6   3    1.73    0.47
  -2  -6   3    3.06    0.39
  -2  -6   3    3.21    0.44
   2   6  -3    2.76    0.33
   2   6  -3    3.13    0.34
   2   6  -3    3.29    0.36
   2   6  -3    2.95    0.35
  -3  -6   3    5.62    0.51
  -3  -6   3    4.85    0.40
  -3  -6   3    6.71    0.95
  -3  -6   3    5.33    0.54
  -3  -6   3    5.80    0.30
   3   6  -3    5.82    0.47
   3   6  -3    5.57    0.43
   3   6  -3    5.89    0.51
   3   6  -3    5.77    0.47
  -4  -6   3   13.44    0.75
  -4  -6   3   13.50    0.81
  -4  -6   3   12.58    0.64
   4   6  -3   13.98    0.75
   4   6  -3   13.03    0.77
   4   6  -3   13.09    0.57
   4   6  -3   14.10    0.74
  -5  -6   3    7.07    0.57
  -5  -6   3    7.54    0.71
  -5  -6   3    6.48    0.57
  -5  -6   3    6.73    0.47
  -5  -6   3    6.11    0.50
   5   6  -3    5.98    0.55
   5   6  -3    7.91    0.65
   5   6  -3    6.24    0.55
   5   6  -3    6.37    0.49
  -6  -6   3    2.65    0.44
  -6  -6   3    1.96    0.87
  -6  -6   3    2.34    0.54
   6   6  -3    2.44    0.51
   6   6  -3    2.88    0.53
   6   6  -3    2.58    0.41
  -7  -6   3    2.71    0.69
  -7  -6   3    3.41    0.52
  -7  -6   3    2.56    0.56
   7   6  -3    3.61    0.59
   7   6  -3    2.33    0.58
   7   6  -3    2.53    0.55
  -8  -6   3   -0.47    0.53
  -8  -6   3    0.10    0.95
  -8  -6   3   -0.03    0.55
   8   6  -3   -0.28    0.84
   8   6  -3   -0.18    0.53
   8   6  -3   -0.31    0.63
  -9  -6   3   -0.04    0.64
  -9  -6   3   -0.03    1.00
   9   6  -3   -0.67    0.66
   9   6  -3   -0.75    0.54
   9   6  -3    0.70    0.68
 -10  -6   3    0.59    0.66
  10   6  -3   -0.92    0.53
  10   6  -3    0.90    1.01
  10   6  -3   -0.44    0.74
 -11   5  -3    1.77    1.14
  10  -5   3    0.38    1.05
 -10   5  -3   -0.16    0.70
 -10   5  -3   -0.51    0.71
   9  -5   3    0.77    0.97
  -9   5  -3    0.78    0.64
  -9   5  -3    0.48    0.63
   8  -5   3    0.59    0.87
   8  -5   3    1.00    0.49
  -8   5  -3    1.00    0.55
  -8   5  -3    1.31    0.78
   7  -5   3   11.62    1.62
   7  -5   3   12.25    0.92
   7  -5   3   10.71    0.58
  -7   5  -3   11.26    0.52
  -7   5  -3   11.10    0.71
  -7   5  -3   10.94    0.66
   6  -5   3    6.31    0.64
   6  -5   3    4.95    0.39
   6  -5   3    3.49    0.78
  -6   5  -3    5.52    0.58
  -6   5  -3    4.89    0.40
  -6   5  -3    6.20    0.51
   5  -5   3    1.41    0.41
   5  -5   3    0.89    0.63
   5  -5   3    1.17    0.31
  -5   5  -3    0.62    0.28
  -5   5  -3    0.99    0.37
  -5   5  -3    1.35    0.43
   4  -5   3    2.26    0.53
   4  -5   3    2.09    0.27
   4  -5   3    2.63    0.22
   4  -5   3    1.62    0.33
   4  -5   3    1.58    0.44
   4  -5   3    2.33    0.31
  -4   5  -3    2.51    0.29
  -4   5  -3    2.80    0.28
  -4   5  -3    2.13    0.31
  -4   5  -3    2.41    0.31
  -4   5  -3    1.71    0.47
   3  -5   3   19.11    1.20
   3  -5   3   19.21    0.74
   3  -5   3   20.24    0.47
   3  -5   3   19.60    0.70
   3  -5   3   19.85    0.61
  -3   5  -3   19.51    0.63
  -3   5  -3   19.85    0.65
  -3   5  -3   19.26    0.57
  -3   5  -3   18.96    0.70
   2  -5   3    0.32    0.12
   2  -5   3   -0.20    0.24
   2  -5   3   -0.05    0.34
   2  -5   3   -0.06    0.28
   2  -5   3    0.88    0.31
  -2   5  -3    0.47    0.23
  -2   5  -3    0.19    0.30
  -2   5  -3    0.42    0.20
  -2   5  -3    0.44    0.24
   1  -5   3  104.53    2.57
   1  -5   3  111.12    2.30
   1  -5   3  107.41    4.44
   1  -5   3  111.08    2.38
   1  -5   3  109.87    2.84
  -1   5  -3  107.14    2.31
  -1   5  -3  110.67    2.40
  -1   5  -3  103.89    2.36
  -1   5  -3  109.32    2.56
  -1   5  -3  107.77    2.19
   0  -5   3    0.32    0.33
   0  -5   3    1.27    0.37
   0  -5   3    0.37    0.23
   0  -5   3    0.14    0.25
   0   5  -3    0.29    0.20
   0   5  -3    0.61    0.31
   0   5  -3    0.62    0.24
   0   5  -3    0.29    0.23
  -1  -5   3   35.46    1.83
  -1  -5   3   35.59    1.08
  -1  -5   3   36.77    0.92
  -1  -5   3   36.18    1.00
   1   5  -3   35.78    0.92
   1   5  -3   35.81    0.87
   1   5  -3   37.20    1.03
   1   5  -3   36.89    0.91
  -2  -5   3    1.39    0.29
  -2  -5   3    1.96    0.37
  -2  -5   3    1.19    0.50
  -2  -5   3    1.29    0.33
   2   5  -3    1.57    0.29
   2   5  -3    1.25    0.25
   2   5  -3    1.44    0.25
   2   5  -3    1.60    0.27
  -3  -5   3    8.01    0.31
  -3  -5   3    8.12    0.50
  -3  -5   3    8.39    0.55
  -3  -5   3    8.00    0.48
  -3  -5   3    8.72    0.87
   3   5  -3    8.46    0.45
   3   5  -3    8.55    0.42
   3   5  -3    8.22    0.56
   3   5  -3    8.41    0.41
  -4  -5   3    2.33    0.41
  -4  -5   3    2.20    0.16
  -4  -5   3    1.58    0.39
  -4  -5   3    2.33    0.31
   4   5  -3    1.29    0.29
   4   5  -3    1.76    0.35
   4   5  -3    1.75    0.29
   4   5  -3    1.64    0.44
  -5  -5   3   22.49    0.80
  -5  -5   3   22.62    0.74
  -5  -5   3   22.45    0.71
  -5  -5   3   22.12    0.92
  -5  -5   3   23.41    0.84
   5   5  -3   22.78    0.83
   5   5  -3   22.46    0.73
   5   5  -3   22.21    0.74
   5   5  -3   21.97    0.76
  -6  -5   3    2.28    0.42
  -6  -5   3    2.11    0.45
  -6  -5   3    1.54    0.40
  -6  -5   3    1.41    0.54
   6   5  -3    2.11    0.37
   6   5  -3    2.61    0.44
   6   5  -3    2.95    0.49
   6   5  -3    1.99    0.46
  -7  -5   3    0.38    0.43
  -7  -5   3    2.00    0.78
  -7  -5   3    1.31    0.47
   7   5  -3    1.14    0.39
   7   5  -3    0.21    0.43
   7   5  -3    0.38    0.50
  -8  -5   3   -0.04    0.82
  -8  -5   3   -0.87    0.51
  -8  -5   3    0.14    0.54
   8   5  -3    1.14    0.58
   8   5  -3   -0.62    0.55
   8   5  -3   -0.21    0.44
  -9  -5   3    0.04    0.87
  -9  -5   3   -0.30    0.62
  -9  -5   3    0.16    0.52
   9   5  -3   -0.18    0.61
   9   5  -3   -0.94    0.44
   9   5  -3   -0.19    0.63
 -10  -5   3   -0.62    0.49
 -10  -5   3   -0.17    0.72
  10   5  -3    0.73    0.70
  10   5  -3   -0.77    0.95
  10   5  -3   -0.66    0.51
  11   5  -3    0.92    0.75
  11  -4   3    2.34    1.16
 -11   4  -3    3.22    1.09
  10  -4   3    1.34    0.77
 -10   4  -3    3.52    1.00
 -10   4  -3    3.38    0.94
   9  -4   3   -0.28    0.65
  -9   4  -3   -0.10    0.59
  -9   4  -3    0.28    0.82
   8  -4   3    1.69    0.57
   8  -4   3    1.52    0.63
  -8   4  -3    1.92    0.54
  -8   4  -3    1.91    0.54
   7  -4   3    2.15    0.36
   7  -4   3    2.52    0.28
   7  -4   3    1.50    0.75
   7  -4   3    2.71    0.42
  -7   4  -3    2.59    0.47
  -7   4  -3    3.11    0.64
  -7   4  -3    2.90    0.25
   6  -4   3    2.81    0.28
   6  -4   3    3.26    0.31
   6  -4   3    2.21    0.67
   6  -4   3    3.23    0.52
  -6   4  -3    3.22    0.41
  -6   4  -3    2.75    0.56
  -6   4  -3    3.14    0.28
   5  -4   3   42.02    2.02
   5  -4   3   42.12    0.97
   5  -4   3   42.29    1.09
   5  -4   3   42.18    1.30
  -5   4  -3   41.24    1.02
  -5   4  -3   42.18    0.99
  -5   4  -3   40.99    1.00
  -5   4  -3   44.21    1.11
   4  -4   3   30.55    0.74
   4  -4   3   31.34    1.02
   4  -4   3   29.35    0.84
   4  -4   3   30.98    1.67
   4  -4   3   32.45    0.73
   4  -4   3   31.29    0.81
  -4   4  -3   30.01    0.79
  -4   4  -3   30.42    0.81
  -4   4  -3   30.61    0.77
  -4   4  -3   29.82    0.76
  -4   4  -3   31.97    0.76
   3  -4   3   -0.02    0.20
   3  -4   3   -0.46    0.25
   3  -4   3   -0.32    0.20
   3  -4   3   -0.47    0.41
   3  -4   3    0.18    0.13
   3  -4   3    0.19    0.27
  -3   4  -3   -0.31    0.26
  -3   4  -3    0.04    0.21
  -3   4  -3   -0.16    0.25
  -3   4  -3   -0.42    0.34
  -3   4  -3   -0.36    0.20
   2  -4   3   54.11    1.23
   2  -4   3   53.01    1.33
   2  -4   3   55.70    1.15
   2  -4   3   53.68    2.33
   2  -4   3   55.75    1.32
   2  -4   3   52.31    1.47
  -2   4  -3   54.30    1.22
  -2   4  -3   52.23    1.15
  -2   4  -3   53.38    1.23
  -2   4  -3   53.59    1.32
   1  -4   3   50.53    1.29
   1  -4   3   51.49    2.21
   1  -4   3   52.53    1.18
   1  -4   3   52.50    1.10
   1  -4   3   49.86    1.38
  -1   4  -3   50.90    1.17
  -1   4  -3   49.97    1.10
  -1   4  -3   49.64    1.16
  -1   4  -3   51.44    1.27
   0  -4   3    0.16    0.21
   0  -4   3    0.16    0.20
   0  -4   3   -0.03    0.18
   0  -4   3    0.17    0.13
   0  -4   3    0.00    0.26
   0   4  -3    0.09    0.18
   0   4  -3    0.29    0.25
   0   4  -3    0.09    0.18
   0   4  -3    0.14    0.15
  -1  -4   3  182.73    3.81
  -1  -4   3  176.71    7.07
  -1  -4   3  179.67    4.51
  -1  -4   3  177.46    4.12
   1   4  -3  183.00    3.80
   1   4  -3  175.75    3.80
   1   4  -3  178.00    4.10
   1   4  -3  177.28    3.79
  -2  -4   3   46.18    2.07
  -2  -4   3   47.04    1.11
  -2  -4   3   47.58    1.23
  -2  -4   3   48.57    1.00
  -2  -4   3   48.14    1.28
   2   4  -3   46.62    1.08
   2   4  -3   47.04    1.09
   2   4  -3   47.53    1.21
   2   4  -3   46.79    1.14
  -3  -4   3   29.08    0.86
  -3  -4   3   29.37    0.64
  -3  -4   3   28.88    0.79
  -3  -4   3   28.61    0.84
   3   4  -3   28.16    0.81
   3   4  -3   29.39    0.77
   3   4  -3   28.71    0.63
   3   4  -3   28.14    0.75
   3   4  -3   28.55    0.83
  -4  -4   3   11.42    0.44
  -4  -4   3   11.59    0.52
  -4  -4   3   11.83    0.32
  -4  -4   3   11.25    0.44
  -4  -4   3   11.89    0.36
  -4  -4   3   12.34    0.56
   4   4  -3   11.71    0.53
   4   4  -3   12.22    0.48
   4   4  -3   11.45    0.48
   4   4  -3   11.89    0.59
   4   4  -3   11.69    0.32
  -5  -4   3    0.69    0.23
  -5  -4   3    0.36    0.30
  -5  -4   3    0.45    0.31
  -5  -4   3    0.52    0.22
  -5  -4   3    0.28    0.32
  -5  -4   3    0.70    0.55
   5   4  -3    0.45    0.27
   5   4  -3    0.72    0.33
   5   4  -3    0.56    0.31
   5   4  -3    0.79    0.16
   5   4  -3    0.59    0.28
  -6  -4   3    0.88    0.39
  -6  -4   3    0.68    0.39
  -6  -4   3    1.06    0.36
  -6  -4   3    1.03    0.60
  -6  -4   3    0.98    0.35
   6   4  -3    0.60    0.28
   6   4  -3    1.29    0.40
   6   4  -3    0.72    0.19
   6   4  -3    0.31    0.30
   6   4  -3    0.93    0.33
  -7  -4   3    1.98    0.42
  -7  -4   3    2.63    0.40
  -7  -4   3    2.36    0.66
  -7  -4   3    2.58    0.48
   7   4  -3    2.32    0.37
   7   4  -3    2.26    0.38
   7   4  -3    1.73    0.63
  -8  -4   3    2.19    0.69
  -8  -4   3    0.77    0.42
  -8  -4   3    0.99    0.47
  -8  -4   3    0.28    0.54
   8   4  -3    0.28    0.51
   8   4  -3    0.79    0.39
   8   4  -3    0.26    0.35
  -9  -4   3    0.89    0.56
  -9  -4   3    1.33    0.75
  -9  -4   3    1.33    0.63
   9   4  -3    0.26    0.41
   9   4  -3    1.38    0.45
   9   4  -3    0.39    0.58
 -10  -4   3    0.70    0.73
 -10  -4   3    1.25    0.66
  10   4  -3    1.25    0.67
  10   4  -3    1.01    0.66
 -11  -4   3    1.82    0.77
 -11  -4   3    1.31    0.84
  11   4  -3    0.37    0.72
  11   4  -3    1.25    0.54
  11  -3   3    0.09    1.07
 -11   3  -3    0.11    0.75
 -11   3  -3    0.09    0.70
  10  -3   3    0.37    0.95
 -10   3  -3    0.68    0.69
 -10   3  -3   -0.02    0.63
   9  -3   3    1.12    0.89
  -9   3  -3    2.12    0.84
  -9   3  -3    2.49    0.83
  -9   3  -3    1.79    0.58
   8  -3   3    1.08    0.39
   8  -3   3    1.07    0.77
   8  -3   3    0.56    0.52
  -8   3  -3    0.38    0.52
  -8   3  -3    0.65    0.67
  -8   3  -3    1.38    0.69
   7  -3   3    3.03    0.74
   7  -3   3    3.84    0.38
   7  -3   3    3.98    0.54
   7  -3   3    4.14    0.28
  -7   3  -3    4.42    0.66
  -7   3  -3    4.63    0.48
  -7   3  -3    4.33    0.63
  -7   3  -3    4.38    0.20
   6  -3   3    8.26    0.59
   6  -3   3    8.37    0.95
   6  -3   3    8.32    0.36
   6  -3   3    8.01    0.37
   6  -3   3    7.86    0.46
  -6   3  -3    8.75    0.64
  -6   3  -3    7.79    0.55
  -6   3  -3    7.88    0.32
  -6   3  -3    7.47    0.30
  -6   3  -3    8.56    0.67
   5  -3   3    3.98    0.37
   5  -3   3    4.49    0.23
   5  -3   3    2.77    0.46
   5  -3   3    4.48    0.28
   5  -3   3    4.25    0.31
  -5   3  -3    4.35    0.45
  -5   3  -3    4.12    0.23
  -5   3  -3    4.21    0.28
  -5   3  -3    4.00    0.42
  -5   3  -3    4.45    0.48
   4  -3   3   20.28    0.60
   4  -3   3   20.42    0.67
   4  -3   3   21.58    1.15
   4  -3   3   21.06    0.52
  -4   3  -3   20.70    0.63
  -4   3  -3   20.16    0.54
  -4   3  -3   20.20    0.53
  -4   3  -3   20.15    0.57
  -4   3  -3   20.44    0.58
   3  -3   3   80.82    2.15
   3  -3   3   84.63    1.90
   3  -3   3   80.66    1.76
   3  -3   3   81.88    1.91
   3  -3   3   82.39    3.36
  -3   3  -3   83.24    1.76
  -3   3  -3   80.55    1.81
  -3   3  -3   80.88    1.89
  -3   3  -3   81.09    1.72
  -3   3  -3   81.99    1.71
  -3   3  -3   81.04    1.77
   2  -3   3   -0.02    0.11
   2  -3   3    0.11    0.19
   2  -3   3   -0.17    0.18
   2  -3   3    0.09    0.07
   2  -3   3   -0.15    0.15
   2  -3   3    0.03    0.23
  -2   3  -3    0.25    0.16
  -2   3  -3   -0.02    0.16
  -2   3  -3   -0.29    0.17
  -2   3  -3   -0.11    0.16
   1  -3   3   16.71    0.43
   1  -3   3   16.44    0.36
   1  -3   3   16.75    0.56
   1  -3   3   16.47    0.48
   1  -3   3   15.90    0.43
   1  -3   3   15.88    0.52
   1  -3   3   16.79    0.96
  -1   3  -3   16.84    0.49
  -1   3  -3   16.65    0.46
  -1   3  -3   16.76    0.45
  -1   3  -3   16.01    0.44
  -1   3  -3   16.23    0.37
   0  -3   3  474.29    9.79
   0  -3   3  458.90   17.82
   0  -3   3  471.16   11.64
   0  -3   3  472.82   10.51
   0  -3   3  462.03    9.17
   0   3  -3  436.30    9.72
   0   3  -3  471.49   10.44
   0   3  -3  462.89    9.80
   0   3  -3  447.96    9.72
  -1  -3   3    8.64    0.40
  -1  -3   3    8.99    0.38
  -1  -3   3    9.75    0.62
  -1  -3   3    9.67    0.27
  -1  -3   3    9.31    0.32
   1   3  -3    9.22    0.33
   1   3  -3    8.85    0.35
   1   3  -3    9.54    0.36
   1   3  -3    9.08    0.29
  -2  -3   3   77.43    1.83
  -2  -3   3   76.68    3.18
  -2  -3   3   76.22    1.98
  -2  -3   3   78.39    1.70
  -2  -3   3   79.17    1.58
   2   3  -3   75.66    1.70
   2   3  -3   76.46    1.70
   2   3  -3   76.35    1.83
   2   3  -3   78.08    1.57
   2   3  -3   80.41    1.83
   2   3  -3   77.66    1.69
   2   3  -3   77.42    1.98
  -3  -3   3   37.40    0.95
  -3  -3   3   35.99    1.00
  -3  -3   3   37.37    0.88
  -3  -3   3   39.23    0.79
  -3  -3   3   36.91    0.87
  -3  -3   3   36.57    0.86
   3   3  -3   38.98    0.96
   3   3  -3   37.06    0.90
   3   3  -3   37.29    0.93
   3   3  -3   37.31    0.88
   3   3  -3   37.93    0.79
   3   3  -3   36.72    0.94
   3   3  -3   36.83    0.99
  -4  -3   3   26.25    0.57
  -4  -3   3   24.91    0.72
  -4  -3   3   26.16    0.66
  -4  -3   3   25.20    0.71
  -4  -3   3   24.74    0.66
  -4  -3   3   24.52    0.67
  -4  -3   3   25.53    0.60
   4   3  -3   25.61    0.70
   4   3  -3   26.61    0.72
   4   3  -3   25.24    0.69
   4   3  -3   25.41    0.70
   4   3  -3   25.80    0.72
   4   3  -3   24.59    0.65
   4   3  -3   25.07    0.58
  -5  -3   3   10.84    0.49
  -5  -3   3   12.28    0.50
  -5  -3   3   11.41    0.46
  -5  -3   3   11.00    0.65
  -5  -3   3   11.39    0.46
  -5  -3   3   12.47    0.42
   5   3  -3   11.10    0.47
   5   3  -3   11.68    0.44
   5   3  -3   11.26    0.51
   5   3  -3   11.57    0.57
   5   3  -3   10.46    0.35
   5   3  -3   11.43    0.36
   5   3  -3   12.88    0.47
  -6  -3   3    4.32    0.55
  -6  -3   3    4.67    0.37
  -6  -3   3    4.57    0.42
  -6  -3   3    5.50    0.38
  -6  -3   3    4.42    0.39
  -6  -3   3    4.15    0.34
   6   3  -3    3.94    0.43
   6   3  -3    4.36    0.41
   6   3  -3    4.09    0.39
   6   3  -3    4.55    0.35
   6   3  -3    4.65    0.34
  -7  -3   3    5.06    0.46
  -7  -3   3    4.75    0.37
  -7  -3   3    4.64    0.51
  -7  -3   3    4.81    0.61
   7   3  -3    4.00    0.39
   7   3  -3    4.67    0.62
   7   3  -3    4.40    0.36
   7   3  -3    4.93    0.38
  -8  -3   3    0.39    0.54
  -8  -3   3    0.09    0.34
  -8  -3   3    0.47    0.49
  -8  -3   3    0.54    0.58
   8   3  -3    0.61    0.37
   8   3  -3    0.08    0.47
   8   3  -3    0.41    0.32
  -9  -3   3    1.95    0.66
  -9  -3   3    1.70    0.34
  -9  -3   3    2.54    0.61
  -9  -3   3    2.02    0.67
   9   3  -3    1.20    0.36
   9   3  -3    2.66    0.59
   9   3  -3    1.77    0.56
 -10  -3   3    0.69    0.68
 -10  -3   3   -0.11    0.73
  10   3  -3    0.26    0.46
  10   3  -3   -0.44    0.84
 -11  -3   3    0.85    0.62
 -11  -3   3    0.91    0.58
  11   3  -3    0.75    0.67
  11   3  -3   -0.90    0.92
 -12  -3   3    0.00    0.96
 -12  -3   3    1.70    0.92
  12  -2   3    0.43    1.20
 -12   2  -3    0.83    0.84
  11  -2   3   -0.40    1.04
  11  -2   3   -0.23    0.74
 -11   2  -3    0.81    1.04
 -11   2  -3    0.60    1.01
 -11   2  -3    2.08    0.95
  10  -2   3    3.42    0.61
  10  -2   3    2.55    1.00
 -10   2  -3    3.77    0.94
 -10   2  -3    3.65    0.92
 -10   2  -3    2.21    0.63
   9  -2   3    2.97    0.53
   9  -2   3    1.58    0.47
   9  -2   3    2.13    0.67
  -9   2  -3    3.46    0.57
  -9   2  -3    2.38    0.81
  -9   2  -3    4.61    0.85
   8  -2   3    4.26    0.84
   8  -2   3    6.87    0.50
  -8   2  -3    7.15    0.55
  -8   2  -3    8.17    0.75
  -8   2  -3    7.30    0.77
   7  -2   3    0.34    0.36
   7  -2   3    0.76    0.40
   7  -2   3    0.47    0.62
  -7   2  -3    0.26    0.53
  -7   2  -3    0.74    0.59
  -7   2  -3    0.30    0.55
   6  -2   3    0.76    0.30
   6  -2   3    0.59    0.54
   6  -2   3    0.68    0.32
   6  -2   3    0.53    0.14
   6  -2   3    0.63    0.13
  -6   2  -3    0.26    0.35
  -6   2  -3    0.65    0.11
  -6   2  -3    0.59    0.11
  -6   2  -3    0.69    0.45
  -6   2  -3    1.07    0.34
   5  -2   3   11.08    0.50
   5  -2   3   10.85    0.36
   5  -2   3   11.25    0.45
   5  -2   3   11.04    0.26
   5  -2   3   10.79    0.34
   5  -2   3   11.65    0.87
  -5   2  -3   11.49    0.55
  -5   2  -3   11.43    0.61
  -5   2  -3   10.88    0.32
  -5   2  -3   10.48    0.32
  -5   2  -3   11.35    0.45
   4  -2   3   75.83    3.07
   4  -2   3   72.01    1.91
   4  -2   3   73.57    1.69
   4  -2   3   73.21    1.55
   4  -2   3   73.65    1.68
   4  -2   3   73.19    1.60
  -4   2  -3   72.00    1.56
  -4   2  -3   72.12    1.66
  -4   2  -3   73.13    1.56
  -4   2  -3   70.50    1.65
  -4   2  -3   73.15    1.52
   3  -2   3   12.16    0.72
   3  -2   3   11.38    0.37
   3  -2   3   11.56    0.45
   3  -2   3   12.05    0.35
   3  -2   3   11.54    0.32
  -3   2  -3   10.89    0.44
  -3   2  -3   11.08    0.35
  -3   2  -3   11.28    0.36
  -3   2  -3   11.08    0.32
  -3   2  -3   11.75    0.33
   2  -2   3  205.37    4.51
   2  -2   3  188.71    7.75
   2  -2   3  201.07    4.17
   2  -2   3  195.98    4.99
   2  -2   3  201.65    4.16
  -2   2  -3  195.99    4.21
  -2   2  -3  203.74    4.50
  -2   2  -3  206.09    4.17
  -2   2  -3  199.04    4.17
  -2   2  -3  195.86    3.90
  -2   2  -3  195.99    3.98
   1  -2   3   37.99    0.82
   1  -2   3   35.66    0.83
   1  -2   3   37.56    0.83
   1  -2   3   37.28    0.90
   1  -2   3   37.06    1.60
   1  -2   3   38.48    0.90
   1  -2   3   36.69    0.99
   1  -2   3   37.03    0.83
  -1   2  -3   40.17    1.60
  -1   2  -3   37.02    0.83
  -1   2  -3   37.51    0.99
  -1   2  -3   37.20    0.84
  -1   2  -3   37.28    0.90
  -1   2  -3   36.87    0.83
  -1   2  -3   37.97    0.90
  -1   2  -3   35.97    0.82
   0  -2   3  128.75    2.82
   0  -2   3  121.91    3.12
   0  -2   3  125.40    2.83
   0  -2   3  122.53    4.86
   0  -2   3  121.89    2.62
   0  -2   3  126.69    2.61
   0  -2   3  124.77    2.61
   0  -2   3  125.56    2.49
   0   2  -3  121.87    2.61
   0   2  -3  122.19    2.82
   0   2  -3  121.77    2.61
   0   2  -3  120.24    3.12
   0   2  -3  127.39    2.83
   0   2  -3  126.43    4.86
   0   2  -3  124.71    2.62
   0   2  -3  121.19    2.62
  -1  -2   3  215.87    4.24
  -1  -2   3  215.23    4.46
  -1  -2   3  209.23    5.31
  -1  -2   3  213.17    4.46
  -1  -2   3  213.33    4.46
  -1  -2   3  203.30    8.25
  -1  -2   3  209.40    4.82
  -1  -2   3  221.15    4.81
   1   2  -3  211.97    4.81
   1   2  -3  216.12    4.46
   1   2  -3  213.68    4.46
   1   2  -3  211.37    4.27
   1   2  -3  210.94    8.26
   1   2  -3  219.23    4.82
   1   2  -3  211.58    5.31
   1   2  -3  210.67    4.46
  -2  -2   3   13.89    0.38
  -2  -2   3   14.41    0.34
  -2  -2   3   15.08    0.78
  -2  -2   3   12.80    0.42
  -2  -2   3   14.05    0.42
  -2  -2   3   13.56    0.35
  -2  -2   3   13.26    0.37
   2   2  -3   13.38    0.41
   2   2  -3   14.62    0.36
   2   2  -3   13.99    0.39
   2   2  -3   13.94    0.42
   2   2  -3   15.21    0.34
   2   2  -3   13.69    0.39
  -3  -2   3   23.49    0.52
  -3  -2   3   23.74    0.58
  -3  -2   3   22.21    0.57
  -3  -2   3   23.70    0.62
  -3  -2   3   23.52    0.64
  -3  -2   3   24.07    0.57
   3   2  -3   24.30    0.63
   3   2  -3   23.28    0.57
   3   2  -3   23.23    0.63
   3   2  -3   23.41    0.60
   3   2  -3   23.34    0.62
   3   2  -3   23.94    0.53
  -4  -2   3   92.86    2.13
  -4  -2   3   90.15    2.01
  -4  -2   3   94.69    1.98
  -4  -2   3   92.43    1.90
  -4  -2   3   90.42    1.98
   4   2  -3   95.25    2.14
   4   2  -3   92.21    1.97
   4   2  -3   91.74    2.13
   4   2  -3   90.50    2.31
   4   2  -3   91.70    1.88
   4   2  -3   91.84    2.02
  -5  -2   3   10.92    0.49
  -5  -2   3   10.84    0.37
  -5  -2   3   10.92    0.44
  -5  -2   3   12.08    0.38
  -5  -2   3   10.90    0.53
   5   2  -3   10.48    0.45
   5   2  -3   11.23    0.42
   5   2  -3   10.86    0.42
   5   2  -3   11.09    0.33
   5   2  -3   11.60    0.36
   5   2  -3   11.56    0.39
   5   2  -3   10.71    0.47
  -6  -2   3    7.87    0.35
  -6  -2   3    8.42    0.47
  -6  -2   3    7.58    0.59
  -6  -2   3    7.06    0.32
  -6  -2   3    7.09    0.53
  -6  -2   3    7.61    0.36
   6   2  -3    7.72    0.39
   6   2  -3    7.46    0.31
   6   2  -3    7.23    0.21
   6   2  -3    7.43    0.38
   6   2  -3    7.58    0.48
   6   2  -3    8.32    0.57
   6   2  -3    7.28    0.35
  -7  -2   3    0.17    0.24
  -7  -2   3    0.21    0.42
  -7  -2   3    0.11    0.44
  -7  -2   3    0.12    0.32
   7   2  -3    0.18    0.24
   7   2  -3    0.14    0.41
   7   2  -3   -0.04    0.37
   7   2  -3    0.26    0.33
  -8  -2   3    3.01    0.28
  -8  -2   3    2.62    0.56
  -8  -2   3    3.30    0.54
  -8  -2   3    2.49    0.41
   8   2  -3    2.10    0.50
   8   2  -3    2.33    0.64
   8   2  -3    2.82    0.28
   8   2  -3    2.38    0.40
  -9  -2   3    0.95    0.60
  -9  -2   3   -0.25    0.64
   9   2  -3   -0.90    0.69
   9   2  -3    0.00    0.39
 -10  -2   3    0.15    0.73
 -10  -2   3    0.37    0.54
  10   2  -3   -0.10    0.60
  10   2  -3   -0.32    0.56
 -11  -2   3   -0.02    0.87
 -11  -2   3    0.57    0.61
  11   2  -3    0.50    0.64
  11   2  -3   -0.04    0.66
 -12  -2   3    0.12    0.70
 -12  -2   3    0.93    0.96
  12  -1   3   -0.02    0.86
 -12   1  -3    2.49    1.15
  11  -1   3   -0.14    1.06
  11  -1   3   -0.08    0.70
 -11   1  -3    0.49    1.02
 -11   1  -3   -0.43    1.01
  10  -1   3    0.32    0.62
  10  -1   3    0.16    0.94
 -10   1  -3    0.59    0.89
 -10   1  -3   -0.74    0.88
 -10   1  -3    0.91    0.58
   9  -1   3   -0.21    0.43
   9  -1   3    0.07    0.39
   9  -1   3   -0.45    0.81
  -9   1  -3    0.37    0.56
  -9   1  -3    0.15    0.77
  -9   1  -3    0.60    0.68
   8  -1   3    0.17    0.38
   8  -1   3    0.91    0.46
   8  -1   3    0.33    0.51
  -8   1  -3    0.47    0.66
  -8   1  -3    1.14    0.60
  -8   1  -3    0.29    0.48
   7  -1   3    8.37    0.47
   7  -1   3    8.14    0.57
   7  -1   3    8.53    1.00
   7  -1   3    7.76    0.52
  -7   1  -3    8.48    0.67
  -7   1  -3    9.12    0.66
  -7   1  -3    9.62    0.70
   6  -1   3    7.84    0.84
   6  -1   3    7.30    0.42
   6  -1   3    7.11    0.23
   6  -1   3    7.26    0.24
   6  -1   3    7.31    0.47
  -6   1  -3    6.71    0.18
  -6   1  -3    6.84    0.18
  -6   1  -3    6.19    0.46
  -6   1  -3    8.80    0.57
  -6   1  -3    7.90    0.66
   5  -1   3   18.78    0.63
   5  -1   3   19.44    0.49
   5  -1   3   19.87    1.10
   5  -1   3   19.79    0.59
   5  -1   3   20.06    0.50
  -5   1  -3   19.56    0.71
  -5   1  -3   19.48    0.58
  -5   1  -3   20.03    0.56
  -5   1  -3   19.46    0.45
   4  -1   3   33.47    0.82
   4  -1   3   34.08    0.82
   4  -1   3   34.30    0.96
   4  -1   3   36.05    1.57
   4  -1   3   35.14    0.74
   4  -1   3   33.38    0.82
  -4   1  -3   34.47    0.78
  -4   1  -3   35.78    0.79
  -4   1  -3   35.01    0.79
  -4   1  -3   33.16    0.81
  -4   1  -3   34.01    0.75
  -4   1  -3   34.20    0.86
   3  -1   3   21.46    0.52
   3  -1   3   21.63    0.62
   3  -1   3   21.56    0.48
   3  -1   3   21.90    1.08
   3  -1   3   21.39    0.48
   3  -1   3   21.41    0.64
   3  -1   3   21.90    0.54
   3  -1   3   21.46    0.53
  -3   1  -3   22.37    0.52
  -3   1  -3   21.32    0.60
  -3   1  -3   21.38    0.61
  -3   1  -3   19.72    0.51
  -3   1  -3   21.13    0.49
  -3   1  -3   21.55    0.51
  -3   1  -3   21.37    0.52
   2  -1   3  125.74    2.76
   2  -1   3  119.21    3.16
   2  -1   3  123.64    3.06
   2  -1   3  123.51    2.57
   2  -1   3  122.43    4.79
   2  -1   3  124.24    2.55
   2  -1   3  121.83    2.55
   2  -1   3  123.25    2.76
  -2   1  -3  120.25    2.55
  -2   1  -3  124.51    3.06
  -2   1  -3  120.12    2.46
  -2   1  -3  115.74    2.55
  -2   1  -3  120.76    2.60
  -2   1  -3  121.22    2.40
  -2   1  -3  121.72    2.76
   1  -1   3   16.06    0.39
   1  -1   3   16.71    0.36
   1  -1   3   15.90    0.47
   1  -1   3   16.50    0.42
   1  -1   3   16.58    0.42
   1  -1   3   16.47    0.38
   1  -1   3   16.25    0.38
   1  -1   3   16.81    0.37
   1  -1   3   15.96    0.74
  -1   1  -3   16.31    0.40
  -1   1  -3   16.64    0.39
  -1   1  -3   17.09    0.47
  -1   1  -3   16.74    0.38
  -1   1  -3   16.67    0.74
  -1   1  -3   17.32    0.36
  -1   1  -3   16.39    0.42
  -1   1  -3   16.52    0.39
   0  -1   3   12.76    0.32
   0  -1   3   12.00    0.36
   0  -1   3   11.74    0.33
   0  -1   3   12.20    0.30
   0  -1   3   11.57    0.30
   0  -1   3   12.62    0.28
   0  -1   3   12.36    0.28
   0  -1   3   12.69    0.56
   0  -1   3   11.97    0.27
   0   1  -3   11.70    0.27
   0   1  -3   12.29    0.32
   0   1  -3   12.13    0.28
   0   1  -3   12.91    0.58
   0   1  -3   12.17    0.28
   0   1  -3   11.88    0.30
   0   1  -3   11.53    0.34
  -1  -1   3  250.54    4.97
  -1  -1   3  239.33    5.37
  -1  -1   3  238.52    6.03
  -1  -1   3  233.31    5.03
  -1  -1   3  227.52    9.18
  -1  -1   3  244.12    5.38
  -1  -1   3  245.07    4.79
   1   1  -3  236.81    5.00
   1   1  -3  243.89    5.41
   1   1  -3  236.01    9.18
   1   1  -3  239.39    4.97
   1   1  -3  235.61    4.81
   1   1  -3  231.63    6.00
   1   1  -3  236.56    5.04
  -2  -1   3  492.57   10.49
  -2  -1   3  478.86   10.47
  -2  -1   3  492.39   12.48
  -2  -1   3  517.48   11.32
  -2  -1   3  490.09   11.26
  -2  -1   3  521.82   10.47
  -2  -1   3  499.30   10.47
  -2  -1   3  472.65    9.96
   2   1  -3  507.13   10.47
   2   1  -3  492.05   11.33
   2   1  -3  474.37    9.98
   2   1  -3  502.50   10.46
   2   1  -3  502.63   19.28
   2   1  -3  494.33   10.48
   2   1  -3  493.17   12.47
   2   1  -3  503.42   10.53
   2   1  -3  509.25   11.27
  -3  -1   3  263.17    5.58
  -3  -1   3  229.17    5.97
  -3  -1   3  267.42    5.58
  -3  -1   3  269.30    5.29
  -3  -1   3  268.04    5.29
  -3  -1   3  274.18    5.58
   3   1  -3  267.61    6.07
   3   1  -3  272.26    5.57
   3   1  -3  278.00    6.01
   3   1  -3  270.10    5.58
   3   1  -3  257.54    6.67
   3   1  -3  264.93    5.29
   3   1  -3  270.83    5.61
  -4  -1   3    0.01    0.13
  -4  -1   3   -0.01    0.15
  -4  -1   3    0.06    0.21
  -4  -1   3    0.08    0.06
  -4  -1   3    0.10    0.22
   4   1  -3   -0.11    0.11
   4   1  -3    0.16    0.14
   4   1  -3    0.11    0.13
   4   1  -3   -0.18    0.17
   4   1  -3    0.06    0.17
   4   1  -3    0.17    0.13
  -5  -1   3    5.90    0.39
  -5  -1   3    5.48    0.42
  -5  -1   3    6.29    0.23
  -5  -1   3    6.13    0.40
  -5  -1   3    5.85    0.26
   5   1  -3    5.34    0.35
   5   1  -3    6.39    0.22
   5   1  -3    6.13    0.33
   5   1  -3    6.36    0.28
   5   1  -3    6.00    0.26
   5   1  -3    6.48    0.27
  -6  -1   3   -0.52    0.35
  -6  -1   3    0.01    0.14
  -6  -1   3    0.12    0.38
  -6  -1   3   -0.34    0.29
  -6  -1   3    0.00    0.15
  -6  -1   3   -0.04    0.07
   6   1  -3    0.07    0.16
   6   1  -3    0.00    0.15
   6   1  -3   -0.10    0.34
   6   1  -3    0.05    0.17
   6   1  -3   -0.21    0.11
   6   1  -3   -0.19    0.26
  -7  -1   3    1.51    0.34
  -7  -1   3    0.96    0.17
  -7  -1   3    1.00    0.36
  -7  -1   3    0.98    0.16
  -7  -1   3    0.94    0.34
   7   1  -3    0.77    0.32
   7   1  -3    0.86    0.41
   7   1  -3    0.86    0.37
   7   1  -3    0.86    0.18
   7   1  -3    0.88    0.16
  -8  -1   3    0.43    0.41
  -8  -1   3    0.08    0.45
  -8  -1   3    0.11    0.13
  -8  -1   3    0.10    0.53
   8   1  -3   -0.70    0.56
   8   1  -3   -0.02    0.17
   8   1  -3   -0.04    0.34
   8   1  -3   -0.28    0.37
  -9  -1   3    0.82    0.65
  -9  -1   3    1.55    0.68
   9   1  -3    0.61    0.43
   9   1  -3    0.52    0.53
   9   1  -3    0.44    0.48
 -10  -1   3    2.15    0.58
 -10  -1   3    1.94    0.79
  10   1  -3    1.94    0.62
  10   1  -3    1.48    0.76
 -11  -1   3    0.70    0.89
 -11  -1   3   -0.23    0.63
  11   1  -3    0.50    0.67
  11   1  -3    0.14    0.60
 -12  -1   3    0.57    0.73
 -12  -1   3   -0.31    0.99
  12   1  -3   -1.11    0.91
  12   0   3    1.16    0.83
 -12   0  -3    0.44    1.13
  11   0   3    0.89    0.74
  11   0   3    0.52    0.79
 -11   0  -3    2.25    0.76
 -11   0  -3    1.68    1.02
  10   0   3    0.20    0.68
  10   0   3   -0.22    0.48
 -10   0  -3    0.80    0.86
 -10   0  -3    1.52    0.88
   9   0   3   -0.08    0.42
   9   0   3   -0.06    0.42
  -9   0  -3   -0.31    0.74
  -9   0  -3   -0.41    0.55
   8   0   3   -0.01    0.37
   8   0   3    0.53    0.36
  -8   0  -3   -0.10    0.47
  -8   0  -3    1.80    0.58
   7   0   3   18.47    0.66
   7   0   3   19.67    0.49
   7   0   3   17.84    0.65
   7   0   3   18.87    0.58
  -7   0  -3   19.45    0.82
  -7   0  -3   19.45    0.75
  -7   0  -3   19.80    0.66
  -7   0  -3   18.54    0.41
  -7   0  -3   19.70    0.70
   6   0   3    0.29    0.36
   6   0   3   -0.13    0.14
   6   0   3   -0.01    0.21
   6   0   3   -0.44    0.25
   6   0   3    0.03    0.13
  -6   0  -3    0.10    0.13
  -6   0  -3   -0.45    0.38
  -6   0  -3    0.05    0.28
  -6   0  -3   -0.31    0.33
  -6   0  -3   -0.01    0.12
  -6   0  -3   -0.01    0.42
   5   0   3   43.52    1.00
   5   0   3   43.43    0.90
   5   0   3   42.28    1.12
   5   0   3   42.59    1.01
   5   0   3   41.88    1.02
   5   0   3   42.47    1.00
  -5   0  -3   42.73    1.00
  -5   0  -3   42.75    1.00
  -5   0  -3   43.02    1.25
  -5   0  -3   41.71    1.07
  -5   0  -3   42.28    0.92
  -5   0  -3   42.96    0.93
   4   0   3   -0.17    0.15
   4   0   3    0.03    0.11
   4   0   3    0.12    0.09
   4   0   3    0.16    0.23
   4   0   3    0.26    0.11
   4   0   3   -0.13    0.15
  -4   0  -3    0.16    0.19
  -4   0  -3   -0.16    0.09
  -4   0  -3    0.15    0.09
  -4   0  -3    0.44    0.22
  -4   0  -3    0.04    0.23
  -4   0  -3   -0.04    0.26
  -4   0  -3    0.10    0.11
   3   0   3   66.70    1.39
   3   0   3   68.62    1.39
   3   0   3   64.58    1.44
   3   0   3   64.33    1.67
   3   0   3   66.44    1.51
   3   0   3   65.96    1.51
  -3   0  -3   66.24    1.38
  -3   0  -3   64.60    1.34
  -3   0  -3   64.95    1.76
  -3   0  -3   65.26    1.40
  -3   0  -3   64.65    1.46
  -3   0  -3   66.03    1.67
  -3   0  -3   67.48    1.50
   2   0   3   -0.07    0.16
   2   0   3    0.08    0.10
   2   0   3    0.11    0.10
   2   0   3   -0.03    0.10
   2   0   3    0.01    0.08
   2   0   3   -0.02    0.12
   2   0   3    0.26    0.08
   2   0   3    0.02    0.08
   2   0   3   -0.03    0.08
  -2   0  -3    0.07    0.11
  -2   0  -3    0.14    0.10
  -2   0  -3   -0.03    0.08
  -2   0  -3    0.11    0.06
  -2   0  -3    0.05    0.08
  -2   0  -3   -0.01    0.17
  -2   0  -3    0.11    0.15
  -2   0  -3    0.18    0.11
  -2   0  -3   -0.17    0.13
  -2   0  -3   -0.06    0.08
   1   0   3   44.72    0.97
   1   0   3   43.65    1.14
   1   0   3   46.29    0.92
   1   0   3   44.86    1.04
   1   0   3   45.55    0.96
   1   0   3   45.56    1.04
   1   0   3   44.57    1.19
   1   0   3   45.58    0.96
  -1   0  -3   45.20    0.89
  -1   0  -3   45.89    1.04
  -1   0  -3   44.85    0.98
  -1   0  -3   44.31    1.20
  -1   0  -3   45.26    0.96
  -1   0  -3   45.56    0.97
  -1   0  -3   43.35    1.14
  -1   0  -3   44.51    1.04
  -1   0  -3   45.46    0.92
  -1   0  -3   45.37    0.96
   0   0   3   -0.04    0.06
   0   0   3    0.08    0.05
   0   0   3   -0.02    0.06
   0   0   3    0.04    0.04
   0   0   3   -0.10    0.05
   0   0   3   -0.01    0.05
   0   0   3   -0.05    0.05
   0   0   3   -0.02    0.06
   0   0  -3    0.01    0.02
   0   0  -3   -0.04    0.04
   0   0  -3    0.03    0.04
   0   0  -3   -0.03    0.04
   0   0  -3    0.04    0.04
   0   0  -3    0.04    0.04
   0   0  -3    0.05    0.05
   0   0  -3    0.02    0.04
  -1   0   3   67.21    1.41
  -1   0   3   66.44    1.41
  -1   0   3   70.06    1.52
  -1   0   3   67.55    1.35
  -1   0   3   67.14    2.59
  -1   0   3   65.58    1.52
   1   0  -3   64.52    1.41
   1   0  -3   67.91    1.41
   1   0  -3   68.14    2.59
   1   0  -3   65.37    1.68
   1   0  -3   67.97    1.52
   1   0  -3   65.44    1.52
   1   0  -3   65.60    1.35
  -2   0   3   -0.11    0.07
  -2   0   3   -0.16    0.08
  -2   0   3   -0.31    0.06
  -2   0   3   -0.21    0.08
  -2   0   3   -0.16    0.07
   2   0  -3   -0.06    0.10
   2   0  -3   -0.21    0.06
   2   0  -3   -0.25    0.07
   2   0  -3   -0.16    0.07
   2   0  -3   -0.40    0.11
   2   0  -3   -0.38    0.11
   2   0  -3   -0.14    0.07
  -3   0   3   87.88    1.93
  -3   0   3   79.19    1.92
  -3   0   3   84.56    1.79
  -3   0   3   84.18    2.20
  -3   0   3   81.72    1.84
  -3   0   3   85.72    1.75
   3   0  -3   85.67    1.93
   3   0  -3   87.62    1.78
   3   0  -3   85.48    1.74
   3   0  -3   86.73    1.78
   3   0  -3   86.52    1.93
  -4   0   3    0.17    0.10
  -4   0   3   -0.02    0.09
  -4   0   3    1.01    0.23
  -4   0   3    0.17    0.05
  -4   0   3    0.03    0.18
  -4   0   3    0.17    0.05
  -4   0   3    0.49    0.24
   4   0  -3    0.38    0.16
   4   0  -3    0.30    0.07
   4   0  -3    0.10    0.06
   4   0  -3    0.08    0.09
   4   0  -3   -0.06    0.15
  -5   0   3   14.07    0.33
  -5   0   3   14.40    0.34
  -5   0   3   13.93    0.45
  -5   0   3   13.33    0.55
  -5   0   3   13.55    0.47
   5   0  -3   13.11    0.47
   5   0  -3   14.38    0.48
   5   0  -3   13.97    0.36
   5   0  -3   13.55    0.36
  -6   0   3   -0.03    0.07
  -6   0   3    0.11    0.28
  -6   0   3    0.01    0.07
  -6   0   3   -0.05    0.36
  -6   0   3    0.61    0.29
   6   0  -3    0.11    0.09
   6   0  -3   -0.05    0.09
   6   0  -3    0.13    0.33
   6   0  -3   -0.16    0.23
  -7   0   3    0.17    0.31
  -7   0   3    0.36    0.49
  -7   0   3   -0.59    0.46
   7   0  -3   -0.13    0.38
   7   0  -3   -0.16    0.24
   7   0  -3   -0.21    0.36
  -8   0   3   -0.40    0.40
  -8   0   3    0.03    0.58
   8   0  -3   -0.92    0.42
   8   0  -3   -0.18    0.32
  -9   0   3    3.11    0.53
  -9   0   3    3.36    0.72
   9   0  -3    2.51    0.50
   9   0  -3    2.31    0.65
   9   0  -3    1.61    0.54
 -10   0   3    1.06    0.80
 -10   0   3    0.46    0.79
  10   0  -3    0.26    0.53
  10   0  -3    0.43    0.44
  10   0  -3    0.26    0.51
 -11   0   3   -0.12    0.66
 -11   0   3   -1.31    0.88
  11   0  -3    0.38    0.66
  11   0  -3   -1.12    0.78
 -12   0   3   -0.33    1.05
  12   0  -3   -0.40    0.86
  12   0  -3   -1.54    1.02
  12   1   3   -0.56    0.85
 -12  -1  -3    1.20    0.82
  11   1   3   -0.09    0.57
 -11  -1  -3    0.59    0.72
 -11  -1  -3   -0.30    0.71
  10   1   3   -0.38    0.52
 -10  -1  -3    0.60    0.63
 -10  -1  -3   -0.01    0.86
   9   1   3    0.43    0.50
   9   1   3    0.17    0.46
  -9  -1  -3    0.42    0.72
  -9  -1  -3    0.81    0.76
  -9  -1  -3    0.45    0.53
   8   1   3    0.66    0.20
   8   1   3    0.44    0.55
   8   1   3   -0.17    0.37
  -8  -1  -3    0.73    0.49
  -8  -1  -3    0.64    0.56
  -8  -1  -3    0.62    0.18
  -8  -1  -3    0.86    0.62
   7   1   3    8.19    0.68
   7   1   3    8.66    0.36
   7   1   3    8.84    0.51
  -7  -1  -3    8.67    0.65
  -7  -1  -3    8.54    0.54
  -7  -1  -3    8.04    0.32
  -7  -1  -3    7.55    0.59
   6   1   3    7.35    0.32
   6   1   3    6.54    0.24
   6   1   3    6.98    0.43
   6   1   3    7.08    0.32
   6   1   3    7.34    0.56
  -6  -1  -3    6.87    0.24
  -6  -1  -3    7.42    0.57
  -6  -1  -3    7.20    0.56
  -6  -1  -3    7.11    0.29
  -6  -1  -3    7.28    0.30
  -6  -1  -3    7.11    0.49
   5   1   3   19.89    0.53
   5   1   3   20.09    0.57
   5   1   3   19.51    0.47
   5   1   3   19.71    0.51
   5   1   3   19.47    0.54
   5   1   3   19.47    0.59
  -5  -1  -3   19.86    0.71
  -5  -1  -3   19.68    0.51
  -5  -1  -3   19.74    0.64
  -5  -1  -3   20.03    0.73
  -5  -1  -3   19.64    0.60
  -5  -1  -3   20.14    0.53
   4   1   3   34.54    0.83
   4   1   3   34.17    0.87
   4   1   3   35.28    0.83
   4   1   3   36.04    0.81
   4   1   3   34.05    0.83
   4   1   3   34.76    0.76
  -4  -1  -3   30.12    0.76
  -4  -1  -3   34.58    0.82
  -4  -1  -3   34.15    0.76
  -4  -1  -3   33.69    0.89
  -4  -1  -3   33.86    0.77
  -4  -1  -3   34.27    1.02
   3   1   3   21.89    0.55
   3   1   3   22.00    0.52
   3   1   3   21.39    0.54
   3   1   3   21.46    0.54
   3   1   3   21.08    0.50
  -3  -1  -3   21.59    0.50
  -3  -1  -3   21.51    0.50
  -3  -1  -3   21.76    0.56
  -3  -1  -3   21.34    0.51
  -3  -1  -3   20.65    0.55
  -3  -1  -3   21.92    0.51
  -3  -1  -3   20.61    0.55
  -3  -1  -3   20.73    0.65
   2   1   3  124.06    2.81
   2   1   3  122.56    2.64
   2   1   3  123.25    2.42
   2   1   3  127.58    3.23
   2   1   3  125.55    2.81
   2   1   3  123.62    2.59
   2   1   3  122.43    2.60
   2   1   3  124.21    2.47
   2   1   3  126.08    2.60
  -2  -1  -3  119.89    2.42
  -2  -1  -3  125.90    2.60
  -2  -1  -3  124.38    2.81
  -2  -1  -3  123.04    2.64
  -2  -1  -3  124.49    2.60
  -2  -1  -3  121.40    3.23
  -2  -1  -3  126.34    2.59
  -2  -1  -3  122.57    2.81
  -2  -1  -3  122.19    3.08
   1   1   3   16.52    0.42
   1   1   3   16.40    0.37
   1   1   3   15.70    0.39
   1   1   3   16.62    0.39
   1   1   3   16.88    0.36
   1   1   3   16.62    0.39
   1   1   3   16.33    0.49
   1   1   3   16.50    0.34
   1   1   3   16.83    0.42
  -1  -1  -3   16.74    0.42
  -1  -1  -3   16.52    0.39
  -1  -1  -3   16.60    0.48
  -1  -1  -3   16.42    0.40
  -1  -1  -3   16.27    0.42
  -1  -1  -3   16.18    0.35
  -1  -1  -3   16.49    0.39
  -1  -1  -3   17.08    0.37
   0   1   3   11.92    0.31
   0   1   3   12.17    0.29
   0   1   3   12.44    0.27
   0   1   3   12.10    0.29
   0   1   3   12.12    0.33
   0   1   3   11.95    0.24
   0   1   3   12.10    0.35
   0   1   3   11.98    0.29
   0  -1  -3   11.99    0.36
   0  -1  -3   13.06    0.31
   0  -1  -3   12.32    0.32
   0  -1  -3   12.17    0.27
   0  -1  -3   12.21    0.29
   0  -1  -3   11.94    0.29
   0  -1  -3   12.03    0.32
  -1   1   3  227.82    5.24
  -1   1   3  236.63    4.59
  -1   1   3  225.22    4.89
  -1   1   3  238.49    4.90
  -1   1   3  232.78    4.64
  -1   1   3  230.14    4.86
  -1   1   3  233.62    6.06
  -1   1   3  232.57    5.28
   1  -1  -3  233.14    5.24
   1  -1  -3  240.16    5.30
   1  -1  -3  235.35    4.56
   1  -1  -3  230.58    4.64
   1  -1  -3  233.62    4.92
   1  -1  -3  237.97    4.91
   1  -1  -3  232.21    6.03
   1  -1  -3  229.64    4.90
   1  -1  -3  234.03    9.00
  -2   1   3  471.20    9.35
  -2   1   3  474.58    9.84
  -2   1   3  417.76    9.83
  -2   1   3  469.70   10.59
  -2   1   3  468.35    9.22
   2  -1  -3  462.59    9.12
   2  -1  -3  467.14   10.59
   2  -1  -3  493.07    9.46
   2  -1  -3  483.45    9.84
   2  -1  -3  461.64   10.64
   2  -1  -3  479.84    9.80
  -3   1   3  275.36    5.34
  -3   1   3  277.81    6.08
  -3   1   3  265.65    5.64
  -3   1   3  265.78    6.09
  -3   1   3  261.27    5.22
   3  -1  -3  260.19    6.11
   3  -1  -3  256.27    6.04
   3  -1  -3  262.90    5.64
   3  -1  -3  278.52    5.35
   3  -1  -3  271.40    5.62
  -4   1   3    0.00    0.19
  -4   1   3    0.11    0.08
  -4   1   3    0.12    0.26
  -4   1   3    0.00    0.08
  -4   1   3   -0.02    0.24
   4  -1  -3   -0.06    0.09
   4  -1  -3    0.00    0.04
   4  -1  -3    0.08    0.08
   4  -1  -3   -0.48    0.24
  -5   1   3    5.91    0.35
  -5   1   3    6.18    0.16
  -5   1   3    6.30    0.48
  -5   1   3    6.14    0.16
  -5   1   3    6.23    0.44
   5  -1  -3    6.20    0.18
   5  -1  -3    5.71    0.43
   5  -1  -3    6.43    0.19
  -6   1   3   -0.25    0.41
  -6   1   3   -0.42    0.28
  -6   1   3    0.07    0.40
   6  -1  -3   -0.95    0.35
  -7   1   3    1.27    0.37
  -7   1   3    1.10    0.52
  -7   1   3    1.42    0.37
   7  -1  -3    0.88    0.32
   7  -1  -3    0.87    0.42
  -8   1   3   -0.08    0.42
  -8   1   3   -0.04    0.43
  -8   1   3   -0.58    0.42
   8  -1  -3   -0.24    0.48
   8  -1  -3   -0.66    0.45
   8  -1  -3   -0.31    0.34
  -9   1   3    0.77    0.70
  -9   1   3    0.27    0.71
   9  -1  -3    0.17    0.43
   9  -1  -3   -0.02    0.38
   9  -1  -3    0.06    0.55
 -10   1   3    1.96    0.82
  10  -1  -3    1.71    0.51
  10  -1  -3    0.99    0.79
  10  -1  -3    1.67    0.46
  10  -1  -3    0.90    0.44
 -11   1   3    0.81    0.71
  11  -1  -3   -0.73    0.74
  11  -1  -3   -0.01    0.66
  11  -1  -3    0.52    0.67
  11  -1  -3   -1.08    0.87
 -12   1   3    2.47    1.09
  12  -1  -3    0.21    0.83
  12  -1  -3   -0.09    0.73
  11   2   3    0.34    0.62
 -11  -2  -3    1.10    0.99
  10   2   3    3.46    0.60
 -10  -2  -3    3.97    0.87
 -10  -2  -3    3.51    0.90
   9   2   3    3.04    0.54
   9   2   3    2.05    0.46
  -9  -2  -3    3.67    0.80
  -9  -2  -3    4.63    0.84
  -9  -2  -3    3.31    0.57
   8   2   3    6.70    0.58
   8   2   3    6.85    0.69
   8   2   3    6.96    0.45
  -8  -2  -3    6.74    0.41
  -8  -2  -3    7.54    0.75
  -8  -2  -3    6.83    0.69
  -8  -2  -3    7.89    0.73
   7   2   3    0.51    0.33
   7   2   3    0.47    0.27
   7   2   3    0.36    0.29
   7   2   3    0.70    0.39
  -7  -2  -3    0.55    0.36
  -7  -2  -3    0.40    0.56
  -7  -2  -3    0.43    0.26
  -7  -2  -3    0.66    0.57
   6   2   3    0.61    0.33
   6   2   3    0.45    0.28
   6   2   3    0.40    0.19
   6   2   3    0.62    0.24
   6   2   3    0.44    0.21
  -6  -2  -3    0.58    0.35
  -6  -2  -3    0.83    0.31
  -6  -2  -3    0.30    0.18
  -6  -2  -3    0.52    0.48
  -6  -2  -3    0.37    0.24
  -6  -2  -3    1.00    0.21
   5   2   3   10.56    0.47
   5   2   3   11.34    0.44
   5   2   3   11.72    0.42
   5   2   3   10.87    0.36
   5   2   3   11.86    0.44
  -5  -2  -3   11.20    0.50
  -5  -2  -3   11.18    0.42
  -5  -2  -3   10.58    0.52
  -5  -2  -3   11.08    0.49
  -5  -2  -3    9.43    0.39
  -5  -2  -3   10.84    0.35
   4   2   3   73.66    1.74
   4   2   3   74.91    1.60
   4   2   3   75.02    1.62
   4   2   3   72.86    1.66
   4   2   3   75.86    1.74
  -4  -2  -3   73.23    1.56
  -4  -2  -3   73.44    1.69
  -4  -2  -3   73.60    1.73
  -4  -2  -3   72.68    1.61
  -4  -2  -3   74.25    1.60
  -4  -2  -3   72.79    2.04
   3   2   3   11.65    0.35
   3   2   3   12.31    0.39
   3   2   3   11.87    0.35
   3   2   3   11.96    0.28
   3   2   3   11.27    0.38
   3   2   3   11.54    0.38
  -3  -2  -3   11.47    0.41
  -3  -2  -3   11.78    0.35
  -3  -2  -3   11.53    0.33
  -3  -2  -3   11.58    0.37
  -3  -2  -3   11.10    0.51
   2   2   3  198.82    4.23
   2   2   3  208.39    4.59
   2   2   3  198.53    4.28
   2   2   3  197.54    4.58
   2   2   3  200.50    4.05
   2   2   3  202.26    4.24
  -2  -2  -3  200.35    5.25
  -2  -2  -3  211.40    4.24
  -2  -2  -3  200.49    4.25
  -2  -2  -3  202.91    4.59
  -2  -2  -3  204.70    4.24
   1   2   3   37.48    0.84
   1   2   3   37.34    0.84
   1   2   3   37.19    0.85
   1   2   3   37.30    1.05
   1   2   3   38.26    0.77
   1   2   3   36.19    0.91
   1   2   3   38.78    0.92
   1   2   3   36.86    0.83
  -1  -2  -3   37.61    0.92
  -1  -2  -3   38.74    0.77
  -1  -2  -3   38.58    0.86
  -1  -2  -3   38.26    0.83
  -1  -2  -3   36.80    0.84
  -1  -2  -3   38.49    0.84
  -1  -2  -3   37.74    0.91
  -1  -2  -3   37.37    1.04
   0   2   3  124.65    2.58
   0   2   3  119.30    2.57
   0   2   3  124.81    2.79
   0   2   3  119.10    2.78
   0   2   3  119.92    2.59
   0   2   3  119.78    2.58
   0   2   3  126.98    4.74
   0  -2  -3  122.69    2.58
   0  -2  -3  120.51    2.79
   0  -2  -3  123.10    2.78
   0  -2  -3  122.43    2.58
   0  -2  -3  121.30    2.44
   0  -2  -3  124.91    2.59
   0  -2  -3  121.93    2.57
   0  -2  -3  121.24    3.17
  -1   2   3  208.24    4.37
  -1   2   3  209.24    4.37
  -1   2   3  211.84    4.72
  -1   2   3  206.80    4.06
  -1   2   3  204.89    4.71
  -1   2   3  206.01    4.40
  -1   2   3  211.16    8.11
   1  -2  -3  205.65    4.17
   1  -2  -3  221.51    4.40
   1  -2  -3  201.32    8.07
   1  -2  -3  206.14    5.37
   1  -2  -3  212.34    4.37
   1  -2  -3  213.42    4.71
   1  -2  -3  207.21    4.72
   1  -2  -3  207.80    4.37
  -2   2   3   13.65    0.35
  -2   2   3   13.47    0.34
  -2   2   3   13.74    0.36
  -2   2   3   13.98    0.62
  -2   2   3   13.83    0.35
  -2   2   3   13.68    0.39
   2  -2  -3   13.77    0.40
   2  -2  -3   14.38    0.38
   2  -2  -3   14.02    0.35
   2  -2  -3   14.39    0.63
   2  -2  -3   14.05    0.39
  -3   2   3   21.67    0.53
  -3   2   3   23.57    0.59
  -3   2   3   23.13    0.54
  -3   2   3   23.32    0.55
   3  -2  -3   23.65    0.58
   3  -2  -3   23.49    0.53
   3  -2  -3   23.67    0.58
   3  -2  -3   23.57    1.03
  -4   2   3   92.60    1.95
  -4   2   3   88.76    1.88
  -4   2   3   91.50    2.10
  -4   2   3   91.32    1.95
   4  -2  -3   96.35    3.69
   4  -2  -3   92.46    2.11
   4  -2  -3   93.50    2.11
   4  -2  -3   93.58    1.94
  -5   2   3   11.02    0.29
  -5   2   3   10.80    0.51
  -5   2   3   11.43    0.30
  -5   2   3   10.82    0.52
   5  -2  -3   11.49    0.34
   5  -2  -3   12.05    0.81
   5  -2  -3   11.19    0.32
  -6   2   3    6.88    0.17
  -6   2   3    7.52    0.17
  -6   2   3    7.21    0.44
  -6   2   3    7.74    0.45
   6  -2  -3    7.39    0.23
   6  -2  -3    7.25    0.22
   6  -2  -3    7.51    0.68
  -7   2   3    0.11    0.37
  -7   2   3   -0.38    0.36
   7  -2  -3   -0.18    0.47
   7  -2  -3    0.15    0.39
   7  -2  -3    0.03    0.33
  -8   2   3    3.23    0.49
  -8   2   3    3.60    0.62
   8  -2  -3    2.37    0.42
   8  -2  -3    3.08    0.47
   8  -2  -3    1.98    0.60
  -9   2   3   -0.45    0.71
  -9   2   3    0.83    0.52
   9  -2  -3   -0.16    0.43
   9  -2  -3    0.45    0.40
   9  -2  -3    0.14    0.64
 -10   2   3    0.73    0.85
  10  -2  -3   -0.45    0.66
  10  -2  -3   -0.33    0.44
  10  -2  -3    0.03    0.55
  10  -2  -3   -0.32    0.64
 -11   2   3    0.93    0.72
  11  -2  -3    0.12    0.48
  11  -2  -3   -0.57    0.71
  11  -2  -3    0.73    0.54
 -12   2   3    0.73    1.10
  12  -2  -3    0.49    0.55
  11   3   3    0.55    0.67
 -11  -3  -3    0.97    0.72
  10   3   3    0.80    0.61
 -10  -3  -3    1.38    0.65
   9   3   3    2.46    0.77
   9   3   3    1.77    0.47
   9   3   3    1.30    0.37
  -9  -3  -3    1.72    0.35
  -9  -3  -3    2.45    0.79
  -9  -3  -3    2.75    0.60
   8   3   3    1.06    0.49
   8   3   3    0.46    0.38
   8   3   3    0.47    0.46
  -8  -3  -3   -0.27    0.67
  -8  -3  -3    0.59    0.36
  -8  -3  -3    0.94    0.71
   7   3   3    4.30    0.48
   7   3   3    3.85    0.39
   7   3   3    3.47    0.37
  -7  -3  -3    4.32    0.48
  -7  -3  -3    5.50    0.70
  -7  -3  -3    4.05    0.37
   6   3   3    9.20    0.53
   6   3   3    7.83    0.31
   6   3   3    8.39    0.54
   6   3   3    8.50    0.49
   6   3   3    8.36    0.41
  -6  -3  -3    7.94    0.44
  -6  -3  -3    8.92    0.50
  -6  -3  -3    9.24    0.73
  -6  -3  -3    8.20    0.53
   5   3   3    4.62    0.20
   5   3   3    4.98    0.36
   5   3   3    4.66    0.39
   5   3   3    4.63    0.19
   5   3   3    4.27    0.37
   5   3   3    4.89    0.40
   5   3   3    4.29    0.32
  -5  -3  -3    4.15    0.31
  -5  -3  -3    4.14    0.36
  -5  -3  -3    4.66    0.57
  -5  -3  -3    4.65    0.32
  -5  -3  -3    4.09    0.36
   4   3   3   21.53    0.58
   4   3   3   20.37    0.43
   4   3   3   21.59    0.59
   4   3   3   20.67    0.63
   4   3   3   21.25    0.43
   4   3   3   20.71    0.63
   4   3   3   21.10    0.62
  -4  -3  -3   21.07    0.57
  -4  -3  -3   20.74    0.83
  -4  -3  -3   20.69    0.60
  -4  -3  -3   20.52    0.63
  -4  -3  -3   20.23    0.54
  -4  -3  -3   20.25    0.54
   3   3   3   81.11    1.94
   3   3   3   84.27    1.94
   3   3   3   83.80    1.79
   3   3   3   82.10    1.79
   3   3   3   81.44    1.83
  -3  -3  -3   81.20    1.95
  -3  -3  -3   80.36    1.80
  -3  -3  -3   85.59    1.80
  -3  -3  -3   80.61    2.24
   2   3   3    0.27    0.16
   2   3   3   -0.01    0.14
   2   3   3    0.06    0.24
   2   3   3    0.12    0.20
   2   3   3    0.13    0.14
  -2  -3  -3    0.22    0.21
  -2  -3  -3    0.11    0.24
  -2  -3  -3    0.10    0.21
   1   3   3   16.82    0.51
   1   3   3   16.42    0.48
   1   3   3   15.71    0.44
   1   3   3   16.75    0.45
  -1  -3  -3   17.02    0.59
  -1  -3  -3   16.37    0.44
  -1  -3  -3   16.69    0.49
  -1  -3  -3   15.77    0.37
   0   3   3  416.85    9.48
   0   3   3  443.32    9.43
   0   3   3  447.01   10.14
   0   3   3  439.73    9.40
   0   3   3  464.07   17.30
   0  -3  -3  462.20    9.41
   0  -3  -3  444.10   17.45
   0  -3  -3  454.22    9.03
   0  -3  -3  458.81   11.67
   0  -3  -3  450.71   10.15
  -1   3   3    9.43    0.54
  -1   3   3    9.30    0.32
  -1   3   3    8.89    0.34
  -1   3   3    9.52    0.28
  -1   3   3    9.27    0.29
  -1   3   3    8.74    0.29
   1  -3  -3   10.13    0.55
   1  -3  -3    9.78    0.37
   1  -3  -3    9.67    0.31
   1  -3  -3    8.94    0.33
   1  -3  -3    9.25    0.30
  -2   3   3   74.91    1.67
  -2   3   3   76.76    1.69
  -2   3   3   77.72    1.57
  -2   3   3   75.34    1.81
  -2   3   3   77.67    1.68
  -2   3   3   83.56    3.10
  -2   3   3   77.36    1.61
   2  -3  -3   78.55    3.10
   2  -3  -3   76.78    1.82
   2  -3  -3   78.53    1.68
   2  -3  -3   79.30    1.81
  -3   3   3   38.02    1.57
  -3   3   3   37.85    0.85
  -3   3   3   37.11    0.86
  -3   3   3   36.46    0.91
  -3   3   3   36.93    0.85
  -3   3   3   37.29    0.87
   3  -3  -3   36.93    0.93
   3  -3  -3   38.41    0.91
   3  -3  -3   37.57    0.85
   3  -3  -3   38.30    1.60
  -4   3   3   23.76    0.69
  -4   3   3   25.53    0.65
  -4   3   3   25.08    0.61
  -4   3   3   25.72    0.62
   4  -3  -3   25.66    0.68
   4  -3  -3   26.06    0.66
   4  -3  -3   24.99    0.61
   4  -3  -3   26.22    1.22
  -5   3   3   11.23    0.36
  -5   3   3   11.07    0.45
  -5   3   3   10.23    0.33
  -5   3   3   11.95    0.46
   5  -3  -3   11.75    0.40
   5  -3  -3   10.93    0.32
   5  -3  -3   11.41    0.84
   5  -3  -3   11.14    0.37
   5  -3  -3   10.69    0.32
  -6   3   3    4.17    0.25
  -6   3   3    4.45    0.38
  -6   3   3    4.24    0.25
  -6   3   3    4.12    0.49
   6  -3  -3    4.45    0.25
   6  -3  -3    3.11    0.50
   6  -3  -3    4.54    0.28
  -7   3   3    3.96    0.13
  -7   3   3    3.44    0.57
  -7   3   3    5.29    0.58
   7  -3  -3    4.37    0.22
   7  -3  -3    4.67    0.49
   7  -3  -3    3.01    0.57
  -8   3   3    0.58    0.45
  -8   3   3    1.21    0.48
   8  -3  -3    0.40    0.58
   8  -3  -3   -0.45    0.45
   8  -3  -3    0.50    0.60
  -9   3   3    1.82    0.57
  -9   3   3    1.36    0.54
   9  -3  -3    1.85    0.50
   9  -3  -3    0.88    0.70
 -10   3   3    0.52    0.63
 -10   3   3    2.40    0.86
  10  -3  -3    0.09    0.73
  10  -3  -3   -0.24    0.75
 -11   3   3    1.52    1.00
  11  -3  -3   -0.24    0.59
  11  -3  -3   -0.96    0.69
 -12   3   3    0.98    0.83
  12  -3  -3    0.73    0.88
  12  -3  -3   -0.77    0.77
  11   4   3    2.79    0.77
 -11  -4  -3    3.59    1.03
  10   4   3    2.71    0.94
 -10  -4  -3    2.47    0.99
 -10  -4  -3    2.67    0.93
   9   4   3   -0.57    0.58
   9   4   3   -0.35    0.43
  -9  -4  -3    0.23    0.87
  -9  -4  -3    0.65    0.42
  -9  -4  -3   -0.21    0.76
   8   4   3    1.67    0.44
   8   4   3    1.34    0.43
   8   4   3    2.48    0.75
  -8  -4  -3    1.98    0.71
  -8  -4  -3    1.54    0.44
  -8  -4  -3    2.54    0.79
   7   4   3    2.63    0.42
   7   4   3    2.02    0.66
   7   4   3    2.66    0.39
  -7  -4  -3    3.30    0.77
  -7  -4  -3    2.24    0.47
  -7  -4  -3    2.38    0.44
   6   4   3    2.99    0.37
   6   4   3    2.63    0.41
   6   4   3    2.86    0.58
  -6  -4  -3    3.05    0.35
  -6  -4  -3    3.55    0.71
  -6  -4  -3    3.29    0.43
  -6  -4  -3    2.90    0.38
   5   4   3   40.50    1.11
   5   4   3   41.77    1.14
   5   4   3   43.31    1.07
   5   4   3   42.88    1.04
  -5  -4  -3   41.41    1.10
  -5  -4  -3   42.42    1.41
  -5  -4  -3   42.41    1.07
  -5  -4  -3   42.45    1.14
   4   4   3   31.76    0.79
   4   4   3   30.75    0.93
   4   4   3   31.70    0.83
   4   4   3   31.66    0.91
  -4  -4  -3   30.96    0.85
  -4  -4  -3   31.45    0.86
  -4  -4  -3   32.06    0.92
  -4  -4  -3   31.37    1.04
   3   4   3    0.32    0.27
   3   4   3   -0.49    0.34
   3   4   3    0.18    0.19
   3   4   3    0.05    0.23
  -3  -4  -3    0.21    0.29
  -3  -4  -3   -0.48    0.20
  -3  -4  -3    0.62    0.36
  -3  -4  -3    0.01    0.21
   2   4   3   54.52    1.25
   2   4   3   54.76    1.24
   2   4   3   53.59    1.34
   2   4   3   53.89    1.27
  -2  -4  -3   52.64    1.08
  -2  -4  -3   54.90    1.26
  -2  -4  -3   51.16    1.52
  -2  -4  -3   53.66    1.36
   1   4   3   50.54    1.15
   1   4   3   50.51    1.15
   1   4   3   50.00    1.14
   1   4   3   50.66    1.26
  -1  -4  -3   49.56    1.16
  -1  -4  -3   51.16    1.05
  -1  -4  -3   50.65    1.46
  -1  -4  -3   49.92    1.26
   0   4   3    0.13    0.16
   0   4   3    0.18    0.18
   0   4   3    0.47    0.23
   0   4   3    0.71    0.24
   0  -4  -3    0.26    0.26
   0  -4  -3    0.35    0.18
   0  -4  -3    0.15    0.19
  -1   4   3  177.51    3.49
  -1   4   3  171.71    3.97
  -1   4   3  174.68    3.69
  -1   4   3  176.92    3.70
   1  -4  -3  172.00    6.79
   1  -4  -3  173.38    3.99
   1  -4  -3  170.22    3.68
  -2   4   3   47.62    1.09
  -2   4   3   47.78    1.10
  -2   4   3   46.23    1.15
  -2   4   3   47.22    1.09
  -2   4   3   47.86    1.04
  -2   4   3   46.71    1.01
   2  -4  -3   48.59    1.17
   2  -4  -3   46.63    1.09
   2  -4  -3   47.53    2.00
   2  -4  -3   46.71    1.19
  -3   4   3   28.91    0.77
  -3   4   3   29.54    0.74
  -3   4   3   28.53    0.72
  -3   4   3   28.07    0.73
  -3   4   3   28.73    0.74
   3  -4  -3   30.72    1.37
   3  -4  -3   30.24    0.77
   3  -4  -3   29.15    0.74
   3  -4  -3   29.04    0.81
  -4   4   3   12.22    0.46
  -4   4   3   12.58    0.42
  -4   4   3   11.39    0.45
  -4   4   3   12.32    0.44
  -4   4   3   11.67    0.43
   4  -4  -3   11.55    0.84
   4  -4  -3   11.99    0.51
   4  -4  -3   11.54    0.39
   4  -4  -3   12.77    0.45
  -5   4   3    0.85    0.22
  -5   4   3    0.47    0.24
  -5   4   3    0.53    0.39
  -5   4   3    0.02    0.30
   5  -4  -3    0.33    0.37
   5  -4  -3    0.74    0.20
   5  -4  -3    0.23    0.25
   5  -4  -3    0.52    0.21
  -6   4   3    1.01    0.35
  -6   4   3    2.54    0.39
  -6   4   3    0.56    0.25
   6  -4  -3    1.62    0.50
   6  -4  -3    0.70    0.26
   6  -4  -3    0.29    0.44
  -7   4   3    2.47    0.23
  -7   4   3    3.05    0.45
  -7   4   3    2.26    0.59
   7  -4  -3    2.26    0.25
   7  -4  -3    2.02    0.56
   7  -4  -3    2.60    0.54
  -8   4   3    1.13    0.67
  -8   4   3    0.37    0.49
   8  -4  -3    0.32    0.57
   8  -4  -3    0.93    0.60
   8  -4  -3    0.21    0.48
  -9   4   3    1.30    0.78
  -9   4   3    1.17    0.57
   9  -4  -3    1.15    0.71
   9  -4  -3    0.59    0.59
   9  -4  -3    0.53    0.73
 -10   4   3    0.51    0.91
 -10   4   3    0.95    0.64
  10  -4  -3    0.26    0.80
 -11   4   3    0.34    0.72
 -11   4   3    0.25    0.74
  11  -4  -3    1.17    0.65
 -12   4   3   -0.50    0.83
 -11  -5  -3    1.54    1.03
  10   5   3   -0.13    0.71
 -10  -5  -3    0.89    0.90
 -10  -5  -3   -0.13    0.75
   9   5   3    1.03    0.88
   9   5   3    0.70    0.54
  -9  -5  -3    1.33    0.60
  -9  -5  -3    1.20    0.99
  -9  -5  -3    1.44    0.54
   8   5   3    0.83    0.46
   8   5   3    0.86    0.48
   8   5   3    1.32    0.59
  -8  -5  -3    1.25    0.54
  -8  -5  -3    0.46    0.53
  -8  -5  -3    2.75    0.94
   7   5   3   11.76    0.77
   7   5   3   11.82    0.83
   7   5   3   10.78    0.70
  -7  -5  -3    9.88    0.86
  -7  -5  -3   10.76    0.69
  -7  -5  -3   10.69    0.83
   6   5   3    5.48    0.48
   6   5   3    5.16    0.45
   6   5   3    6.17    0.69
  -6  -5  -3    6.57    0.67
  -6  -5  -3    4.82    0.48
  -6  -5  -3    4.43    0.53
   5   5   3    1.34    0.36
   5   5   3    1.27    0.40
   5   5   3    0.99    0.35
   5   5   3    1.18    0.39
  -5  -5  -3    0.96    0.40
  -5  -5  -3    1.56    0.54
  -5  -5  -3    1.30    0.41
  -5  -5  -3    1.12    0.22
   4   5   3    2.41    0.49
   4   5   3    1.87    0.36
   4   5   3    2.22    0.34
   4   5   3    2.00    0.39
  -4  -5  -3    2.34    0.29
  -4  -5  -3    1.92    0.39
  -4  -5  -3    2.17    0.65
  -4  -5  -3    1.45    0.40
   3   5   3   20.53    0.61
   3   5   3   18.79    0.65
   3   5   3   20.63    0.74
   3   5   3   19.45    0.67
  -3  -5  -3   19.78    0.71
  -3  -5  -3   20.42    0.78
  -3  -5  -3   20.38    0.91
  -3  -5  -3   20.16    0.67
   2   5   3    0.77    0.33
   2   5   3    0.26    0.28
   2   5   3    0.23    0.35
   2   5   3    0.80    0.25
  -2  -5  -3    0.51    0.25
  -2  -5  -3    1.16    0.37
  -2  -5  -3    0.16    0.51
  -2  -5  -3    0.10    0.28
  -2  -5  -3   -0.11    0.12
   1   5   3  106.83    2.54
   1   5   3  105.83    2.37
   1   5   3  110.86    2.37
   1   5   3  107.35    2.36
  -1  -5  -3  104.49    2.91
  -1  -5  -3  109.60    2.38
  -1  -5  -3  108.12    2.58
  -1  -5  -3  108.30    2.19
   0   5   3    0.17    0.27
   0   5   3    1.12    0.32
   0   5   3    0.57    0.23
   0   5   3    0.59    0.21
   0  -5  -3    0.51    0.25
   0  -5  -3    1.61    0.32
   0  -5  -3    0.28    0.35
  -1   5   3   35.96    0.82
  -1   5   3   36.31    1.00
  -1   5   3   35.56    0.90
  -1   5   3   35.40    0.89
   1  -5  -3   36.79    1.04
   1  -5  -3   36.76    0.94
   1  -5  -3   36.95    1.62
  -2   5   3    1.11    0.23
  -2   5   3    1.67    0.25
  -2   5   3    1.25    0.27
  -2   5   3    2.04    0.31
  -2   5   3    1.84    0.30
   2  -5  -3    1.69    0.33
   2  -5  -3    1.19    0.35
   2  -5  -3    1.57    0.30
  -3   5   3    7.70    0.46
  -3   5   3    8.63    0.44
  -3   5   3    8.43    0.43
  -3   5   3    8.22    0.48
   3  -5  -3    8.34    0.51
   3  -5  -3    8.21    0.81
   3  -5  -3    8.33    0.43
  -4   5   3    1.95    0.31
  -4   5   3    2.01    0.37
  -4   5   3    2.08    0.30
  -4   5   3    2.29    0.26
  -4   5   3    1.75    0.30
   4  -5  -3    1.32    0.40
   4  -5  -3    1.61    0.36
   4  -5  -3    1.95    0.26
   4  -5  -3    1.98    0.26
  -5   5   3   24.47    0.73
  -5   5   3   22.72    0.78
  -5   5   3   23.00    0.72
  -5   5   3   22.32    0.70
   5  -5  -3   24.27    1.38
   5  -5  -3   23.82    0.65
   5  -5  -3   24.52    0.79
   5  -5  -3   23.33    0.89
  -6   5   3    1.25    0.54
  -6   5   3    1.79    0.40
  -6   5   3    2.26    0.34
   6  -5  -3    1.31    0.51
   6  -5  -3    1.95    0.33
   6  -5  -3    2.56    0.60
  -7   5   3    1.35    0.63
  -7   5   3    1.19    0.30
  -7   5   3    0.86    0.44
   7  -5  -3    0.64    0.65
   7  -5  -3    1.00    0.32
   7  -5  -3    0.99    0.61
  -8   5   3   -0.46    0.50
  -8   5   3    0.78    0.52
   8  -5  -3    0.30    0.64
   8  -5  -3   -0.11    0.48
  -9   5   3    1.08    0.60
  -9   5   3    0.79    0.82
   9  -5  -3   -0.85    0.64
   9  -5  -3   -0.74    0.58
 -10   5   3   -0.83    0.92
 -10   5   3    0.30    0.91
  10  -5  -3   -0.32    0.63
 -11   5   3   -0.24    0.76
  11  -5  -3    0.35    0.96
  10   6   3   -0.73    0.66
  10   6   3    0.15    0.75
 -10  -6  -3    1.65    1.18
 -10  -6  -3    0.11    0.67
 -10  -6  -3    1.23    0.92
   9   6   3   -1.45    0.65
   9   6   3    0.14    0.68
  -9  -6  -3   -0.15    0.84
  -9  -6  -3   -0.10    0.54
  -9  -6  -3    0.22    1.09
   8   6   3    0.26    0.54
   8   6   3    0.18    0.85
   8   6   3    0.66    0.52
  -8  -6  -3   -0.24    0.55
  -8  -6  -3    0.78    0.74
  -8  -6  -3    0.69    0.76
   7   6   3    0.57    0.52
   7   6   3    0.49    0.56
   7   6   3    0.96    0.50
  -7  -6  -3    1.13    0.70
  -7  -6  -3    0.12    0.53
  -7  -6  -3    0.07    0.66
   6   6   3    3.29    0.53
   6   6   3    3.58    0.55
   6   6   3    3.66    0.48
  -6  -6  -3    4.66    0.72
  -6  -6  -3    3.00    0.62
  -6  -6  -3    2.97    0.55
   5   6   3   16.60    0.75
   5   6   3   16.93    0.74
   5   6   3   14.91    0.74
   5   6   3   16.31    0.84
  -5  -6  -3   15.40    0.81
  -5  -6  -3   14.78    0.89
  -5  -6  -3   15.33    0.85
   4   6   3    8.89    0.62
   4   6   3    7.58    0.49
   4   6   3    7.00    0.55
   4   6   3    8.57    0.75
  -4  -6  -3    8.06    0.51
  -4  -6  -3    7.56    0.70
  -4  -6  -3    7.27    0.57
  -4  -6  -3    6.94    0.55
   3   6   3   -0.77    0.46
   3   6   3   -0.14    0.31
   3   6   3   -0.53    0.40
   3   6   3   -0.06    0.26
  -3  -6  -3   -0.30    0.33
  -3  -6  -3   -0.85    0.44
  -3  -6  -3    0.26    0.38
  -3  -6  -3   -0.33    0.48
   2   6   3    3.84    0.39
   2   6   3    4.26    0.45
   2   6   3    4.18    0.44
   2   6   3    4.44    0.47
  -2  -6  -3    4.02    0.52
  -2  -6  -3    3.99    0.41
  -2  -6  -3    3.67    0.25
  -2  -6  -3    3.47    0.36
  -2  -6  -3    3.90    0.50
   1   6   3    2.89    0.30
   1   6   3    2.73    0.42
   1   6   3    1.91    0.32
   1   6   3    2.78    0.30
  -1  -6  -3    2.87    0.62
  -1  -6  -3    2.61    0.25
  -1  -6  -3    1.83    0.46
  -1  -6  -3    2.73    0.43
  -1  -6  -3    2.27    0.43
   0   6   3   18.22    0.75
   0   6   3   17.32    0.60
   0   6   3   17.65    0.62
   0   6   3   17.92    0.70
   0  -6  -3   17.70    1.06
   0  -6  -3   18.73    0.71
   0  -6  -3   16.88    0.68
   0  -6  -3   17.01    0.68
  -1   6   3    0.43    0.28
  -1   6   3    1.47    0.38
  -1   6   3    1.06    0.22
  -1   6   3    0.56    0.32
   1  -6  -3    1.45    0.37
   1  -6  -3    0.61    0.43
   1  -6  -3    0.96    0.42
  -2   6   3    3.21    0.37
  -2   6   3    3.55    0.30
  -2   6   3    3.42    0.40
  -2   6   3    2.78    0.33
  -2   6   3    5.33    0.42
   2  -6  -3    2.69    0.34
   2  -6  -3    2.12    0.47
   2  -6  -3    3.07    0.38
  -3   6   3    5.67    0.43
  -3   6   3    6.04    0.45
  -3   6   3    7.01    0.53
  -3   6   3    5.96    0.44
   3  -6  -3    4.56    0.45
   3  -6  -3    5.91    0.93
   3  -6  -3    6.26    0.48
   3  -6  -3    5.31    0.56
  -4   6   3   12.58    0.61
  -4   6   3   12.92    0.59
  -4   6   3   12.92    0.67
  -4   6   3   11.70    0.49
   4  -6  -3   13.39    0.54
   4  -6  -3   12.37    0.67
   4  -6  -3   12.36    1.13
   4  -6  -3   14.98    0.90
  -5   6   3    6.82    0.53
  -5   6   3    7.10    0.59
  -5   6   3    6.55    0.48
   5  -6  -3    6.96    1.04
   5  -6  -3    8.30    0.74
   5  -6  -3    6.78    0.58
  -6   6   3    2.81    0.46
  -6   6   3    3.05    0.57
  -6   6   3    2.78    0.41
   6  -6  -3    2.13    0.43
   6  -6  -3    2.05    0.59
   6  -6  -3    3.21    0.70
  -7   6   3    3.81    0.66
  -7   6   3    3.87    0.71
  -7   6   3    3.05    0.44
   7  -6  -3    3.53    0.59
   7  -6  -3    2.74    0.67
   7  -6  -3    2.98    0.41
  -8   6   3   -0.23    0.38
  -8   6   3   -0.12    0.76
  -8   6   3    0.32    0.54
   8  -6  -3    0.10    0.77
  -9   6   3   -0.48    0.85
  -9   6   3    0.49    0.86
   9  -6  -3   -0.08    0.81
   9  -6  -3   -0.35    0.64
 -10   6   3    0.40    0.97
 -10   6   3    1.24    0.99
  10  -6  -3   -0.16    0.70
 -11   6   3   -1.25    0.78
  10   7   3   -1.93    0.63
 -10  -7  -3   -0.58    0.75
 -10  -7  -3    0.27    1.28
 -10  -7  -3   -1.02    0.93
   9   7   3    2.21    1.03
   9   7   3   -0.09    0.78
  -9  -7  -3    0.73    0.88
  -9  -7  -3    1.84    1.21
  -9  -7  -3    0.68    0.64
   8   7   3   -0.13    0.58
   8   7   3    0.85    0.93
   8   7   3   -0.65    0.63
  -8  -7  -3    0.12    0.77
  -8  -7  -3    0.25    0.74
  -8  -7  -3    0.05    0.83
   7   7   3    0.57    0.55
   7   7   3    1.32    0.86
   7   7   3    1.27    0.62
  -7  -7  -3    1.12    0.72
  -7  -7  -3    1.50    0.65
  -7  -7  -3    1.84    0.80
   6   7   3    9.63    0.81
   6   7   3    9.46    0.82
   6   7   3   10.42    0.92
  -6  -7  -3    8.18    0.73
  -6  -7  -3    9.38    0.96
  -6  -7  -3    8.46    0.70
   5   7   3    0.88    0.48
   5   7   3    0.91    0.51
   5   7   3    0.84    0.43
   5   7   3    0.79    0.51
  -5  -7  -3    2.22    0.94
  -5  -7  -3    0.89    0.43
  -5  -7  -3    0.33    0.58
   4   7   3    6.57    0.47
   4   7   3    7.13    0.55
   4   7   3    8.19    0.70
   4   7   3    7.28    0.63
  -4  -7  -3    6.45    0.63
  -4  -7  -3    7.29    0.61
  -4  -7  -3    7.07    0.97
  -4  -7  -3    6.41    0.65
   3   7   3    0.79    0.45
   3   7   3    0.52    0.50
   3   7   3    1.42    0.54
   3   7   3    0.68    0.40
  -3  -7  -3    0.27    0.55
  -3  -7  -3    0.64    0.59
  -3  -7  -3   -0.17    0.53
  -3  -7  -3    0.61    0.42
   2   7   3    0.83    0.49
   2   7   3    1.70    0.52
   2   7   3    1.66    0.33
   2   7   3    1.32    0.36
  -2  -7  -3    1.17    0.57
  -2  -7  -3    1.76    0.57
  -2  -7  -3    1.32    0.48
  -2  -7  -3    2.04    0.24
  -2  -7  -3    1.00    0.39
   1   7   3    9.34    0.61
   1   7   3    9.09    0.56
   1   7   3   10.93    0.79
   1   7   3    9.69    0.54
  -1  -7  -3    8.84    0.57
  -1  -7  -3    9.01    0.89
  -1  -7  -3   10.14    0.71
  -1  -7  -3    8.06    0.64
  -1  -7  -3    9.16    0.43
   0   7   3    5.98    0.54
   0   7   3    5.56    0.53
   0   7   3    6.08    0.34
   0   7   3    4.94    0.39
   0   7   3    5.57    0.46
   0  -7  -3    5.03    0.42
   0  -7  -3    5.69    0.53
   0  -7  -3    4.19    0.63
   0  -7  -3    4.60    0.46
  -1   7   3    2.51    0.48
  -1   7   3    3.03    0.49
  -1   7   3    2.64    0.30
  -1   7   3    2.48    0.38
   1  -7  -3    2.01    0.55
   1  -7  -3    2.26    0.47
   1  -7  -3    2.20    0.40
   1  -7  -3    2.46    0.58
  -2   7   3    7.57    0.68
  -2   7   3    4.13    0.40
  -2   7   3    3.75    0.38
  -2   7   3    4.82    0.40
  -2   7   3    4.83    0.36
   2  -7  -3    4.97    0.48
   2  -7  -3    5.27    0.51
   2  -7  -3    3.17    0.60
   2  -7  -3    3.71    0.42
  -3   7   3   28.06    0.88
  -3   7   3   26.38    0.78
  -3   7   3   29.04    0.94
  -3   7   3   25.10    0.78
  -3   7   3   27.18    0.94
   3  -7  -3   27.82    1.66
   3  -7  -3   27.56    1.03
   3  -7  -3   27.53    0.88
   3  -7  -3   30.12    1.20
  -4   7   3    0.08    0.51
  -4   7   3    0.99    0.43
  -4   7   3    0.41    0.45
  -4   7   3    0.66    0.40
   4  -7  -3    0.70    0.51
   4  -7  -3    0.73    0.54
   4  -7  -3    0.69    0.39
   4  -7  -3    0.26    0.47
  -5   7   3    0.52    0.36
  -5   7   3    1.50    0.45
  -5   7   3    1.08    0.58
   5  -7  -3    0.94    0.58
   5  -7  -3    1.22    0.55
   5  -7  -3    1.22    0.47
  -6   7   3    0.19    0.47
  -6   7   3    0.33    0.50
  -6   7   3    0.08    0.42
   6  -7  -3    0.51    0.58
   6  -7  -3    0.17    0.61
   6  -7  -3   -0.10    0.44
  -7   7   3   -0.36    0.67
  -7   7   3   -0.28    0.73
  -7   7   3   -0.66    0.46
   7  -7  -3   -0.03    0.48
   7  -7  -3   -0.50    0.60
  -8   7   3    0.56    0.83
  -8   7   3    0.82    0.80
   8  -7  -3   -0.25    0.64
   8  -7  -3    0.02    0.89
   8  -7  -3    0.80    0.45
  -9   7   3   -0.01    0.65
  -9   7   3   -0.07    0.91
   9  -7  -3   -0.40    0.70
   9  -7  -3   -1.89    0.88
 -10   7   3   -0.79    1.01
   9   8   3   -2.09    0.74
  -9  -8  -3   -0.63    0.74
  -9  -8  -3    2.32    1.38
   8   8   3    0.13    0.75
   8   8   3    0.01    0.74
  -8  -8  -3   -1.16    1.26
  -8  -8  -3    0.51    0.60
  -8  -8  -3   -1.21    0.74
   7   8   3    0.54    0.62
   7   8   3   -0.14    0.70
   7   8   3    1.29    0.95
  -7  -8  -3   -0.04    0.75
  -7  -8  -3   -0.45    0.73
  -7  -8  -3   -0.05    1.18
   6   8   3    0.18    0.62
   6   8   3    0.30    0.69
   6   8   3    0.26    0.59
  -6  -8  -3   -0.75    0.69
  -6  -8  -3   -0.49    0.82
   5   8   3    4.28    0.70
   5   8   3    4.34    0.62
   5   8   3    3.66    0.60
   5   8   3    2.72    0.62
  -5  -8  -3    3.10    0.54
  -5  -8  -3    2.78    0.54
  -5  -8  -3    4.01    0.84
   4   8   3    0.40    0.68
   4   8   3    0.25    0.43
   4   8   3    0.09    0.64
   4   8   3    1.11    0.54
  -4  -8  -3    0.24    0.45
  -4  -8  -3    0.08    0.99
  -4  -8  -3   -0.16    0.48
  -4  -8  -3    0.45    0.67
   3   8   3   -0.30    0.42
   3   8   3   -0.08    0.63
   3   8   3   -0.36    0.61
   3   8   3    0.54    0.52
  -3  -8  -3    0.05    0.49
  -3  -8  -3   -0.38    0.48
  -3  -8  -3   -0.43    0.66
  -3  -8  -3   -0.54    0.45
   2   8   3   -0.33    0.39
   2   8   3   -1.14    0.40
   2   8   3    0.50    0.51
   2   8   3    0.04    0.44
  -2  -8  -3   -1.08    0.60
  -2  -8  -3   -0.43    0.48
  -2  -8  -3   -0.05    0.39
  -2  -8  -3   -1.60    0.87
   1   8   3   -0.58    0.42
   1   8   3   -0.41    0.49
   1   8   3    0.03    0.50
   1   8   3   -0.53    0.56
  -1  -8  -3   -0.09    0.60
  -1  -8  -3   -0.17    0.47
  -1  -8  -3   -0.93    0.58
  -1  -8  -3    0.20    0.33
  -1  -8  -3   -0.33    0.60
   0   8   3    2.50    0.45
   0   8   3    2.39    0.40
   0   8   3    3.60    0.61
   0   8   3    2.86    0.48
   0  -8  -3    3.61    0.63
   0  -8  -3    3.88    0.68
   0  -8  -3    2.91    0.50
   0  -8  -3    2.18    0.58
   0  -8  -3    2.29    0.68
  -1   8   3   13.57    0.51
  -1   8   3   11.82    0.63
  -1   8   3   12.32    0.68
  -1   8   3   12.55    0.72
   1  -8  -3   12.02    0.66
   1  -8  -3   14.20    1.39
   1  -8  -3   12.96    0.99
   1  -8  -3   12.68    0.78
  -2   8   3    2.22    0.47
  -2   8   3    1.21    0.47
  -2   8   3    2.37    0.41
  -2   8   3    1.91    0.56
  -2   8   3    2.01    0.34
   2  -8  -3    0.94    0.60
   2  -8  -3    1.92    0.54
   2  -8  -3    1.84    0.39
   2  -8  -3    1.10    0.63
  -3   8   3    4.78    0.42
  -3   8   3    4.52    0.47
  -3   8   3    5.24    0.57
  -3   8   3    4.52    0.55
  -3   8   3    5.20    0.49
   3  -8  -3    5.28    0.63
   3  -8  -3    5.57    0.53
   3  -8  -3    2.95    0.69
   3  -8  -3    4.29    0.62
  -4   8   3    5.31    0.58
  -4   8   3    4.78    0.49
  -4   8   3    4.79    0.62
   4  -8  -3    6.23    0.87
   4  -8  -3    4.38    0.61
   4  -8  -3    3.02    0.71
  -5   8   3    0.48    0.40
  -5   8   3    0.39    0.46
  -5   8   3   -0.48    0.53
   5  -8  -3   -0.01    0.62
   5  -8  -3    0.31    0.56
   5  -8  -3    0.24    0.66
  -6   8   3    0.45    0.62
  -6   8   3    0.81    0.73
  -6   8   3    0.19    0.53
   6  -8  -3   -0.30    0.53
   6  -8  -3    1.02    0.68
  -7   8   3    0.19    0.58
  -7   8   3    0.42    0.72
  -7   8   3   -0.51    0.48
   7  -8  -3   -0.10    0.51
   7  -8  -3   -0.33    0.69
  -8   8   3   -0.27    0.52
  -8   8   3    0.17    0.65
  -8   8   3    0.28    0.61
   8  -8  -3   -0.17    1.00
   8  -8  -3   -0.50    0.71
   8  -8  -3   -0.52    0.54
  -9   8   3   -0.13    0.94
  -9   8   3    0.62    0.73
   9  -8  -3   -0.78    0.77
   9  -8  -3   -0.12    0.77
 -10   8   3    0.23    0.77
  -8  -9  -3   -0.83    0.86
  -8  -9  -3    0.38    1.40
   7   9   3    1.32    0.75
   7   9   3   -0.35    0.70
   7   9   3    0.16    0.79
  -7  -9  -3    0.07    1.35
  -7  -9  -3   -0.62    0.76
  -7  -9  -3   -0.01    0.62
   6   9   3    1.18    0.81
   6   9   3   -0.02    0.67
   6   9   3    0.39    0.68
  -6  -9  -3   -0.74    0.83
  -6  -9  -3    0.49    0.95
   5   9   3    0.31    0.47
   5   9   3   -0.36    0.77
   5   9   3    0.62    0.62
  -5  -9  -3   -1.57    0.77
  -5  -9  -3   -0.39    0.88
   4   9   3    0.29    0.56
   4   9   3   -0.63    0.68
   4   9   3    0.21    0.77
   4   9   3    0.88    0.62
  -4  -9  -3   -0.25    1.12
  -4  -9  -3   -0.27    0.79
  -4  -9  -3   -1.47    0.76
   3   9   3    3.06    0.72
   3   9   3    3.25    0.77
   3   9   3    3.29    0.48
   3   9   3    3.52    0.72
  -3  -9  -3    2.88    0.76
  -3  -9  -3    1.72    0.81
  -3  -9  -3    3.77    0.85
  -3  -9  -3    4.29    0.65
   2   9   3    0.43    0.53
   2   9   3    1.08    0.60
   2   9   3   -1.07    0.67
   2   9   3    0.67    0.45
  -2  -9  -3    0.31    0.79
  -2  -9  -3    0.12    0.74
  -2  -9  -3    0.42    0.66
  -2  -9  -3   -0.02    0.70
   1   9   3    7.14    0.62
   1   9   3    7.11    0.64
   1   9   3    7.05    0.60
   1   9   3    7.11    0.68
  -1  -9  -3    7.75    1.08
  -1  -9  -3    7.00    0.68
  -1  -9  -3    5.57    0.60
  -1  -9  -3    8.31    0.79
   0   9   3    5.22    0.57
   0   9   3    6.41    0.59
   0   9   3    5.16    0.52
   0   9   3    6.19    0.74
   0  -9  -3    5.55    0.71
   0  -9  -3    5.74    0.82
   0  -9  -3    6.31    0.49
   0  -9  -3    4.84    0.85
   0  -9  -3    7.56    1.02
   0  -9  -3    7.61    0.83
  -1   9   3    1.23    0.65
  -1   9   3   -0.28    0.54
  -1   9   3    1.77    0.68
   1  -9  -3   -0.23    0.63
   1  -9  -3   -0.30    0.72
   1  -9  -3    0.39    0.71
   1  -9  -3    0.77    0.58
   1  -9  -3    0.77    0.62
  -2   9   3    2.70    0.47
  -2   9   3    3.94    0.57
  -2   9   3    2.69    0.51
  -2   9   3    2.98    0.65
   2  -9  -3    3.80    0.88
   2  -9  -3    1.90    0.75
   2  -9  -3    3.32    0.64
   2  -9  -3    1.82    0.74
  -3   9   3    1.20    0.44
  -3   9   3    1.00    0.60
  -3   9   3    0.98    0.42
   3  -9  -3    0.96    0.73
   3  -9  -3    3.34    0.90
   3  -9  -3    0.56    0.52
   3  -9  -3    1.89    0.58
  -4   9   3    5.23    0.69
  -4   9   3    4.32    0.67
  -4   9   3    3.94    0.53
   4  -9  -3    3.75    0.73
   4  -9  -3    2.32    0.77
   4  -9  -3    3.20    0.71
  -5   9   3    0.15    0.56
  -5   9   3    0.23    0.60
  -5   9   3   -0.85    0.69
   5  -9  -3    0.96    1.00
   5  -9  -3   -0.35    0.63
  -6   9   3    0.27    0.72
  -6   9   3    1.03    0.67
  -6   9   3    1.05    0.58
   6  -9  -3   -0.17    0.64
   6  -9  -3    0.43    1.04
  -7   9   3   -0.26    0.86
  -7   9   3   -0.11    0.75
  -7   9   3   -0.17    0.67
   7  -9  -3    0.02    0.61
   7  -9  -3    0.12    1.07
   7  -9  -3    0.32    0.72
  -8   9   3   -0.45    0.61
  -8   9   3   -0.42    0.87
  -8   9   3    0.68    0.97
   8  -9  -3    0.37    1.13
   8  -9  -3   -1.78    1.07
   8  -9  -3    0.35    0.56
  -9   9   3    0.36    0.98
   9  -9  -3   -1.21    1.15
   7  10   3   -0.63    0.77
   7  10   3    0.29    0.80
   6  10   3    0.12    0.90
   6  10   3   -0.27    0.73
   6  10   3    0.79    1.03
  -6 -10  -3   -0.18    1.05
  -6 -10  -3   -1.05    0.69
   5  10   3   -0.12    0.52
   5  10   3    0.19    0.67
   5  10   3   -1.08    0.88
  -5 -10  -3   -0.53    0.66
  -5 -10  -3   -1.33    1.36
   4  10   3   -0.01    0.69
   4  10   3    0.33    0.83
   4  10   3   -0.31    0.88
   4  10   3   -0.97    0.57
  -4 -10  -3   -0.41    0.65
  -4 -10  -3    0.51    0.65
  -4 -10  -3    0.08    0.94
   3  10   3    0.47    0.76
   3  10   3    0.25    0.63
   3  10   3    0.39    0.50
   3  10   3    0.98    0.59
  -3 -10  -3    0.24    0.69
  -3 -10  -3   -0.20    1.22
  -3 -10  -3   -0.88    0.85
  -3 -10  -3   -0.29    0.66
   2  10   3    0.45    0.78
   2  10   3    2.15    0.71
   2  10   3    0.42    0.69
   2  10   3    1.23    0.63
  -2 -10  -3    0.93    1.18
  -2 -10  -3    1.48    0.77
  -2 -10  -3    1.22    0.68
  -2 -10  -3    0.35    0.61
   1  10   3   -0.09    0.61
   1  10   3   -0.52    0.78
   1  10   3   -0.10    0.59
   1  10   3    0.44    0.51
  -1 -10  -3   -0.73    0.89
  -1 -10  -3   -0.51    0.58
  -1 -10  -3   -0.75    1.13
  -1 -10  -3   -0.37    0.58
   0  10   3   -0.36    0.58
   0  10   3    0.48    0.78
   0  10   3    0.67    0.58
   0  10   3    0.47    0.52
   0 -10  -3   -0.41    0.63
   0 -10  -3    0.22    0.56
   0 -10  -3    0.35    0.62
   0 -10  -3    0.62    0.85
   0 -10  -3   -0.42    1.07
  -1  10   3   -0.24    0.78
  -1  10   3    0.13    0.53
  -1  10   3    0.88    0.76
   1 -10  -3    0.52    0.75
   1 -10  -3    0.29    0.63
   1 -10  -3    0.48    0.60
   1 -10  -3    1.69    0.92
   1 -10  -3    1.09    0.57
   1 -10  -3    0.50    0.73
  -2  10   3    1.56    0.58
  -2  10   3    2.00    0.73
  -2  10   3    1.17    0.60
   2 -10  -3    2.07    0.85
   2 -10  -3    2.43    0.72
   2 -10  -3    0.71    0.82
   2 -10  -3    3.65    0.71
   2 -10  -3    0.95    0.96
  -3  10   3    2.53    0.67
  -3  10   3    2.58    0.78
   3 -10  -3    5.76    0.87
   3 -10  -3    2.41    0.76
   3 -10  -3    3.10    0.90
   3 -10  -3    0.98    0.81
  -4  10   3    2.22    0.74
  -4  10   3    1.88    0.77
   4 -10  -3    3.19    1.09
   4 -10  -3    0.76    0.80
  -5  10   3    2.44    0.77
  -5  10   3    3.53    0.64
  -5  10   3    2.53    0.79
   5 -10  -3    3.18    0.80
   5 -10  -3    2.03    0.85
  -6  10   3    0.41    0.71
  -6  10   3    1.15    0.68
  -6  10   3    1.29    0.64
   6 -10  -3    0.55    0.72
   6 -10  -3    0.73    0.72
   6 -10  -3    1.03    1.18
  -7  10   3   -0.89    0.79
  -7  10   3   -1.27    0.91
  -7  10   3   -0.87    0.67
   7 -10  -3   -0.83    0.82
   7 -10  -3   -1.13    1.21
   7 -10  -3   -1.70    1.06
  -8  10   3   -0.45    0.89
  -8  10   3   -1.45    0.71
   8 -10  -3   -0.32    0.65
   6  11   3    0.14    0.82
   6  11   3   -0.46    1.09
   5  11   3   -0.65    0.73
   5  11   3   -0.10    0.98
   5  11   3   -0.26    0.79
  -5 -11  -3   -1.49    1.04
  -5 -11  -3   -0.44    1.10
   4  11   3    0.94    0.59
   4  11   3   -0.03    0.91
   4  11   3    1.12    1.01
   4  11   3    1.77    0.92
  -4 -11  -3   -0.95    1.03
  -4 -11  -3    0.14    1.47
  -4 -11  -3    0.47    0.75
   3  11   3    0.20    0.83
   3  11   3    0.01    0.71
   3  11   3    0.48    0.81
   3  11   3    1.21    0.92
  -3 -11  -3   -0.48    1.04
  -3 -11  -3    1.41    1.39
  -3 -11  -3    1.18    0.98
   2  11   3    0.20    0.76
   2  11   3    0.40    0.96
   2  11   3   -0.41    0.65
   2  11   3    0.08    0.57
  -2 -11  -3   -0.99    0.75
  -2 -11  -3   -0.64    0.95
  -2 -11  -3   -0.55    0.85
  -2 -11  -3    0.07    0.69
   1  11   3    0.32    0.92
   1  11   3    0.56    0.71
   1  11   3    1.22    0.58
   1  11   3    0.17    0.91
  -1 -11  -3    1.66    0.94
  -1 -11  -3    0.36    0.67
  -1 -11  -3    0.86    1.27
  -1 -11  -3   -0.30    1.02
   0  11   3   -0.03    0.90
   0  11   3    0.74    0.66
   0 -11  -3    0.20    0.64
   0 -11  -3    0.10    1.21
   0 -11  -3    1.99    1.00
   0 -11  -3   -0.35    0.73
  -1  11   3    0.84    0.90
  -1  11   3   -0.77    0.85
  -1  11   3    0.38    0.63
   1 -11  -3    0.30    0.75
   1 -11  -3   -0.05    0.83
   1 -11  -3   -0.45    0.84
   1 -11  -3   -0.21    0.92
   1 -11  -3    0.41    0.72
  -2  11   3   -0.04    0.87
  -2  11   3    1.05    0.67
   2 -11  -3    0.69    0.71
   2 -11  -3    1.37    1.10
   2 -11  -3   -0.47    0.89
   2 -11  -3    0.41    1.09
   2 -11  -3    1.32    0.71
  -3  11   3    1.46    0.74
  -3  11   3   -0.49    0.86
   3 -11  -3    1.22    1.16
   3 -11  -3   -1.34    0.91
   3 -11  -3    0.62    0.82
  -4  11   3   -0.96    0.78
  -4  11   3    0.46    0.84
   4 -11  -3    0.19    0.90
   4 -11  -3   -0.11    0.87
   4 -11  -3    0.50    0.91
  -5  11   3   -0.29    0.84
  -5  11   3    0.42    0.62
   5 -11  -3    0.17    0.99
   5 -11  -3   -0.62    0.87
   5 -11  -3    0.97    0.92
  -6  11   3    0.76    0.92
  -6  11   3   -0.33    0.80
   6 -11  -3   -1.04    0.77
   4  12   3   -2.49    0.96
   4  12   3    0.37    0.90
   3  12   3   -1.45    1.02
   3  12   3   -0.62    0.79
   3  12   3   -0.37    0.63
  -3 -12  -3   -1.38    0.79
  -3 -12  -3   -1.93    1.17
  -3 -12  -3    0.47    1.16
   2  12   3    1.12    0.90
   2  12   3   -0.69    0.75
   2  12   3   -2.62    1.04
  -2 -12  -3   -0.09    1.08
  -2 -12  -3   -1.24    0.84
  -2 -12  -3   -1.34    0.76
  -2 -12  -3   -0.56    0.95
   1  12   3   -2.19    1.01
   1  12   3   -0.85    1.03
  -1 -12  -3   -1.51    1.00
  -1 -12  -3   -2.70    1.13
  -1 -12  -3   -0.38    0.75
  -1 -12  -3   -1.27    1.39
   0  12   3   -1.08    0.72
   0  12   3    0.14    1.02
   0 -12  -3   -1.04    0.81
   0 -12  -3   -0.91    1.34
   0 -12  -3   -0.24    0.72
   0 -12  -3    0.28    0.80
  -1  12   3    0.41    1.02
   1 -12  -3    1.50    1.17
   1 -12  -3   -0.20    0.81
   1 -12  -3    1.87    1.25
  -2  12   3   -1.52    0.98
   2 -12  -3   -0.91    0.78
   2 -12  -3    0.58    1.18
   2 -12  -3    0.18    0.89
  -3  12   3    1.03    0.80
   3 -12  -3    0.22    0.94
  -4  12   3    6.27    0.92
   4 -12  -3    5.62    1.04
  -5  12   3   -1.27    0.91
   1  13   3   -2.57    1.14
  -1 -13  -3   -0.67    1.12
   0  13   3   -1.44    0.84
   0 -13  -3   -0.08    0.80
   0 -13  -3    0.87    1.22
   1 -13  -3   -1.67    1.39
  -1 -13   4   -1.73    0.83
  -1 -13   4   -1.08    1.16
   1  13  -4   -1.66    0.85
   4 -12   4   -2.24    1.28
   3 -12   4   -0.33    0.93
  -3  12  -4    0.43    0.70
   2 -12   4   -1.13    1.09
   2 -12   4    0.14    1.24
   2 -12   4   -0.79    0.91
  -2  12  -4   -0.95    1.02
   1 -12   4   -2.71    1.12
   1 -12   4   -0.93    1.24
   1 -12   4   -0.35    0.84
  -1  12  -4   -0.79    0.75
   0 -12   4   -0.71    0.91
   0 -12   4    0.26    1.11
   0 -12   4   -1.88    1.16
   0 -12   4   -1.29    0.97
   0  12  -4   -1.45    1.02
   0  12  -4   -0.41    0.76
   0  12  -4    0.35    0.71
  -1 -12   4    0.00    0.94
  -1 -12   4   -0.82    0.87
  -1 -12   4    1.04    1.06
  -1 -12   4   -0.99    1.03
   1  12  -4   -0.19    0.71
   1  12  -4   -2.48    1.01
   1  12  -4   -1.78    1.05
  -2 -12   4   -0.72    0.95
  -2 -12   4   -1.29    1.06
  -2 -12   4   -1.37    1.20
  -2 -12   4   -0.71    0.97
   2  12  -4   -1.96    1.03
   2  12  -4   -0.59    0.71
   2  12  -4   -2.13    1.08
  -3 -12   4    2.03    1.24
  -3 -12   4    1.14    1.20
  -3 -12   4    1.41    0.83
   3  12  -4    0.51    1.04
   3  12  -4    1.42    1.13
  -4 -12   4    1.05    0.93
   4  12  -4    0.64    0.78
   5 -11   4   -1.28    0.88
   5 -11   4   -1.33    1.21
   5 -11   4   -0.79    1.27
  -5  11  -4   -1.91    0.85
  -5  11  -4    0.73    0.98
   4 -11   4    0.57    1.21
   4 -11   4   -1.12    0.91
   4 -11   4   -0.80    0.85
  -4  11  -4   -0.02    0.68
  -4  11  -4    0.00    0.87
   3 -11   4    0.89    0.86
   3 -11   4    0.20    0.86
   3 -11   4   -0.80    0.95
  -3  11  -4   -0.42    0.89
  -3  11  -4    1.73    0.89
   2 -11   4   -0.38    0.83
   2 -11   4   -1.63    0.94
   2 -11   4    0.14    1.10
  -2  11  -4    0.00    0.86
   1 -11   4   -0.72    0.73
   1 -11   4   -1.00    0.81
   1 -11   4   -1.03    0.82
   1 -11   4    0.60    0.77
  -1  11  -4    0.00    0.63
  -1  11  -4   -0.59    0.86
  -1  11  -4   -1.57    0.90
   0 -11   4   -0.38    0.75
   0 -11   4    0.57    0.86
   0 -11   4    1.06    1.00
   0 -11   4   -0.59    1.15
   0  11  -4    0.62    0.87
   0  11  -4   -0.19    0.92
   0  11  -4    0.41    0.67
  -1 -11   4   -0.97    0.92
  -1 -11   4   -0.65    0.66
  -1 -11   4   -0.70    1.15
  -1 -11   4   -1.37    1.05
   1  11  -4   -1.68    0.89
   1  11  -4   -0.42    0.67
   1  11  -4   -0.93    0.86
  -2 -11   4    1.25    0.66
  -2 -11   4   -0.16    0.92
  -2 -11   4   -0.39    0.77
  -2 -11   4   -0.06    0.86
   2  11  -4   -0.41    0.91
   2  11  -4    1.82    0.87
   2  11  -4    0.01    0.71
  -3 -11   4   -1.47    0.76
  -3 -11   4   -2.12    0.97
  -3 -11   4    0.42    0.83
   3  11  -4   -0.28    0.97
   3  11  -4    0.27    0.68
   3  11  -4    0.68    0.88
  -4 -11   4    0.49    0.79
  -4 -11   4    0.73    0.75
  -4 -11   4    0.98    1.11
   4  11  -4    3.25    0.69
   4  11  -4    1.17    0.92
   4  11  -4    1.61    1.03
  -5 -11   4   -0.30    1.55
  -5 -11   4    1.43    0.79
   5  11  -4   -1.70    1.02
   5  11  -4   -0.12    0.67
   5  11  -4    0.03    0.89
   6  11  -4   -0.03    1.01
   7 -10   4   -0.36    0.84
   7 -10   4    0.33    0.89
  -7  10  -4   -1.28    0.69
   6 -10   4    0.97    1.17
   6 -10   4   -0.13    1.16
   6 -10   4    0.74    0.75
  -6  10  -4   -1.30    0.72
  -6  10  -4   -0.33    0.96
   5 -10   4    0.90    1.12
   5 -10   4    1.15    0.80
   5 -10   4    2.08    0.85
  -5  10  -4    2.71    0.70
  -5  10  -4    1.25    0.76
   4 -10   4    0.93    1.08
   4 -10   4   -1.38    0.79
   4 -10   4   -0.55    1.07
  -4  10  -4   -2.17    0.75
  -4  10  -4   -0.43    0.61
   3 -10   4   -0.31    0.60
   3 -10   4   -0.75    1.05
   3 -10   4    0.47    1.02
  -3  10  -4   -0.70    0.80
  -3  10  -4   -1.01    0.76
   2 -10   4    0.20    0.71
   2 -10   4    1.13    0.97
   2 -10   4   -0.52    1.01
   2 -10   4   -0.26    0.86
  -2  10  -4    0.05    0.77
  -2  10  -4   -0.46    0.52
   1 -10   4   -0.39    0.74
   1 -10   4    0.36    0.67
   1 -10   4   -0.21    0.53
   1 -10   4   -1.55    0.87
  -1  10  -4    0.06    0.55
  -1  10  -4    0.88    0.56
  -1  10  -4    0.12    0.58
   0 -10   4    1.24    0.78
   0 -10   4    2.87    0.90
   0 -10   4    0.97    1.05
   0 -10   4   -0.36    0.90
   0  10  -4    1.15    0.59
   0  10  -4    1.45    0.80
   0  10  -4    1.33    0.56
  -1 -10   4    1.94    0.70
  -1 -10   4    1.10    1.06
  -1 -10   4    2.39    0.84
  -1 -10   4    3.55    0.87
   1  10  -4    2.63    0.84
   1  10  -4    1.52    0.80
   1  10  -4    2.31    0.57
  -2 -10   4    1.50    0.95
  -2 -10   4    1.89    0.82
  -2 -10   4    4.44    0.81
  -2 -10   4    1.92    0.85
   2  10  -4    2.78    0.79
   2  10  -4    3.13    0.87
   2  10  -4    3.03    0.63
  -3 -10   4    0.41    0.72
  -3 -10   4   -0.47    0.63
  -3 -10   4   -1.36    0.94
   3  10  -4   -0.11    0.85
   3  10  -4    0.22    0.61
   3  10  -4    0.51    0.57
   3  10  -4   -0.61    0.80
  -4 -10   4    0.11    0.94
  -4 -10   4   -0.65    0.89
   4  10  -4    0.44    0.58
   4  10  -4    0.47    0.81
   4  10  -4    0.25    0.72
   4  10  -4    1.57    0.89
  -5 -10   4    1.66    0.94
  -5 -10   4    2.12    1.06
   5  10  -4    2.55    0.82
   5  10  -4    2.32    0.70
   5  10  -4    3.54    0.85
  -6 -10   4   -1.60    0.94
  -6 -10   4   -1.31    1.43
   6  10  -4   -0.10    0.69
   6  10  -4   -1.06    0.66
   6  10  -4   -0.85    0.83
  -7 -10   4   -2.18    1.46
   7  10  -4    0.52    1.06
   7  10  -4   -0.58    0.89
   8  -9   4    1.33    1.13
  -8   9  -4    0.47    0.87
   7  -9   4   -0.09    1.08
   7  -9   4    0.92    0.83
   7  -9   4   -0.26    0.79
  -7   9  -4    1.34    0.77
  -7   9  -4   -0.24    0.69
  -7   9  -4   -0.44    0.59
   6  -9   4   -0.03    1.06
   6  -9   4    1.01    0.66
   6  -9   4    0.84    1.04
  -6   9  -4   -0.07    0.74
  -6   9  -4    0.06    0.87
  -6   9  -4   -0.01    0.62
   5  -9   4    0.22    0.72
   5  -9   4   -0.36    0.72
   5  -9   4   -0.80    0.66
  -5   9  -4   -0.25    0.65
  -5   9  -4   -0.30    0.54
  -5   9  -4   -0.10    0.83
   4  -9   4    0.00    0.70
   4  -9   4    0.09    0.51
   4  -9   4    1.44    0.94
  -4   9  -4    0.00    0.56
  -4   9  -4   -0.08    0.48
   3  -9   4   -0.08    0.67
   3  -9   4    1.13    0.89
   3  -9   4   -0.69    0.70
  -3   9  -4   -0.23    0.52
  -3   9  -4    0.89    0.67
   2  -9   4    1.11    0.84
   2  -9   4    0.74    0.94
   2  -9   4    0.37    0.53
   2  -9   4    0.34    0.45
  -2   9  -4    0.99    0.63
  -2   9  -4    0.70    0.67
   1  -9   4   -0.18    0.91
   1  -9   4    0.74    0.59
   1  -9   4    0.25    0.63
   1  -9   4   -0.72    0.54
  -1   9  -4    0.28    0.68
  -1   9  -4    0.20    0.65
  -1   9  -4   -0.06    0.65
   0  -9   4    4.10    0.62
   0  -9   4    3.86    0.54
   0  -9   4    3.36    0.62
   0  -9   4    1.52    0.70
   0   9  -4    3.32    0.54
   0   9  -4    2.96    0.72
   0   9  -4    3.59    0.52
  -1  -9   4   -0.90    0.49
  -1  -9   4    0.07    0.66
  -1  -9   4    0.21    0.53
  -1  -9   4   -1.51    0.77
   1   9  -4   -0.22    0.50
   1   9  -4    0.35    0.52
   1   9  -4    0.07    0.47
   1   9  -4   -0.66    0.45
  -2  -9   4    1.42    0.71
  -2  -9   4    1.66    0.56
  -2  -9   4    1.69    0.61
  -2  -9   4    3.05    0.71
   2   9  -4    1.84    0.71
   2   9  -4    2.37    0.50
   2   9  -4    2.41    0.56
   2   9  -4    3.02    0.49
  -3  -9   4    0.96    0.72
  -3  -9   4    0.63    0.60
  -3  -9   4    1.16    0.65
   3   9  -4    0.86    0.52
   3   9  -4    1.11    0.56
   3   9  -4    1.27    0.56
   3   9  -4    1.26    0.69
  -4  -9   4    4.12    0.86
  -4  -9   4    5.64    0.84
  -4  -9   4    5.45    0.66
   4   9  -4    6.49    0.75
   4   9  -4    4.28    0.56
   4   9  -4    4.12    0.62
   4   9  -4    5.80    0.56
  -5  -9   4    0.33    0.90
  -5  -9   4    0.13    0.59
  -5  -9   4   -0.63    0.79
   5   9  -4    2.47    0.72
   5   9  -4    3.67    0.82
   5   9  -4    0.62    0.72
   5   9  -4    2.01    0.78
  -6  -9   4   -0.06    0.93
  -6  -9   4    1.63    0.86
   6   9  -4    1.95    0.81
   6   9  -4    2.11    0.58
   6   9  -4    3.01    0.89
  -7  -9   4   -1.12    0.61
  -7  -9   4   -0.22    0.95
   7   9  -4   -1.55    0.80
   7   9  -4   -0.52    0.58
   7   9  -4    0.01    0.70
  -8  -9   4    0.25    1.35
  -8  -9   4   -2.32    0.85
   8   9  -4   -0.68    0.76
   8   9  -4   -0.88    0.84
   8   9  -4   -0.37    0.85
   9  -8   4   -1.21    1.01
  -9   8  -4    0.07    0.96
   8  -8   4    0.51    0.82
   8  -8   4    1.41    0.98
  -8   8  -4    1.29    0.86
  -8   8  -4    0.08    0.97
   7  -8   4    0.62    0.53
   7  -8   4    0.41    0.76
   7  -8   4    1.23    0.71
  -7   8  -4    1.14    0.55
  -7   8  -4    0.37    0.65
  -7   8  -4    0.41    0.60
   6  -8   4    0.12    0.66
   6  -8   4    0.56    0.97
   6  -8   4    0.39    0.64
  -6   8  -4   -0.42    0.80
  -6   8  -4    0.54    0.54
  -6   8  -4    0.59    0.61
   5  -8   4    3.74    0.90
   5  -8   4    2.30    0.73
   5  -8   4    2.18    0.60
  -5   8  -4    2.93    0.78
  -5   8  -4    3.69    0.55
  -5   8  -4    1.79    0.57
   4  -8   4    3.59    0.64
   4  -8   4    2.46    0.70
   4  -8   4    2.10    0.61
  -4   8  -4    3.88    0.72
  -4   8  -4    3.15    0.60
  -4   8  -4    3.51    0.45
   3  -8   4   -0.19    0.83
   3  -8   4    0.87    0.56
   3  -8   4    0.03    0.50
   3  -8   4   -0.78    0.59
  -3   8  -4    0.35    0.33
  -3   8  -4   -0.93    0.56
  -3   8  -4    0.31    0.50
   2  -8   4    3.09    0.50
   2  -8   4    2.83    0.87
   2  -8   4    3.77    0.57
   2  -8   4    4.59    0.59
  -2   8  -4    4.15    0.58
  -2   8  -4    3.82    0.46
  -2   8  -4    3.36    0.47
   1  -8   4   -0.35    0.68
   1  -8   4   -0.34    0.54
   1  -8   4   -0.11    0.46
   1  -8   4    0.16    0.80
  -1   8  -4    0.09    0.28
  -1   8  -4    0.59    0.57
  -1   8  -4    0.53    0.58
  -1   8  -4    0.32    0.55
   0  -8   4    3.98    0.89
   0  -8   4    6.47    0.66
   0  -8   4    4.42    0.55
   0  -8   4    5.76    0.63
   0   8  -4    5.27    0.46
   0   8  -4    6.20    0.62
   0   8  -4    5.28    0.51
   0   8  -4    5.52    0.64
  -1  -8   4    3.76    0.66
  -1  -8   4    2.04    0.64
  -1  -8   4    2.84    0.47
  -1  -8   4    2.38    0.52
   1   8  -4    2.91    0.48
   1   8  -4    2.84    0.46
   1   8  -4    3.54    0.39
   1   8  -4    3.33    0.57
  -2  -8   4    7.38    0.71
  -2  -8   4    7.70    0.77
  -2  -8   4    4.68    0.74
  -2  -8   4    8.94    0.83
   2   8  -4    7.41    0.54
   2   8  -4    7.17    0.58
   2   8  -4    7.45    0.57
   2   8  -4    6.29    0.51
  -3  -8   4    2.41    0.54
  -3  -8   4    1.78    0.50
  -3  -8   4    1.18    0.88
  -3  -8   4    2.70    0.57
   3   8  -4    1.34    0.59
   3   8  -4    1.99    0.46
   3   8  -4    2.64    0.66
   3   8  -4    2.44    0.53
  -4  -8   4    3.47    0.55
  -4  -8   4    2.46    0.54
  -4  -8   4    3.23    0.53
   4   8  -4    4.06    0.70
   4   8  -4    3.11    0.47
   4   8  -4    3.18    0.63
   4   8  -4    4.63    0.63
  -5  -8   4    2.37    0.70
  -5  -8   4    2.52    0.55
   5   8  -4    3.25    0.55
   5   8  -4    3.44    0.51
   5   8  -4    2.67    0.70
   5   8  -4    2.40    0.62
  -6  -8   4   -2.34    1.10
  -6  -8   4   -1.17    0.72
   6   8  -4   -1.03    0.70
   6   8  -4   -0.36    0.58
   6   8  -4    0.08    0.67
  -7  -8   4   -0.65    0.84
  -7  -8   4   -0.42    0.54
   7   8  -4   -0.35    0.52
   7   8  -4   -0.14    0.65
   7   8  -4    0.52    0.73
  -8  -8   4    0.24    0.88
  -8  -8   4   -0.62    0.74
   8   8  -4   -0.68    1.00
   8   8  -4    0.70    0.57
   8   8  -4   -1.25    0.72
  -9  -8   4    0.04    0.74
  -9  -8   4   -1.21    1.26
   9   8  -4   -0.88    0.82
   9   8  -4   -0.76    0.79
 -10  -8   4    0.05    0.95
 -10   7  -4    1.91    1.08
   9  -7   4    0.89    0.92
   9  -7   4    1.18    0.84
  -9   7  -4    2.51    1.04
  -9   7  -4    1.45    0.94
   8  -7   4    0.14    0.64
   8  -7   4    0.27    1.04
  -8   7  -4    0.84    0.81
  -8   7  -4    0.48    0.66
   7  -7   4    1.05    0.97
   7  -7   4    1.26    0.84
   7  -7   4    0.74    0.51
  -7   7  -4    1.27    0.51
  -7   7  -4    1.44    0.70
  -7   7  -4    1.23    0.82
   6  -7   4    0.23    0.64
   6  -7   4    0.52    0.57
   6  -7   4   -0.04    0.46
  -6   7  -4    0.44    0.52
  -6   7  -4    1.08    0.54
  -6   7  -4    0.47    0.59
   5  -7   4    6.51    0.65
   5  -7   4    5.55    0.55
   5  -7   4    4.45    0.92
  -5   7  -4    6.44    0.58
  -5   7  -4    6.33    0.53
  -5   7  -4    6.69    0.49
   4  -7   4   -0.06    0.55
   4  -7   4    0.96    0.70
   4  -7   4    0.44    0.49
  -4   7  -4    0.62    0.40
  -4   7  -4    0.12    0.47
  -4   7  -4   -0.39    0.43
   3  -7   4    8.93    0.79
   3  -7   4    9.54    0.65
   3  -7   4   11.14    0.94
   3  -7   4   11.04    1.54
  -3   7  -4   10.10    0.71
  -3   7  -4   10.34    0.73
  -3   7  -4   10.83    0.48
   2  -7   4    1.00    0.45
   2  -7   4    0.96    0.72
   2  -7   4    1.05    0.40
   2  -7   4    2.55    0.64
  -2   7  -4    1.63    0.49
  -2   7  -4    1.30    0.46
  -2   7  -4    1.40    0.36
  -2   7  -4    1.73    0.28
   1  -7   4   10.86    0.57
   1  -7   4   11.38    0.68
   1  -7   4   10.21    0.66
   1  -7   4   11.60    1.17
  -1   7  -4   10.28    0.73
  -1   7  -4   11.13    0.38
  -1   7  -4   11.23    0.62
  -1   7  -4   12.90    0.77
  -1   7  -4   11.96    0.43
   0  -7   4    3.11    0.58
   0  -7   4    2.24    0.56
   0  -7   4    3.72    0.46
   0  -7   4    3.59    0.52
   0   7  -4    2.85    0.39
   0   7  -4    3.83    0.52
   0   7  -4    3.15    0.39
   0   7  -4    3.57    0.32
  -1  -7   4    1.18    0.51
  -1  -7   4    1.08    0.71
  -1  -7   4    0.91    0.42
  -1  -7   4    1.78    0.40
   1   7  -4    1.69    0.39
   1   7  -4    1.69    0.32
   1   7  -4    1.35    0.50
   1   7  -4    1.81    0.49
  -2  -7   4   10.73    0.73
  -2  -7   4    7.84    0.68
  -2  -7   4   10.18    1.48
  -2  -7   4    8.29    0.60
   2   7  -4   10.29    0.75
   2   7  -4    9.04    0.55
   2   7  -4    8.37    0.58
   2   7  -4   10.91    0.82
  -3  -7   4    2.79    0.49
  -3  -7   4    2.54    0.60
  -3  -7   4    3.21    0.58
   3   7  -4    3.80    0.53
   3   7  -4    2.94    0.43
   3   7  -4    2.94    0.47
   3   7  -4    1.37    0.38
  -4  -7   4    2.95    0.46
  -4  -7   4    2.14    0.46
  -4  -7   4    2.64    0.59
   4   7  -4    2.87    0.58
   4   7  -4    2.81    0.57
   4   7  -4    2.30    0.41
   4   7  -4    2.24    0.53
  -5  -7   4   19.67    0.81
  -5  -7   4   20.28    1.00
  -5  -7   4   24.76    1.08
  -5  -7   4   18.26    0.74
   5   7  -4   21.43    1.02
   5   7  -4   20.08    0.90
   5   7  -4   19.00    0.82
   5   7  -4   19.65    0.85
  -6  -7   4    2.58    0.44
  -6  -7   4    1.85    0.63
  -6  -7   4    1.49    0.99
   6   7  -4    2.64    0.62
   6   7  -4    2.29    0.61
  -7  -7   4   -0.77    0.59
  -7  -7   4   -1.58    1.00
   7   7  -4    0.42    0.63
   7   7  -4   -0.39    0.82
   7   7  -4   -0.24    0.45
  -8  -7   4    0.06    1.05
  -8  -7   4   -0.38    0.63
   8   7  -4   -0.45    0.73
   8   7  -4   -1.00    0.92
   8   7  -4   -0.05    0.50
  -9  -7   4   -1.73    1.10
  -9  -7   4   -0.57    0.64
   9   7  -4   -0.77    0.72
   9   7  -4   -0.37    0.73
   9   7  -4   -1.10    0.63
 -10  -7   4   -1.36    0.63
 -10  -7   4    0.65    1.19
  10   7  -4   -1.65    0.74
  10   7  -4   -0.40    0.79
  10  -6   4    0.43    1.18
 -10   6  -4   -0.23    1.00
   9  -6   4    0.36    1.07
   9  -6   4   -0.10    0.80
  -9   6  -4    0.07    0.66
  -9   6  -4    0.24    0.93
   8  -6   4    0.22    0.97
   8  -6   4    0.64    0.73
  -8   6  -4   -0.02    0.57
  -8   6  -4    0.70    0.62
   7  -6   4    5.51    0.47
   7  -6   4    4.11    0.78
   7  -6   4    6.22    0.80
  -7   6  -4    6.51    0.63
  -7   6  -4    6.10    0.57
  -7   6  -4    6.25    0.45
   6  -6   4    0.68    0.68
   6  -6   4   -0.05    0.42
   6  -6   4   -0.57    0.78
  -6   6  -4    0.12    0.41
  -6   6  -4    0.78    0.55
  -6   6  -4   -0.01    0.65
   5  -6   4    2.85    0.42
   5  -6   4    4.13    0.52
   5  -6   4    2.74    0.60
  -5   6  -4    3.25    0.41
  -5   6  -4    4.66    0.63
  -5   6  -4    2.91    0.49
   4  -6   4    0.91    0.44
   4  -6   4    0.31    0.67
   4  -6   4    0.09    0.39
   4  -6   4    0.34    0.32
  -4   6  -4    0.42    0.38
  -4   6  -4    0.23    0.33
  -4   6  -4    0.23    0.39
  -4   6  -4    0.73    0.28
   3  -6   4    5.95    0.50
   3  -6   4    7.61    0.59
   3  -6   4    4.51    0.74
   3  -6   4    5.59    0.48
  -3   6  -4    6.55    0.46
  -3   6  -4    5.89    0.44
  -3   6  -4    6.57    0.41
   2  -6   4    0.36    0.38
   2  -6   4    0.40    0.37
   2  -6   4    0.49    0.13
   2  -6   4    0.44    0.44
   2  -6   4    0.27    0.41
  -2   6  -4    0.50    0.26
  -2   6  -4    0.64    0.30
  -2   6  -4    0.86    0.39
  -2   6  -4    0.57    0.37
   1  -6   4   14.01    0.77
   1  -6   4   14.77    0.65
   1  -6   4   12.20    0.61
   1  -6   4   14.08    1.13
   1  -6   4   14.70    0.39
  -1   6  -4   14.38    0.42
  -1   6  -4   13.66    0.65
  -1   6  -4   14.05    0.41
  -1   6  -4   14.33    0.59
  -1   6  -4   14.07    0.57
   0  -6   4    2.45    0.42
   0  -6   4    2.66    0.49
   0  -6   4    1.57    0.46
   0  -6   4    3.21    0.47
   0   6  -4    1.92    0.32
   0   6  -4    3.09    0.33
   0   6  -4    2.85    0.26
   0   6  -4    2.64    0.41
  -1  -6   4   38.65    2.10
  -1  -6   4   39.14    1.14
  -1  -6   4   39.48    1.18
  -1  -6   4   40.42    1.11
   1   6  -4   39.84    0.97
   1   6  -4   40.89    1.09
   1   6  -4   39.84    1.11
   1   6  -4   39.84    1.11
  -2  -6   4    0.96    0.33
  -2  -6   4    0.25    0.43
  -2  -6   4    1.50    0.42
  -2  -6   4    1.27    0.36
   2   6  -4    1.76    0.34
   2   6  -4    1.19    0.42
   2   6  -4    1.00    0.44
   2   6  -4    1.03    0.30
  -3  -6   4    8.12    0.67
  -3  -6   4    9.12    0.58
  -3  -6   4    9.22    1.04
  -3  -6   4    8.74    0.59
   3   6  -4    9.70    0.64
   3   6  -4    8.97    0.53
   3   6  -4    9.17    0.46
   3   6  -4    9.70    0.55
  -4  -6   4   14.72    0.68
  -4  -6   4   16.64    0.78
  -4  -6   4   15.34    0.85
   4   6  -4   14.52    0.75
   4   6  -4   13.91    0.63
   4   6  -4   14.84    0.72
   4   6  -4   13.60    0.65
  -5  -6   4   -0.04    0.39
  -5  -6   4    0.34    0.49
  -5  -6   4    0.81    0.35
  -5  -6   4    0.75    0.49
   5   6  -4    0.59    0.36
   5   6  -4    0.27    0.42
   5   6  -4    1.17    0.58
   5   6  -4    1.27    0.49
  -6  -6   4    0.33    0.38
  -6  -6   4   -1.17    0.81
  -6  -6   4   -0.21    0.45
   6   6  -4   -0.12    0.53
   6   6  -4    0.23    0.37
   6   6  -4   -0.36    0.47
  -7  -6   4    0.39    0.65
  -7  -6   4   -0.36    0.52
  -7  -6   4    0.08    0.46
   7   6  -4    1.17    0.56
   7   6  -4    0.18    0.38
   7   6  -4    0.04    0.58
  -8  -6   4   -0.85    0.93
  -8  -6   4   -0.62    0.55
  -8  -6   4   -0.24    0.52
   8   6  -4   -0.34    0.85
   8   6  -4   -0.03    0.46
   8   6  -4   -0.49    0.53
  -9  -6   4   -0.51    0.54
  -9  -6   4   -0.34    1.00
   9   6  -4    0.06    0.68
   9   6  -4   -1.48    0.63
   9   6  -4    0.00    0.50
 -10  -6   4    0.54    0.67
  10   6  -4   -0.12    0.65
  10   6  -4    0.71    1.02
  10   6  -4    1.05    0.56
  11   6  -4   -0.21    0.80
  11  -5   4    0.35    1.20
 -11   5  -4    0.01    1.10
  10  -5   4    1.58    1.12
 -10   5  -4    0.57    0.73
 -10   5  -4    2.02    1.00
   9  -5   4    0.06    1.00
  -9   5  -4    0.03    0.64
  -9   5  -4    0.87    0.88
   8  -5   4    1.79    0.68
   8  -5   4    0.87    0.92
  -8   5  -4    1.49    0.58
  -8   5  -4    0.72    0.56
   7  -5   4    2.94    0.87
   7  -5   4    3.55    0.51
   7  -5   4    3.52    0.40
  -7   5  -4    4.51    0.52
  -7   5  -4    4.07    0.72
   6  -5   4   14.19    1.60
   6  -5   4   12.99    0.62
   6  -5   4   14.88    0.89
  -6   5  -4   13.68    0.86
  -6   5  -4   13.75    0.58
  -6   5  -4   13.10    0.77
   5  -5   4    5.20    0.42
   5  -5   4    5.65    0.56
   5  -5   4    5.30    0.28
   5  -5   4    3.99    0.60
  -5   5  -4    6.00    0.50
  -5   5  -4    5.76    0.58
  -5   5  -4    4.91    0.39
   4  -5   4    0.02    0.29
   4  -5   4    0.62    0.37
   4  -5   4    0.51    0.33
   4  -5   4    0.56    0.15
   4  -5   4    0.33    0.58
   4  -5   4    0.66    0.26
  -4   5  -4    0.48    0.30
  -4   5  -4    0.18    0.34
  -4   5  -4    0.55    0.34
  -4   5  -4    0.67    0.26
  -4   5  -4    0.78    0.29
   3  -5   4   28.15    0.61
   3  -5   4   26.58    0.87
   3  -5   4   27.49    0.76
   3  -5   4   27.53    1.66
   3  -5   4   27.31    0.92
  -3   5  -4   27.80    0.79
  -3   5  -4   28.84    0.76
  -3   5  -4   28.18    0.72
  -3   5  -4   28.24    0.82
   2  -5   4    3.71    0.33
   2  -5   4    3.42    0.31
   2  -5   4    4.16    0.14
   2  -5   4    2.33    0.57
   2  -5   4    3.83    0.38
  -2   5  -4    3.52    0.29
  -2   5  -4    3.20    0.34
  -2   5  -4    3.59    0.28
  -2   5  -4    3.85    0.28
   1  -5   4    5.72    0.41
   1  -5   4    6.59    0.24
   1  -5   4    8.09    0.57
   1  -5   4    6.95    0.46
   1  -5   4    6.47    0.80
  -1   5  -4    6.37    0.24
  -1   5  -4    6.50    0.39
  -1   5  -4    6.84    0.50
  -1   5  -4    6.46    0.37
  -1   5  -4    6.36    0.27
   0  -5   4   67.20    2.93
   0  -5   4   67.84    1.56
   0  -5   4   67.82    1.83
   0  -5   4   67.87    1.70
   0   5  -4   70.83    1.49
   0   5  -4   67.09    1.56
   0   5  -4   68.44    1.58
   0   5  -4   68.53    1.67
  -1  -5   4   15.67    0.53
  -1  -5   4   14.59    0.65
  -1  -5   4   15.09    0.59
  -1  -5   4   15.11    1.03
   1   5  -4   14.70    0.53
   1   5  -4   15.41    0.52
   1   5  -4   15.35    0.47
   1   5  -4   15.34    0.56
  -2  -5   4   12.26    0.95
  -2  -5   4   12.48    0.65
  -2  -5   4   12.02    0.57
  -2  -5   4   11.70    0.58
   2   5  -4   12.21    0.51
   2   5  -4   12.81    0.57
   2   5  -4   11.67    0.48
   2   5  -4   11.55    0.48
  -3  -5   4    1.76    0.32
  -3  -5   4    2.08    0.39
  -3  -5   4    1.82    0.31
  -3  -5   4    1.74    0.21
  -3  -5   4    1.17    0.41
   3   5  -4    1.44    0.28
   3   5  -4    2.12    0.27
   3   5  -4    1.93    0.36
   3   5  -4    1.84    0.29
  -4  -5   4    1.61    0.41
  -4  -5   4    2.27    0.19
  -4  -5   4    1.62    0.29
  -4  -5   4    1.36    0.31
  -4  -5   4    1.76    0.27
   4   5  -4    1.76    0.38
   4   5  -4    1.09    0.40
   4   5  -4    1.76    0.28
   4   5  -4    2.06    0.33
  -5  -5   4    2.57    0.41
  -5  -5   4    2.45    0.43
  -5  -5   4    2.45    0.33
  -5  -5   4    2.37    0.33
   5   5  -4    1.91    0.46
   5   5  -4    2.44    0.38
   5   5  -4    2.41    0.19
   5   5  -4    2.71    0.42
   5   5  -4    2.46    0.40
  -6  -5   4   33.00    1.05
  -6  -5   4   31.63    0.94
  -6  -5   4   33.24    1.33
  -6  -5   4   33.55    1.01
   6   5  -4   34.00    0.98
   6   5  -4   30.51    0.98
   6   5  -4   40.39    1.18
   6   5  -4   33.34    1.06
  -7  -5   4    6.23    0.46
  -7  -5   4    6.00    0.84
  -7  -5   4    4.73    0.50
  -7  -5   4    5.69    0.52
   7   5  -4    5.86    0.58
   7   5  -4    4.38    0.54
   7   5  -4    5.02    0.60
  -8  -5   4    0.54    0.82
  -8  -5   4   -0.02    0.52
  -8  -5   4    1.08    0.51
   8   5  -4    0.09    0.77
   8   5  -4   -0.54    0.44
   8   5  -4    0.21    0.43
  -9  -5   4    0.42    0.60
  -9  -5   4    0.96    0.87
  -9  -5   4   -0.23    0.45
   9   5  -4   -0.14    0.63
   9   5  -4    0.19    0.63
   9   5  -4   -1.04    0.52
  10   5  -4   -0.88    0.51
  10   5  -4   -0.03    0.68
  10   5  -4   -0.02    0.51
  11   5  -4    0.49    0.77
  11  -4   4    1.05    1.17
 -11   4  -4    3.31    1.11
  10  -4   4    0.89    1.03
 -10   4  -4    0.87    0.98
 -10   4  -4    1.12    0.69
   9  -4   4    0.55    0.70
  -9   4  -4    0.92    0.85
  -9   4  -4    0.36    0.60
   8  -4   4    1.28    0.65
   8  -4   4    1.66    0.57
  -8   4  -4    1.79    0.74
  -8   4  -4    2.19    0.74
   7  -4   4    0.68    0.53
   7  -4   4    0.20    0.74
   7  -4   4    0.42    0.29
   7  -4   4    0.32    0.33
  -7   4  -4    0.07    0.25
  -7   4  -4    0.15    0.45
  -7   4  -4    0.40    0.61
   6  -4   4    1.71    0.69
   6  -4   4    2.64    0.52
   6  -4   4    2.49    0.29
   6  -4   4    2.36    0.29
  -6   4  -4    2.52    0.43
  -6   4  -4    1.75    0.28
  -6   4  -4    2.26    0.53
   5  -4   4    0.72    0.43
   5  -4   4    1.49    0.23
   5  -4   4    1.93    0.47
   5  -4   4    1.87    0.30
   5  -4   4    1.50    0.21
  -5   4  -4    2.84    0.43
  -5   4  -4    1.73    0.36
  -5   4  -4    1.65    0.27
  -5   4  -4    1.53    0.24
   4  -4   4    1.81    0.44
   4  -4   4    1.58    0.30
   4  -4   4    1.50    0.21
   4  -4   4    0.95    0.40
   4  -4   4    1.74    0.17
  -4   4  -4    1.63    0.28
  -4   4  -4    1.96    0.23
  -4   4  -4    1.69    0.32
  -4   4  -4    1.65    0.25
  -4   4  -4    1.86    0.34
   3  -4   4   -0.65    0.21
   3  -4   4   -0.06    0.28
   3  -4   4   -0.54    0.24
   3  -4   4   -0.10    0.10
   3  -4   4   -0.10    0.32
  -3   4  -4   -0.66    0.23
  -3   4  -4   -0.29    0.25
  -3   4  -4   -0.28    0.21
  -3   4  -4   -0.60    0.22
  -3   4  -4   -0.03    0.18
   2  -4   4   74.84    2.04
   2  -4   4   76.04    1.60
   2  -4   4   75.13    1.85
   2  -4   4   77.76    3.25
   2  -4   4   80.44    1.82
   2  -4   4   77.06    1.69
  -2   4  -4   75.14    1.69
  -2   4  -4   75.49    1.71
  -2   4  -4   76.56    1.69
  -2   4  -4   76.46    1.82
  -2   4  -4   74.78    1.59
   1  -4   4    7.22    0.38
   1  -4   4    6.43    0.31
   1  -4   4    7.01    0.36
   1  -4   4    7.71    0.87
  -1   4  -4    6.81    0.41
  -1   4  -4    6.54    0.20
  -1   4  -4    7.04    0.33
  -1   4  -4    6.90    0.38
  -1   4  -4    6.68    0.25
   0  -4   4   22.10    0.60
   0  -4   4   22.98    0.74
   0  -4   4   21.93    0.66
   0  -4   4   22.01    1.16
   0   4  -4   21.38    0.59
   0   4  -4   22.25    0.60
   0   4  -4   21.85    0.63
   0   4  -4   22.14    0.53
  -1  -4   4    7.76    0.35
  -1  -4   4    8.00    0.37
  -1  -4   4    8.07    0.40
  -1  -4   4    8.26    0.71
   1   4  -4    7.99    0.37
   1   4  -4    9.54    0.42
   1   4  -4    8.26    0.36
   1   4  -4    7.82    0.31
  -2  -4   4   44.91    0.93
  -2  -4   4   41.65    1.11
  -2  -4   4   43.27    1.92
  -2  -4   4   42.48    1.18
  -2  -4   4   42.16    1.02
   2   4  -4   42.87    1.12
   2   4  -4   41.46    1.00
   2   4  -4   43.49    1.06
   2   4  -4   41.81    0.99
  -3  -4   4    0.17    0.18
  -3  -4   4    0.71    0.45
  -3  -4   4    0.23    0.30
  -3  -4   4    0.19    0.30
  -3  -4   4    0.14    0.23
   3   4  -4    0.21    0.30
   3   4  -4    0.35    0.23
   3   4  -4    0.17    0.31
   3   4  -4    0.42    0.20
   3   4  -4    0.27    0.17
  -4  -4   4   28.15    0.64
  -4  -4   4   27.97    0.81
  -4  -4   4   28.62    0.63
  -4  -4   4   27.16    0.73
  -4  -4   4   27.62    0.80
  -4  -4   4   27.93    0.74
   4   4  -4   28.56    0.63
   4   4  -4   27.27    0.77
   4   4  -4   27.72    0.76
   4   4  -4   26.61    0.78
   4   4  -4   27.05    0.84
  -5  -4   4    6.36    0.48
  -5  -4   4    6.10    0.48
  -5  -4   4    6.24    0.36
  -5  -4   4    5.82    0.41
  -5  -4   4    6.38    0.35
   5   4  -4    5.39    0.33
   5   4  -4    5.57    0.45
   5   4  -4    6.06    0.47
   5   4  -4    5.86    0.42
   5   4  -4    5.71    0.38
   5   4  -4    6.34    0.29
  -6  -4   4    9.48    0.54
  -6  -4   4    9.40    0.49
  -6  -4   4   10.13    0.53
  -6  -4   4    8.58    0.55
  -6  -4   4    9.17    0.77
   6   4  -4    9.53    0.59
   6   4  -4    9.40    0.38
   6   4  -4    9.78    0.68
   6   4  -4    8.95    0.56
   6   4  -4    9.61    0.46
  -7  -4   4    4.49    0.70
  -7  -4   4    4.18    0.41
  -7  -4   4    4.04    0.48
  -7  -4   4    3.66    0.40
   7   4  -4    3.48    0.65
   7   4  -4    3.31    0.52
   7   4  -4    3.56    0.44
  -8  -4   4    4.66    0.57
  -8  -4   4    5.89    0.52
  -8  -4   4    5.82    0.77
  -8  -4   4    4.49    0.47
   8   4  -4    5.09    0.58
   8   4  -4    4.39    0.47
   8   4  -4    5.27    0.61
  -9  -4   4   -0.30    0.54
  -9  -4   4    0.61    0.71
  -9  -4   4    0.27    0.41
  -9  -4   4    0.22    0.59
   9   4  -4   -0.78    0.42
   9   4  -4   -0.02    0.58
   9   4  -4    0.31    0.61
 -10  -4   4    0.16    0.71
 -10  -4   4    1.11    0.64
  10   4  -4   -0.77    0.64
  10   4  -4    0.06    0.49
 -11  -4   4    0.90    0.81
 -11  -4   4    1.72    0.75
  11   4  -4    0.62    0.74
  11   4  -4    0.91    0.72
  11  -3   4    1.47    1.13
 -11   3  -4    2.00    1.00
 -11   3  -4    0.02    0.76
  10  -3   4   -0.31    0.73
 -10   3  -4    1.23    0.89
 -10   3  -4    0.50    0.70
 -10   3  -4    0.52    0.68
   9  -3   4    4.30    1.01
  -9   3  -4    6.82    0.84
  -9   3  -4    7.28    0.71
  -9   3  -4    6.87    0.70
   8  -3   4    3.00    0.56
   8  -3   4    2.95    0.47
   8  -3   4    1.90    0.84
  -8   3  -4    2.92    0.55
  -8   3  -4    3.44    0.75
  -8   3  -4    3.21    0.52
   7  -3   4    7.17    0.71
   7  -3   4    6.70    0.46
   7  -3   4    7.10    0.34
   7  -3   4    5.06    0.83
  -7   3  -4    7.27    0.29
  -7   3  -4    7.19    0.54
  -7   3  -4    7.12    0.56
  -7   3  -4    7.69    0.66
   6  -3   4    0.67    0.42
   6  -3   4    0.65    0.45
   6  -3   4    0.73    0.23
   6  -3   4    0.76    0.26
  -6   3  -4    0.37    0.19
  -6   3  -4    0.59    0.36
  -6   3  -4    1.31    0.54
  -6   3  -4    0.70    0.20
  -6   3  -4    0.22    0.35
   5  -3   4    1.03    0.18
   5  -3   4    1.04    0.38
[truncated: 2,631,241 more chars]
