# Supplementary material for: Crystal structures of 2-benzyl­amino-4-(4-bromo­phen­yl)-6,7,8,9-tetra­hydro-5H-cyclo­hepta­[b]pyridine-3-carbo­nitrile and 2-benzyl­amino-4-(4-chloro­phen­yl)-6,7,8,9-tetra­hydro-5H-cyclo­hepta[b]pyridine-3-carbo­nitrile
Source: Acta Crystallogr E Crystallogr Commun. 2015 Jan 1;71(Pt 1):12–5. doi: 10.1107/S2056989014025936 (PMC4331894; doi:10.1107/S2056989014025936)
Supplement: Supplementary file 2 [file e-71-00012-Isup2.hkl]

#
# h,k,l, Fc-squared, Fo-squared, sigma(Fo-squared), status flag
#
data_I
_shelx_title ' HP4BR in P2(1)/n'
_shelx_refln_list_code          4
_shelx_F_calc_maximum      173.29
_exptl_crystal_F_000       888.00
_reflns_d_resolution_high  0.8255

loop_
 _space_group_symop_operation_xyz
 'x, y, z'
 '-x+1/2, y+1/2, -z+1/2'
 '-x, -y, -z'
 'x-1/2, -y-1/2, z-1/2'

_cell_length_a     8.9710
_cell_length_b     9.3794
_cell_length_c    24.9788
_cell_angle_alpha  90.000
_cell_angle_beta   99.002
_cell_angle_gamma  90.000

_shelx_F_squared_multiplier     1.000

loop_
 _refln_index_h
 _refln_index_k
 _refln_index_l
 _refln_F_squared_calc
 _refln_F_squared_meas
 _refln_F_squared_sigma
 _refln_observed_status
   2   0   0       7283.93       6846.10        47.15 o
   4   0   0       1805.75       2114.50        15.50 o
   6   0   0        238.35        251.34         8.15 o
   8   0   0         20.97          4.84         9.35 o
  10   0   0         37.16         41.35        12.57 o
   1   1   0       3625.04       3753.28        17.03 o
   2   1   0      21180.06      18993.52       112.13 o
   3   1   0        286.33        317.44         2.44 o
   4   1   0       5392.13       5503.02        31.47 o
   5   1   0       1059.51       1020.16         6.58 o
   6   1   0         97.64        124.11         3.08 o
   7   1   0         12.54          9.74         4.02 o
   8   1   0         10.43         12.25         4.95 o
   9   1   0         61.46         45.92         7.65 o
  10   1   0         10.34         11.13        10.15 o
   0   2   0      21526.26      19068.12       166.03 o
   2   2   0       3545.51       3614.56        16.73 o
   3   2   0        893.24        760.26         4.26 o
   4   2   0        261.52        230.21         2.14 o
   5   2   0        517.67        489.38         3.92 o
   6   2   0         59.90         62.42         3.07 o
   7   2   0          0.07         -2.22         4.44 o
   8   2   0         49.91         53.21         5.45 o
   9   2   0         33.93         35.54         8.36 o
  10   2   0          1.40         -4.83         9.66 o
   1   3   0        258.55        217.27         2.66 o
   2   3   0        115.60        149.29         2.22 o
   3   3   0        368.39        288.69         3.37 o
   4   3   0        834.01        803.23         5.87 o
   5   3   0       1274.63       1295.85         7.35 o
   6   3   0         23.84         25.16         2.89 o
   7   3   0        621.21        657.28         8.81 o
   8   3   0        109.72         85.71         7.47 o
   9   3   0          0.63         -3.06         7.21 o
  10   3   0         36.97         26.52        11.56 o
   0   4   0       5591.43       5238.90        43.55 o
   1   4   0         45.72         52.07         2.98 o
   2   4   0        497.00        454.94         4.18 o
   3   4   0       1198.48       1342.50        10.19 o
   4   4   0         42.06         44.87         3.04 o
   5   4   0        467.15        455.89         5.78 o
   6   4   0        101.73         89.36         4.75 o
   7   4   0         66.31         77.04         5.19 o
   8   4   0         57.02         40.50         8.85 o
   9   4   0          9.08          1.88         9.40 o
  10   4   0          5.56         -7.05        14.10 o
   1   5   0       4058.70       4264.73        24.79 o
   2   5   0        209.46        193.87         5.20 o
   3   5   0       1025.83       1024.60         7.98 o
   4   5   0        745.87        799.91         7.18 o
   5   5   0          8.51         15.24         4.21 o
   6   5   0         38.18         16.67         5.77 o
   7   5   0         52.63         59.08         7.50 o
   8   5   0        109.78        121.80         9.19 o
   9   5   0          8.55          0.73         9.56 o
   0   6   0        611.18        622.19        10.74 o
   1   6   0        280.70        281.88         6.80 o
   2   6   0         23.22         37.26         3.67 o
   3   6   0       1336.50       1382.18        10.66 o
   4   6   0         81.15         79.67         4.92 o
   5   6   0        396.51        361.96         7.77 o
   6   6   0          3.02         10.06         6.66 o
   7   6   0          1.47         -3.64         7.28 o
   8   6   0         16.85         19.41         8.72 o
   9   6   0          6.51         14.57        11.49 o
   1   7   0       1336.16       1387.21        11.71 o
   2   7   0        390.45        482.39        10.89 o
   3   7   0        101.92         84.97         5.52 o
   4   7   0        107.43         86.80         6.04 o
   5   7   0        162.11        168.15         7.57 o
   6   7   0          8.88         -3.98         7.96 o
   7   7   0        135.15        139.03         9.35 o
   8   7   0          5.44         14.12        10.96 o
   0   8   0         30.12         62.37         9.62 o
   1   8   0        970.16        982.64        10.74 o
   2   8   0        370.15        357.16         7.89 o
   3   8   0          5.79         17.72         5.87 o
   4   8   0         69.94         59.24         7.06 o
   5   8   0         44.89         23.92         8.16 o
   6   8   0        128.81        136.29         9.92 o
   7   8   0          5.19         -4.43         8.86 o
   1   9   0          2.00         10.18         6.99 o
   2   9   0        269.10        299.20         9.12 o
   3   9   0          4.01          6.32         9.40 o
   4   9   0        223.47        204.30         8.53 o
   5   9   0          6.55          0.82         9.25 o
   6   9   0          1.11         -5.44        10.89 o
   0  10   0         93.36         95.77        12.30 o
   1  10   0          2.13         -4.60         9.20 o
   2  10   0          7.82         -4.14         8.29 o
   3  10   0          1.05         -4.99         9.97 o
   4  10   0          9.24         -1.25        10.20 o
   5  10   0         11.57         -6.10        12.19 o
   1  11   0         14.01         -5.40        10.80 o
   2  11   0          0.05         -5.68        11.35 o
  -9   0   1        217.52        245.58        12.50 o
  -7   0   1        272.67        252.56         8.22 o
  -5   0   1       1266.91       1269.08        10.04 o
  -3   0   1        206.18        223.81         3.06 o
   1   0   1       1510.52       1494.10        27.88 o
   3   0   1       5467.56       5279.81        32.19 o
   5   0   1        715.69        607.73         5.91 o
   7   0   1        155.55        139.96         7.66 o
   9   0   1        152.05        129.69        12.57 o
 -10   1   1         53.61         48.62         9.68 o
  -9   1   1         58.10         51.83         7.71 o
  -8   1   1         72.80         68.12         4.99 o
  -7   1   1        118.82        114.89         3.96 o
  -6   1   1         10.14          8.89         1.85 o
  -5   1   1       2143.51       2207.13        12.16 o
  -4   1   1       1085.20       1106.91         7.52 o
  -3   1   1        639.72        600.24         3.60 o
  -2   1   1       4497.08       4378.91        21.23 o
  -1   1   1       5361.19       5596.30        23.41 o
   0   1   1       1309.78       1174.76        23.73 o
   1   1   1       1119.41       1094.27         4.89 o
   2   1   1       2868.29       2835.81        11.70 o
   3   1   1       2202.98       2413.40        11.27 o
   4   1   1       3531.02       3647.62        19.12 o
   5   1   1          9.81         -0.83         2.20 o
   6   1   1        815.65        784.43         6.66 o
   7   1   1        260.90        289.07         5.30 o
   8   1   1        121.45        104.44         4.98 o
   9   1   1        191.44        181.18         9.27 o
  10   1   1          1.86         -4.98         9.95 o
 -10   2   1          0.02         -5.26        10.53 o
  -9   2   1          3.67         -3.97         7.94 o
  -8   2   1         94.32         85.09         5.77 o
  -7   2   1          0.71         -2.43         4.86 o
  -6   2   1       1150.36       1145.73         8.47 o
  -5   2   1         21.33         21.91         1.54 o
  -4   2   1        164.32        106.34         1.75 o
  -3   2   1         52.34         48.80         1.35 o
  -2   2   1       3576.44       3531.28        15.94 o
  -1   2   1       5074.93       5276.58        22.03 o
   0   2   1       9350.64       9065.85        37.58 o
   1   2   1       5490.17       5801.40        24.81 o
   2   2   1      30027.86      27333.43       126.28 o
   3   2   1        395.82        397.87         2.97 o
   4   2   1        554.38        677.71         4.16 o
   5   2   1        294.61        322.19         3.77 o
   6   2   1        116.78         85.46         2.34 o
   7   2   1          3.64          5.88         4.83 o
   8   2   1        224.17        223.45         6.68 o
   9   2   1        242.19        236.44         9.29 o
  10   2   1          2.92         15.13         9.76 o
 -10   3   1         61.96         58.63        10.84 o
  -9   3   1         22.31         19.59         7.39 o
  -8   3   1          1.68          5.20         6.84 o
  -7   3   1         64.45         62.00         3.87 o
  -6   3   1        259.07        271.54         5.52 o
  -5   3   1        117.09        114.22         4.22 o
  -4   3   1       3526.49       3461.72        17.49 o
  -3   3   1          0.55          1.40         1.56 o
  -2   3   1       5985.41       5953.60        29.25 o
  -1   3   1      10590.93      10486.39        58.38 o
   0   3   1       4918.53       5237.95        25.78 o
   1   3   1       2618.48       2696.26        15.04 o
   2   3   1        313.87        296.38         2.96 o
   3   3   1        182.50        180.91         3.84 o
   4   3   1       5323.02       5309.69        26.98 o
   5   3   1        406.55        381.78         4.53 o
   6   3   1        567.82        613.48         5.33 o
   7   3   1          9.26         18.15         4.21 o
   8   3   1         52.21         27.65         6.54 o
   9   3   1         82.42         77.51         7.81 o
  10   3   1          8.55         18.38        12.68 o
 -10   4   1         55.32         52.45        13.72 o
  -9   4   1         58.45         69.38         8.68 o
  -8   4   1         24.86         12.94         7.43 o
  -7   4   1        158.07        162.79         5.50 o
  -6   4   1          4.11          7.39         4.18 o
  -5   4   1        182.78        195.19         3.42 o
  -4   4   1        296.55        303.83         4.58 o
  -3   4   1       4133.67       4193.83        22.75 o
  -2   4   1         11.14         11.79         2.06 o
  -1   4   1         60.07         81.06         2.50 o
   0   4   1        257.43        265.32         3.96 o
   1   4   1        351.34        396.52         4.05 o
   2   4   1       4246.50       4537.37        24.46 o
   3   4   1      11306.21      11495.79        58.97 o
   4   4   1        486.86        582.22         5.60 o
   5   4   1        164.39        144.56         3.68 o
   6   4   1         17.36         16.86         4.67 o
   7   4   1        196.75        178.16         6.51 o
   8   4   1         60.70         68.29         7.82 o
   9   4   1          3.16          5.03         9.21 o
  -9   5   1          1.56         -5.29        10.58 o
  -8   5   1         83.90         62.79         8.60 o
  -7   5   1          3.78          2.96         6.16 o
  -6   5   1         63.90         38.56         5.38 o
  -5   5   1       1142.13       1146.40         9.76 o
  -4   5   1          3.76         13.34         3.43 o
  -3   5   1        283.01        290.53         4.93 o
  -2   5   1       2560.36       2597.76        15.92 o
  -1   5   1       9624.63       9748.88        54.34 o
   0   5   1         28.94         21.42         3.26 o
   1   5   1         34.16         78.38         4.61 o
   2   5   1          0.73         17.64         2.87 o
   3   5   1        401.60        438.73         7.34 o
   4   5   1         24.61         20.59         3.60 o
   5   5   1        806.17        761.30         8.21 o
   6   5   1          1.72         -2.83         5.65 o
   7   5   1         71.50         88.50         8.81 o
   8   5   1         66.39         68.80         8.93 o
   9   5   1        111.85        121.57        10.60 o
  -9   6   1          4.10          8.93        12.08 o
  -8   6   1         31.49          9.66        10.32 o
  -7   6   1         15.76         -3.76         7.52 o
  -6   6   1        416.13        423.03        10.45 o
  -5   6   1         53.25         35.31         5.59 o
  -4   6   1        395.02        397.66         7.48 o
  -3   6   1        106.74        142.22         4.57 o
  -2   6   1        823.53        851.70         9.56 o
  -1   6   1        807.04        809.06         7.87 o
   0   6   1       1098.12       1122.57         9.15 o
   1   6   1         85.49         75.42         3.68 o
   2   6   1        741.52        763.16         7.14 o
   3   6   1        518.61        526.65         9.33 o
   4   6   1         24.49          0.25         4.73 o
   5   6   1          4.32          6.22         5.77 o
   6   6   1         71.32         53.26         6.70 o
   7   6   1         79.99         79.99         7.50 o
   8   6   1         63.37         54.65         8.58 o
   9   6   1         91.75        112.94        11.52 o
  -8   7   1         12.51         16.31         9.36 o
  -7   7   1         92.39         81.56         8.56 o
  -6   7   1          1.28         -4.24         8.48 o
  -5   7   1          0.01         -3.14         6.29 o
  -4   7   1        193.56        198.24         6.34 o
  -3   7   1         43.90         47.48         5.48 o
  -2   7   1       4250.27       4387.85        27.70 o
  -1   7   1         57.82         77.94         5.00 o
   0   7   1         76.14         78.03         4.53 o
   1   7   1        376.73        459.78        11.53 o
   2   7   1         34.96         36.69         5.03 o
   3   7   1         77.22         75.26         5.47 o
   4   7   1        114.76        129.06         6.20 o
   5   7   1        165.20        163.31         7.48 o
   6   7   1          1.69         -3.89         7.79 o
   7   7   1          1.27          9.88         7.97 o
   8   7   1          9.41          8.91        10.12 o
  -7   8   1          1.96         21.20        11.07 o
  -6   8   1          5.03         -0.82         9.19 o
  -5   8   1         17.85         -4.29         8.58 o
  -4   8   1        133.21        148.91         8.03 o
  -3   8   1        697.63        715.68        11.02 o
  -2   8   1        131.15        124.01         6.19 o
  -1   8   1          2.28         33.47         6.12 o
   0   8   1        732.22        768.10        10.29 o
   1   8   1          5.39          7.47         5.87 o
   2   8   1          3.61          1.13         5.48 o
   3   8   1        166.44        170.11         6.91 o
   4   8   1          9.27         -3.83         7.66 o
   5   8   1         33.27         26.07         8.02 o
   6   8   1          6.01         24.60         9.35 o
   7   8   1        125.09         89.17        10.64 o
  -6   9   1         45.54         20.99        10.71 o
  -5   9   1         90.47         91.47         9.19 o
  -4   9   1          2.98          9.61         8.58 o
  -3   9   1        179.91        191.41        16.71 o
  -2   9   1         49.30         75.96         7.79 o
  -1   9   1        152.45        143.58         7.50 o
   0   9   1          2.35         -3.51         7.02 o
   1   9   1        303.52        295.68         8.84 o
   2   9   1        108.41         86.66         8.01 o
   3   9   1         13.19         -4.23         8.46 o
   4   9   1          0.70         -2.48         8.59 o
   5   9   1          0.68         -5.00         9.99 o
   6   9   1         46.20         42.00        10.90 o
  -5  10   1          0.11          2.14        12.89 o
  -4  10   1          1.79         -5.35        10.70 o
  -3  10   1         12.61         68.45        23.11 o
  -2  10   1         92.62         60.29         8.57 o
  -1  10   1         34.98          4.59         9.65 o
   0  10   1         34.44         29.79         8.71 o
   1  10   1          2.01         -4.15         8.30 o
   2  10   1          0.73         -4.56         9.13 o
   3  10   1         54.88         48.66        10.83 o
   4  10   1          4.86         -5.08        10.17 o
   5  10   1          2.91         -6.40        12.81 o
  -2  11   1         15.61         -5.50        11.00 o
  -1  11   1          9.23          2.32        11.14 o
   0  11   1         17.33         -4.86         9.72 o
   1  11   1          0.14         -5.62        11.23 o
   2  11   1         61.40         22.88        10.85 o
 -10   0   2          0.15          6.35        13.65 o
  -8   0   2         22.88         -3.66         9.17 o
  -6   0   2       1953.00       1962.95        17.31 o
  -4   0   2       5366.55       5178.86        35.37 o
  -2   0   2        448.00        431.76         3.45 o
   2   0   2       8363.98       8061.23        45.98 o
   4   0   2         92.05         76.65         1.65 o
   6   0   2         73.40         67.71         2.34 o
   8   0   2       2978.40       2817.50        30.29 o
  10   0   2          5.80         -7.69        15.38 o
 -10   1   2         11.92         11.30         8.91 o
  -9   1   2          1.00         -4.05         8.10 o
  -8   1   2         60.08         69.27         4.31 o
  -7   1   2        445.02        428.16         5.75 o
  -6   1   2         98.35         91.07         3.11 o
  -5   1   2        753.44        723.92         5.94 o
  -4   1   2        306.37        287.95         2.90 o
  -3   1   2       2499.27       2446.51        10.89 o
  -2   1   2      24513.12      22098.78       168.68 o
  -1   1   2       3141.48       3276.81        13.17 o
   0   1   2       2054.99       1947.11        19.50 o
   1   1   2       3920.71       3934.26        15.81 o
   2   1   2       2824.18       2921.48        12.05 o
   3   1   2        311.84        375.10         2.61 o
   4   1   2         28.81         59.35         1.82 o
   5   1   2        547.53        590.02         4.31 o
   6   1   2       1639.24       1683.83        10.80 o
   7   1   2       1100.99       1051.67         9.38 o
   8   1   2         16.42         13.50         4.24 o
   9   1   2          2.37          5.18         8.67 o
  10   1   2          1.34         -4.89         9.78 o
 -10   2   2          7.79          9.47         9.15 o
  -9   2   2        245.26        249.05         9.64 o
  -8   2   2         30.66         23.46         5.41 o
  -7   2   2        624.48        646.32         8.24 o
  -6   2   2          7.35         21.36         2.98 o
  -5   2   2         16.51         23.12         2.08 o
  -4   2   2         23.85         32.20         1.59 o
  -3   2   2       4163.94       4134.06        20.63 o
  -2   2   2       2943.49       3010.67        13.69 o
  -1   2   2        242.18        270.04         2.18 o
   0   2   2        456.28        440.86         2.49 o
   1   2   2        432.29        432.98         2.77 o
   2   2   2        146.88        150.47         3.24 o
   3   2   2       5232.59       5238.21        27.27 o
   4   2   2        218.13        238.27         3.25 o
   5   2   2       2272.63       2148.69        12.10 o
   6   2   2         31.41         32.72         1.98 o
   7   2   2       1013.80        995.74         9.73 o
   8   2   2        192.77        209.91         7.02 o
   9   2   2        212.92        221.19        10.21 o
  10   2   2          6.56         28.53        10.76 o
 -10   3   2         22.34         21.75        10.88 o
  -9   3   2          1.88         -3.61         7.23 o
  -8   3   2        170.61        159.90         7.73 o
  -7   3   2         57.72         57.09         4.16 o
  -6   3   2        146.65        141.01         3.26 o
  -5   3   2       2739.94       2763.55        15.06 o
  -4   3   2        537.24        523.64         4.21 o
  -3   3   2         15.41         10.30         1.68 o
  -2   3   2        457.45        508.35         3.54 o
  -1   3   2        312.52        388.67         3.47 o
   0   3   2        981.24        905.23         5.80 o
   1   3   2      18021.44      17310.29        96.77 o
   2   3   2       1006.80       1052.53         6.52 o
   3   3   2        536.81        621.16         4.98 o
   4   3   2        635.73        652.66         6.27 o
   5   3   2        193.84        226.41         3.76 o
   6   3   2       1217.33       1195.46         8.19 o
   7   3   2        103.10        124.57         3.84 o
   8   3   2         57.55         50.08         6.45 o
   9   3   2         70.89         95.34         8.57 o
  10   3   2         25.09         40.36        17.00 o
 -10   4   2          6.67          7.37        13.06 o
  -9   4   2         19.79         28.79         8.45 o
  -8   4   2        190.79        181.12         8.27 o
  -7   4   2        194.21        198.72         6.17 o
  -6   4   2       1095.22       1078.68         9.77 o
  -5   4   2        105.80        114.59         3.13 o
  -4   4   2        702.69        732.09         5.88 o
  -3   4   2        420.37        532.50         5.33 o
  -2   4   2        692.00        725.64         5.48 o
  -1   4   2        575.10        626.69         6.16 o
   0   4   2       4545.93       4638.95        27.19 o
   1   4   2          3.19         -0.69         2.36 o
   2   4   2       4803.76       4830.89        25.45 o
   3   4   2       1658.89       1832.72        10.80 o
   4   4   2        723.17        738.41         6.00 o
   5   4   2         66.47         68.74         3.44 o
   6   4   2        164.52        156.63         5.54 o
   7   4   2         59.12         54.62         5.35 o
   8   4   2        175.82        184.82        10.47 o
   9   4   2         35.91         27.69         9.32 o
  -9   5   2          0.99         -4.72         9.45 o
  -8   5   2          2.54         -4.19         8.37 o
  -7   5   2        163.61        141.51         6.90 o
  -6   5   2         46.71         22.02         5.49 o
  -5   5   2         30.46         51.70         4.12 o
  -4   5   2       1053.07       1064.47         8.01 o
  -3   5   2         83.12        105.06         3.64 o
  -2   5   2       4407.54       4343.87        24.78 o
  -1   5   2        541.81        552.37         5.94 o
   0   5   2       3563.66       3564.25        22.64 o
   1   5   2        166.80        204.30         9.64 o
   2   5   2       2406.57       2647.82        15.91 o
   3   5   2        383.40        392.51         5.44 o
   4   5   2        316.70        296.52         4.96 o
   5   5   2          3.32         -2.15         4.31 o
   6   5   2        269.82        256.79         7.82 o
   7   5   2        281.93        250.26         8.44 o
   8   5   2         11.16         11.83         9.32 o
   9   5   2         56.82         74.66        10.75 o
  -9   6   2         10.22         -3.55        10.43 o
  -8   6   2         10.51         -3.23         9.34 o
  -7   6   2          1.17         -3.80         7.60 o
  -6   6   2        293.78        308.45         7.95 o
  -5   6   2         17.63          9.32         5.45 o
  -4   6   2        133.33        141.30         5.38 o
  -3   6   2        960.16       1003.75         8.90 o
  -2   6   2        205.35        199.62         4.80 o
  -1   6   2       1741.31       1824.46        12.82 o
   0   6   2       1606.62       1633.76        11.70 o
   1   6   2          5.01          6.84         3.59 o
   2   6   2       1049.64       1134.18         8.23 o
   3   6   2         22.17          4.21         3.78 o
   4   6   2         22.72          6.80         4.98 o
   5   6   2        950.39        950.46        11.43 o
   6   6   2          1.41         -3.48         6.96 o
   7   6   2         25.71         23.74         7.60 o
   8   6   2         26.56         30.21         9.77 o
  -8   7   2         44.67         40.56        10.05 o
  -7   7   2         29.48         17.13         8.19 o
  -6   7   2         53.52         31.22         7.61 o
  -5   7   2         12.66          2.71         6.82 o
  -4   7   2        103.55        105.37         6.07 o
  -3   7   2       1415.27       1438.86        13.76 o
  -2   7   2       1402.21       1528.59        21.09 o
  -1   7   2        169.63        160.88         5.00 o
   0   7   2        393.15        368.94         7.65 o
   1   7   2        912.88        954.89         9.11 o
   2   7   2          7.62         -2.13         4.26 o
   3   7   2         50.44         29.12         5.69 o
   4   7   2         37.13         23.08         5.94 o
   5   7   2          2.95         -3.49         6.98 o
   6   7   2         62.17         65.07         8.30 o
   7   7   2        176.56        184.91        10.35 o
   8   7   2         43.48         49.57         9.76 o
  -7   8   2        144.86        146.50        11.74 o
  -6   8   2         21.78         -4.27         8.54 o
  -5   8   2          0.10         -4.02         8.03 o
  -4   8   2        208.27        208.96         8.84 o
  -3   8   2         40.99         51.76         6.71 o
  -2   8   2         99.63         88.18         6.06 o
  -1   8   2        481.82        514.93        12.44 o
   0   8   2        149.09        159.31         7.93 o
   1   8   2          2.07         -2.87         5.74 o
   2   8   2         52.90         34.43         6.39 o
   3   8   2        103.41        100.35         6.80 o
   4   8   2        174.76        151.84         7.74 o
   5   8   2          4.52         -4.02         8.05 o
   6   8   2          0.25         -4.62         9.24 o
   7   8   2          2.97         10.30        10.53 o
  -6   9   2          0.99         -5.32        10.63 o
  -5   9   2         52.58         32.88         8.89 o
  -4   9   2         89.95         84.63         8.79 o
  -3   9   2        645.74        661.88        11.92 o
  -2   9   2        160.58        176.56        10.20 o
  -1   9   2        104.75         92.55         7.40 o
   0   9   2         78.65         86.56         7.07 o
   1   9   2        100.07        109.46        10.66 o
   2   9   2         55.81         28.74         8.30 o
   3   9   2         66.12         48.96         8.80 o
   4   9   2         11.36         -5.18        10.37 o
   5   9   2         12.39         -4.99         9.99 o
   6   9   2        115.73         84.00        11.19 o
  -5  10   2        104.62        120.08        13.42 o
  -4  10   2         25.25         28.71        11.48 o
  -3  10   2        283.94        285.23        11.74 o
  -2  10   2          8.60          8.89         8.82 o
  -1  10   2          8.64         -4.99         9.98 o
   0  10   2         10.86         -2.62         8.49 o
   1  10   2          0.62         -4.27         8.55 o
   2  10   2         73.10         64.72         9.47 o
   3  10   2          0.21         -4.70         9.40 o
   4  10   2          5.04         -5.28        10.56 o
  -2  11   2          4.02         -5.48        10.96 o
  -1  11   2         56.79         25.33        11.00 o
   0  11   2         14.16          0.05        10.50 o
   1  11   2         32.48          9.51        11.94 o
   2  11   2         29.91          0.35        11.72 o
  -9   0   3        105.87        132.99        13.50 o
  -7   0   3          7.22         -3.48         6.96 o
  -5   0   3        710.25        692.74         6.73 o
  -3   0   3       4051.43       4246.48        29.39 o
  -1   0   3       3418.79       3330.33        21.28 o
   1   0   3       2345.55       2250.26        11.83 o
   3   0   3       3475.68       3286.31        20.46 o
   5   0   3       1990.63       2127.47        14.50 o
   7   0   3        975.40        949.38        10.41 o
   9   0   3          1.76         -6.14        12.29 o
 -10   1   3         95.78         81.40         9.83 o
  -9   1   3         37.11         23.17         8.14 o
  -8   1   3          3.94         -1.96         3.92 o
  -7   1   3         51.81         49.27         3.32 o
  -6   1   3          2.03         -1.33         2.65 o
  -5   1   3        311.33        307.61         2.92 o
  -4   1   3          4.30          1.07         1.10 o
  -3   1   3      13922.68      13320.76        70.53 o
  -2   1   3      27453.76      24160.75       157.68 o
  -1   1   3      12423.65      11762.33        47.14 o
   0   1   3        531.56        605.48         2.73 o
   1   1   3        764.58        824.92         3.45 o
   2   1   3       5995.80       6130.63        23.53 o
   3   1   3       1143.70       1067.88         5.10 o
   4   1   3       1723.07       1707.88         8.42 o
   5   1   3        935.01        982.09         6.17 o
   6   1   3        378.97        350.60         4.25 o
   7   1   3        438.39        419.72         6.98 o
   8   1   3         37.47         26.85         4.95 o
   9   1   3          4.44         11.80         8.25 o
  10   1   3          4.78         10.06        12.16 o
 -10   2   3          0.30         -2.87         9.81 o
  -9   2   3          0.41          5.36         8.59 o
  -8   2   3        153.93        139.74         6.17 o
  -7   2   3          1.44          3.91         4.69 o
  -6   2   3        392.41        367.85         3.37 o
  -5   2   3        581.00        558.29         4.52 o
  -4   2   3       4557.39       4595.46        23.53 o
  -3   2   3       1041.21       1167.01         6.52 o
  -2   2   3        767.32        695.23         4.07 o
  -1   2   3      10200.51      10544.80        42.74 o
   0   2   3       6335.69       6133.16        24.91 o
   1   2   3       1747.91       1869.99         7.82 o
   2   2   3      10212.21      10028.92        46.63 o
   3   2   3        521.92        577.51         3.99 o
   4   2   3       3312.09       3657.07        17.87 o
   5   2   3        537.34        547.57         4.33 o
   6   2   3         39.97         30.17         2.22 o
   7   2   3         15.40         24.46         5.08 o
   8   2   3        322.31        349.53         8.59 o
   9   2   3        172.52        153.77        12.35 o
  10   2   3        179.17        167.04        13.40 o
 -10   3   3         18.34         18.50        11.85 o
  -9   3   3         93.41         89.89         7.68 o
  -8   3   3          9.91         19.45         6.40 o
  -7   3   3        249.13        214.11         7.33 o
  -6   3   3        187.53        220.07         4.08 o
  -5   3   3        590.42        563.56         5.08 o
  -4   3   3       1190.53       1266.00         7.08 o
  -3   3   3       1810.36       1865.96         9.53 o
  -2   3   3       3934.12       3866.38        18.81 o
  -1   3   3        434.37        462.65         3.76 o
   0   3   3      24921.50      22652.20       138.70 o
   1   3   3        835.15        817.66         5.12 o
   2   3   3          2.82          1.89         1.76 o
   3   3   3       3952.20       4090.26        21.04 o
   4   3   3       1079.56       1031.89         6.14 o
   5   3   3        201.11        219.84         3.32 o
   6   3   3        417.91        406.93         5.12 o
   7   3   3        236.56        209.00         5.45 o
   8   3   3         35.70         34.19         7.22 o
   9   3   3         86.65         95.86         8.66 o
  10   3   3         19.38         32.79        15.19 o
 -10   4   3         30.69         43.84        13.37 o
  -9   4   3         49.72         45.40         8.71 o
  -8   4   3         38.34         33.07         6.99 o
  -7   4   3        124.89        119.82         5.42 o
  -6   4   3         43.32         49.32         4.71 o
  -5   4   3         39.83         27.74         2.95 o
  -4   4   3        543.82        592.09         4.93 o
  -3   4   3       1486.74       1443.07         9.03 o
  -2   4   3       2121.93       2359.93        13.25 o
  -1   4   3       8939.42       8811.01        52.13 o
   0   4   3          2.26          9.75         2.34 o
   1   4   3       2461.22       2528.43        14.73 o
   2   4   3       2520.29       2683.41        15.18 o
   3   4   3         14.85         -1.65         3.30 o
   4   4   3       1493.40       1550.24         9.69 o
   5   4   3       2106.97       2101.96        13.89 o
   6   4   3        153.78        151.36         5.27 o
   7   4   3        138.47        129.97         5.69 o
   8   4   3         78.42         89.63         8.61 o
   9   4   3          0.06         -1.94        10.22 o
  -9   5   3          1.01         -4.74         9.48 o
  -8   5   3          9.09         -0.85         8.47 o
  -7   5   3         52.17         46.74         6.38 o
  -6   5   3         86.71        104.89         5.73 o
  -5   5   3       1065.12       1146.10         9.41 o
  -4   5   3        112.83         99.25         3.55 o
  -3   5   3        434.70        412.79         5.82 o
  -2   5   3         45.13         76.43         3.63 o
  -1   5   3       1700.95       1805.93        12.70 o
   0   5   3         11.80         29.71         4.16 o
   1   5   3       5247.74       5393.07        29.10 o
   2   5   3         10.56         15.82         3.53 o
   3   5   3        979.21        986.74         8.09 o
   4   5   3        116.51        113.65         3.86 o
   5   5   3         69.42         56.87         4.77 o
   6   5   3        255.55        267.04        10.66 o
   7   5   3        533.49        552.97        10.49 o
   8   5   3         72.77         53.12         9.03 o
   9   5   3         39.86         48.33        11.76 o
  -9   6   3         18.29         -5.87        11.74 o
  -8   6   3         12.96         -4.61         9.22 o
  -7   6   3        130.92        156.21         8.02 o
  -6   6   3        128.77        130.78         7.25 o
  -5   6   3        327.76        338.46         7.33 o
  -4   6   3        611.96        649.75         8.59 o
  -3   6   3        256.11        286.45         5.69 o
  -2   6   3        166.29        161.01         6.41 o
  -1   6   3         10.36         46.76         4.20 o
   0   6   3        906.91        886.71         8.52 o
   1   6   3        126.63        123.92         4.60 o
   2   6   3        202.15        192.82         4.47 o
   3   6   3          8.85         -2.19         4.38 o
   4   6   3        413.01        376.28         7.28 o
   5   6   3        717.10        772.48        11.89 o
   6   6   3        171.17        171.32         7.68 o
   7   6   3         10.31         24.98         7.57 o
   8   6   3         13.97         26.34        10.18 o
  -8   7   3         18.08         14.98        10.96 o
  -7   7   3          0.40         -4.61         9.22 o
  -6   7   3          5.85          0.31         7.73 o
  -5   7   3         46.80         63.64         6.76 o
  -4   7   3         34.40         29.48         5.95 o
  -3   7   3       1217.45       1376.03        14.30 o
  -2   7   3        181.26        243.30        11.89 o
  -1   7   3        140.05        127.26         5.42 o
   0   7   3        262.40        263.95         6.10 o
   1   7   3        459.49        462.64         7.75 o
   2   7   3         82.81         70.79         5.33 o
   3   7   3         40.32         23.57         5.52 o
   4   7   3        320.23        338.88         7.88 o
   5   7   3         45.72         39.08         7.22 o
   6   7   3        439.79        458.43        12.13 o
   7   7   3         33.40         53.10         8.99 o
   8   7   3          0.96         -2.26        12.07 o
  -7   8   3          0.22         -5.00        10.00 o
  -6   8   3         27.65          3.16        10.13 o
  -5   8   3          6.45         -0.25         7.73 o
  -4   8   3        192.21        235.71         8.22 o
  -3   8   3        221.80        240.70         7.13 o
  -2   8   3        105.98        101.73         5.91 o
  -1   8   3        640.18        641.66         9.36 o
   0   8   3        156.42        152.74         7.12 o
   1   8   3          1.91         -2.68         5.36 o
   2   8   3          2.51         -3.77         7.54 o
   3   8   3          2.64         -3.16         6.32 o
   4   8   3         24.89         14.48         7.33 o
   5   8   3        177.47        189.85        10.52 o
   6   8   3          0.51         -4.70         9.68 o
   7   8   3         11.48         19.22        11.40 o
  -6   9   3         36.64         19.88        11.42 o
  -5   9   3          1.51         -4.82         9.65 o
  -4   9   3        203.02        201.41         9.55 o
  -3   9   3         48.90         69.71         8.49 o
  -2   9   3        140.83        158.90         8.53 o
  -1   9   3         24.78         20.85         8.55 o
   0   9   3        311.18        304.03         9.65 o
   1   9   3        340.08        347.00         8.79 o
   2   9   3         31.64         19.43         8.42 o
   3   9   3        161.98        163.73         9.81 o
   4   9   3         21.62         -5.26        10.52 o
   5   9   3         16.09         -4.98         9.96 o
   6   9   3          4.93         10.00        11.59 o
  -5  10   3        116.96        148.45        12.35 o
  -4  10   3         85.95         81.07        12.74 o
  -3  10   3        129.77        139.50        11.46 o
  -2  10   3         95.57         92.95         8.72 o
  -1  10   3         29.69         26.14         8.57 o
   0  10   3         32.40         12.28         8.62 o
   1  10   3         16.64         -4.05         8.11 o
   2  10   3         74.11         48.86         9.76 o
   3  10   3         23.96          4.48         9.59 o
   4  10   3         20.88         -5.51        11.01 o
  -2  11   3         22.61         24.34        10.03 o
  -1  11   3          4.56         -5.09        10.19 o
   0  11   3         51.57         22.84        10.59 o
   1  11   3         56.29         28.79        10.40 o
   2  11   3         20.89         -5.63        11.25 o
 -10   0   4        183.92        139.89        13.61 o
  -8   0   4         58.82         37.82        10.45 o
  -6   0   4        400.18        391.28         6.65 o
  -4   0   4       7170.09       7059.12        67.76 o
  -2   0   4       2171.70       2008.96        12.71 o
   0   0   4      15009.82      14168.14        78.25 o
   2   0   4      21622.70      19641.20        98.39 o
   4   0   4       7614.14       7827.49        47.98 o
   6   0   4         56.65         84.56         3.61 o
   8   0   4         31.44         17.69        10.18 o
  10   0   4         24.45         24.45        20.59 o
 -10   1   4          2.97          3.62        10.30 o
  -9   1   4         70.13         82.73        10.60 o
  -8   1   4          4.70         -2.43         4.86 o
  -7   1   4         44.75         33.72         4.05 o
  -6   1   4         30.74         30.50         2.65 o
  -5   1   4        137.09        140.97         2.53 o
  -4   1   4        522.64        541.32         4.25 o
  -3   1   4       6089.46       6140.85        27.96 o
  -2   1   4      23937.80      21727.69        85.65 o
  -1   1   4          2.68          8.87         0.78 o
   0   1   4      14217.71      13363.20        51.71 o
   1   1   4       4801.45       4888.14        17.56 o
   2   1   4       1655.96       1726.41         7.20 o
   3   1   4       3919.37       3987.45        18.05 o
   4   1   4       2327.84       2421.01        11.66 o
   5   1   4         23.99         34.89         1.92 o
   6   1   4       1286.01       1321.88         8.26 o
   7   1   4          2.07          3.30         3.50 o
   8   1   4         25.85         31.46         5.34 o
   9   1   4        161.39        144.58         8.92 o
  10   1   4        152.12        136.35        13.21 o
 -10   2   4         58.18         62.83        11.46 o
  -9   2   4         33.52         32.61         9.39 o
  -8   2   4         51.80         43.63         5.52 o
  -7   2   4        473.78        498.19         8.00 o
  -6   2   4          3.21          5.02         1.96 o
  -5   2   4         33.87         36.30         1.73 o
  -4   2   4        145.63        176.44         3.33 o
  -3   2   4       1031.30       1126.74         5.99 o
  -2   2   4         30.27         40.57         1.38 o
  -1   2   4      22815.58      21383.48        95.60 o
   0   2   4       1142.17       1180.85         5.27 o
   1   2   4       3640.27       3714.39        17.32 o
   2   2   4       1501.09       1525.10         7.27 o
   3   2   4        224.11        206.37         2.58 o
   4   2   4        338.78        423.43         4.13 o
   5   2   4        770.80        680.54         4.97 o
   6   2   4         39.83         43.93         2.77 o
   7   2   4         57.75         68.05         4.37 o
   8   2   4          5.58         22.81         6.24 o
   9   2   4         59.72         72.91         9.65 o
  10   2   4          0.06         32.26        14.20 o
 -10   3   4         20.42         22.94        12.84 o
  -9   3   4         71.17         70.06         7.63 o
  -8   3   4        200.44        180.22         7.22 o
  -7   3   4        222.26        212.34         4.97 o
  -6   3   4         60.18         59.91         2.98 o
  -5   3   4        853.57        817.13         5.81 o
  -4   3   4        184.94        158.49         2.61 o
  -3   3   4       2681.58       2759.15        13.34 o
  -2   3   4       2132.57       2155.51        11.24 o
  -1   3   4       1570.43       1659.17         8.93 o
   0   3   4       3681.01       3771.82        21.57 o
   1   3   4       7028.33       7201.20        38.11 o
   2   3   4        445.05        453.03         3.63 o
   3   3   4        667.11        585.09         4.44 o
   4   3   4          2.59         -0.72         1.91 o
   5   3   4         30.29         34.11         2.52 o
   6   3   4         29.42         34.75         3.51 o
   7   3   4        398.84        359.71         6.70 o
   8   3   4        185.05        148.53         7.45 o
   9   3   4        335.91        346.86        12.04 o
  10   3   4          6.85         23.91        14.93 o
 -10   4   4          4.05         -3.31        12.79 o
  -9   4   4          0.02         -3.69         8.38 o
  -8   4   4        238.10        244.51         8.15 o
  -7   4   4        181.70        193.63         6.14 o
  -6   4   4        492.16        470.22         6.79 o
  -5   4   4        319.84        309.51         4.45 o
  -4   4   4       1462.21       1403.49         8.35 o
  -3   4   4         14.40         11.09         2.61 o
  -2   4   4       2155.14       2119.59        12.85 o
  -1   4   4        379.29        414.86         6.57 o
   0   4   4       1052.05       1104.22         7.80 o
   1   4   4        295.47        346.03         4.07 o
   2   4   4       3737.64       3805.96        20.30 o
   3   4   4          4.06         -1.31         2.61 o
   4   4   4        105.94         86.87         3.24 o
   5   4   4         66.05         80.62         3.93 o
   6   4   4        123.94        115.35         5.45 o
   7   4   4          3.43         15.49         5.64 o
   8   4   4         54.57         78.78         9.09 o
   9   4   4         18.83         19.53        12.49 o
  -9   5   4          5.16         -4.90         9.80 o
  -8   5   4         30.81         19.56         7.52 o
  -7   5   4        290.65        287.21         9.87 o
  -6   5   4       1559.66       1663.14        17.94 o
  -5   5   4        121.10        119.46         4.14 o
  -4   5   4         95.10         91.29         3.48 o
  -3   5   4         92.16         93.16         3.72 o
  -2   5   4        674.30        598.52         6.57 o
  -1   5   4        754.80        759.82         7.43 o
   0   5   4       3309.15       3391.00        20.22 o
   1   5   4        324.15        334.61         5.21 o
   2   5   4        169.10        189.76         4.98 o
   3   5   4       1311.80       1382.77         9.88 o
   4   5   4         27.08         24.92         3.39 o
   5   5   4        276.93        270.66         7.01 o
   6   5   4        700.10        691.26        11.13 o
   7   5   4        186.24        193.21         8.65 o
   8   5   4         80.45         75.07         9.54 o
   9   5   4          0.16         26.70        12.36 o
  -9   6   4          0.48         -5.59        11.18 o
  -8   6   4         16.66         -3.85         7.71 o
  -7   6   4         19.95         17.44         7.07 o
  -6   6   4          4.81         -1.39         6.37 o
  -5   6   4         35.39         34.72         5.78 o
  -4   6   4        640.39        723.13         9.18 o
  -3   6   4        462.23        471.40         7.27 o
  -2   6   4         56.58         62.47         4.42 o
  -1   6   4       1897.73       1965.60        14.23 o
   0   6   4        110.61        123.15         4.89 o
   1   6   4        690.82        704.54         6.58 o
   2   6   4          7.26         20.24         3.36 o
   3   6   4        315.57        325.45         8.61 o
   4   6   4         29.11         24.66         4.84 o
   5   6   4        196.37        175.06         7.18 o
   6   6   4          0.55         13.43         7.33 o
   7   6   4        319.59        309.32         8.76 o
   8   6   4          7.70         13.76        10.40 o
  -8   7   4          3.72         -5.98        11.96 o
  -7   7   4         23.76         -4.36         8.71 o
  -6   7   4        103.24        113.87         9.21 o
  -5   7   4        924.64       1017.87        18.60 o
  -4   7   4        123.13        129.09         6.29 o
  -3   7   4         65.53        132.65         7.44 o
  -2   7   4        373.49        442.13        10.75 o
  -1   7   4        108.30         75.62         4.99 o
   0   7   4        155.30        169.13         5.17 o
   1   7   4        555.20        563.74         8.36 o
   2   7   4         94.11         84.05         4.77 o
   3   7   4        487.37        518.39         9.31 o
   4   7   4         13.58         16.42         6.35 o
   5   7   4        330.24        314.33         8.64 o
   6   7   4          7.01         30.29         8.62 o
   7   7   4         42.32         56.57         9.67 o
   8   7   4          3.93         12.94        12.02 o
  -7   8   4          8.93         -4.81         9.62 o
  -6   8   4         10.38         -5.00        10.00 o
  -5   8   4        168.05        160.33         8.61 o
  -4   8   4        138.30        175.01         8.08 o
  -3   8   4        125.36        115.20         6.50 o
  -2   8   4        329.90        356.41         8.45 o
  -1   8   4        126.52        148.45         5.76 o
   0   8   4        294.14        273.68         7.65 o
   1   8   4         28.16          6.71         5.61 o
   2   8   4        188.86        187.41         7.25 o
   3   8   4         12.71          1.29         6.55 o
   4   8   4        180.60        179.72         8.50 o
   5   8   4        124.28        153.43         9.15 o
   6   8   4         28.02         23.93        10.07 o
   7   8   4         41.03         47.27         9.66 o
  -6   9   4         81.29         90.39        10.82 o
  -5   9   4         18.97         56.72        17.69 o
  -4   9   4        276.52        254.70        10.41 o
  -3   9   4         37.97         59.22         7.93 o
  -2   9   4        108.99        111.97         6.91 o
  -1   9   4          2.35         -3.26         6.52 o
   0   9   4        148.15        172.26         7.77 o
   1   9   4          0.66         -1.52         7.69 o
   2   9   4         57.54         42.14         8.06 o
   3   9   4          0.65         -0.58         8.58 o
   4   9   4          6.41         -0.92         8.89 o
   5   9   4          2.49         -5.16        10.32 o
   6   9   4         39.17         20.67        11.70 o
  -5  10   4        138.14        148.75        12.22 o
  -4  10   4         10.57         17.43        11.77 o
  -3  10   4         10.69          2.24         9.71 o
  -2  10   4        152.05        163.29         9.13 o
  -1  10   4        119.80        131.59         8.98 o
   0  10   4        103.15         70.60         9.60 o
   1  10   4          0.52         -4.16         8.32 o
   2  10   4          2.62         -3.56         9.81 o
   3  10   4          5.03         -4.94         9.89 o
   4  10   4          9.91         -5.11        10.22 o
  -2  11   4         32.69         27.45        11.05 o
  -1  11   4          0.01         -5.24        10.48 o
   0  11   4         26.36          2.91        11.34 o
   1  11   4          9.42         -5.21        10.43 o
   2  11   4          1.59         -5.70        11.40 o
  -9   0   5        263.64        253.23        16.01 o
  -7   0   5       1248.95       1308.36        13.70 o
  -5   0   5       7040.04       6674.82        62.25 o
  -3   0   5      15605.21      15136.77       150.81 o
  -1   0   5        691.02        708.42         4.80 o
   1   0   5       3747.34       3654.61        20.34 o
   3   0   5       2951.34       3149.34        19.92 o
   5   0   5       4099.00       4043.83        26.59 o
   7   0   5        144.30        140.34         6.13 o
   9   0   5          7.21         22.07        18.15 o
 -10   1   5         12.00         11.95        12.03 o
  -9   1   5        226.89        270.33        12.44 o
  -8   1   5         19.04          9.01         5.21 o
  -7   1   5          7.96          8.54         2.46 o
  -6   1   5        226.34        264.76         3.37 o
  -5   1   5        610.90        607.19         4.55 o
  -4   1   5         33.45         43.53         2.29 o
  -3   1   5       4236.43       4145.98        20.59 o
  -2   1   5       4127.18       4316.35        19.06 o
  -1   1   5        517.33        628.86         3.10 o
   0   1   5       5804.16       5794.89        22.87 o
   1   1   5       2039.69       2092.52         7.80 o
   2   1   5       1054.95       1085.06         4.88 o
   3   1   5       4853.33       4824.33        21.59 o
   4   1   5         76.69        104.60         2.08 o
   5   1   5       3503.37       3573.26        16.78 o
   6   1   5       1357.56       1355.13         8.95 o
   7   1   5        177.90        159.22         4.33 o
   8   1   5         75.25         78.29         5.60 o
   9   1   5         67.75         80.76        10.81 o
  10   1   5         23.63         20.91        13.08 o
 -10   2   5         31.58         45.51        10.90 o
  -9   2   5        173.21        168.88        12.29 o
  -8   2   5         20.94         44.64         6.00 o
  -7   2   5        842.30        877.92         8.43 o
  -6   2   5        170.56        150.51         3.54 o
  -5   2   5         25.07         33.08         2.04 o
  -4   2   5       5580.34       5706.72        29.84 o
  -3   2   5        460.10        442.31         3.48 o
  -2   2   5        998.37        872.50         4.97 o
  -1   2   5       1786.32       1817.18         8.71 o
   0   2   5        773.99        887.51         4.38 o
   1   2   5        111.26        133.45         2.30 o
   2   2   5       2398.66       2300.46        10.61 o
   3   2   5         17.88         36.29         1.71 o
   4   2   5       6564.07       6588.94        30.72 o
   5   2   5          2.70          2.47         2.06 o
   6   2   5         69.13         62.62         3.29 o
   7   2   5         35.53         63.97         4.03 o
   8   2   5          8.25          4.35         6.44 o
   9   2   5        173.06        183.35        12.38 o
  10   2   5          4.10         24.84        16.89 o
 -10   3   5          0.32         25.36        12.83 o
  -9   3   5          1.31          7.42         8.92 o
  -8   3   5          1.28          0.99         6.21 o
  -7   3   5        346.77        340.39         6.33 o
  -6   3   5         99.23        106.03         2.99 o
  -5   3   5        403.19        412.39         4.47 o
  -4   3   5         21.62         17.07         2.13 o
  -3   3   5         26.57         37.20         2.20 o
  -2   3   5       3040.05       3239.92        16.38 o
  -1   3   5         93.99        142.08         2.69 o
   0   3   5       5713.44       5580.83        31.43 o
   1   3   5       2416.42       2465.95        13.30 o
   2   3   5       2195.80       2147.83        11.79 o
   3   3   5       1126.99       1039.93         6.35 o
   4   3   5         94.54         69.33         2.33 o
   5   3   5        451.20        456.76         4.69 o
   6   3   5        788.28        818.24         8.93 o
   7   3   5        175.23        173.17         5.53 o
   8   3   5        516.27        520.84        10.85 o
   9   3   5         11.50         38.89         9.45 o
 -10   4   5          1.66         -0.61        13.04 o
  -9   4   5          0.82         12.36        10.28 o
  -8   4   5          0.32         -3.50         6.99 o
  -7   4   5         11.63         19.17         5.50 o
  -6   4   5        689.98        699.41         7.41 o
  -5   4   5        271.04        268.14         4.08 o
  -4   4   5        132.75        159.88         3.27 o
  -3   4   5        148.21        137.70         3.68 o
  -2   4   5       3991.89       4175.33        22.25 o
  -1   4   5       3968.23       4039.84        23.04 o
   0   4   5        220.12        233.28         4.53 o
   1   4   5       1633.43       1438.45         9.23 o
   2   4   5        246.87        324.39         4.70 o
   3   4   5         25.69         13.94         2.22 o
   4   4   5          4.80         18.92         2.85 o
   5   4   5        316.93        317.43         4.98 o
   6   4   5          9.92          1.99         4.91 o
   7   4   5        654.87        643.75        10.17 o
   8   4   5        169.96        187.13         9.62 o
   9   4   5         11.08         11.64        11.06 o
  -9   5   5          0.58         -4.94         9.88 o
  -8   5   5          6.99          0.05         6.71 o
  -7   5   5        246.09        262.20         8.94 o
  -6   5   5       1631.12       1670.61        16.76 o
  -5   5   5          4.91          6.30         3.53 o
  -4   5   5        166.10        168.51         3.91 o
  -3   5   5       1899.39       1952.27        13.35 o
  -2   5   5        861.09        887.69         7.39 o
  -1   5   5         27.61         43.63         3.51 o
   0   5   5        411.47        421.03         6.28 o
   1   5   5        660.69        680.56         6.24 o
   2   5   5         71.12         64.74         3.49 o
   3   5   5       1629.81       1552.43        12.13 o
   4   5   5         78.16         65.19         4.04 o
   5   5   5        112.85        117.73         6.14 o
   6   5   5        125.80        131.66         7.13 o
   7   5   5        133.37        114.95         7.52 o
   8   5   5         11.52         25.86         9.98 o
   9   5   5        198.98        174.82        12.20 o
  -9   6   5          4.34         -5.95        11.89 o
  -8   6   5          0.18         -4.27         8.53 o
  -7   6   5          2.65         10.20         7.37 o
  -6   6   5          1.77         -2.99         5.99 o
  -5   6   5        128.86        141.77         6.26 o
  -4   6   5       1208.65       1253.53        11.27 o
  -3   6   5        139.52        145.05         4.94 o
  -2   6   5        693.95        718.29         7.49 o
  -1   6   5         69.30         82.30         4.10 o
   0   6   5        163.21        173.10         4.53 o
   1   6   5         41.17         36.07         3.39 o
   2   6   5       1957.12       1900.43        13.29 o
   3   6   5        133.91        140.41         5.26 o
   4   6   5        241.00        258.95         7.95 o
   5   6   5         93.08         96.47         6.47 o
   6   6   5        348.98        366.77         9.52 o
   7   6   5          9.14         49.51         7.83 o
   8   6   5         98.59         93.80        11.88 o
  -8   7   5         22.92         -2.90        10.69 o
  -7   7   5          0.64         -4.44         8.88 o
  -6   7   5        685.19        767.81        18.19 o
  -5   7   5       1250.53       1297.23        17.08 o
  -4   7   5        356.33        372.21         8.03 o
  -3   7   5          4.41         27.66         4.90 o
  -2   7   5       2062.73       2134.33        14.63 o
  -1   7   5         33.58         14.70         4.89 o
   0   7   5        334.97        328.16         6.65 o
   1   7   5         28.86         21.69         4.87 o
   2   7   5        350.82        307.25         6.10 o
   3   7   5         45.19         61.53         5.88 o
   4   7   5         77.24         78.60         6.53 o
   5   7   5         51.76         57.82         8.58 o
   6   7   5          3.13          5.11         8.33 o
   7   7   5        107.65        134.07         9.59 o
  -7   8   5         19.62         -0.96         9.52 o
  -6   8   5          0.67         10.63         9.53 o
  -5   8   5          2.24         19.23         8.59 o
  -4   8   5        615.42        668.72        10.60 o
  -3   8   5         11.98         15.05         5.71 o
  -2   8   5         68.66        100.20         6.05 o
  -1   8   5        792.97        824.05         9.53 o
   0   8   5        115.65        110.86         5.72 o
   1   8   5        311.84        330.16         8.22 o
   2   8   5        257.15        279.11        10.04 o
   3   8   5          0.32         -3.37         6.73 o
   4   8   5         42.97         52.77         7.39 o
   5   8   5          0.63         14.04         8.73 o
   6   8   5        102.29        112.28         9.99 o
   7   8   5        188.05        184.10        11.97 o
  -6   9   5          3.04         13.57        10.98 o
  -5   9   5        288.93        304.82        10.71 o
  -4   9   5        147.98        190.22        13.19 o
  -3   9   5        654.62        650.43        10.18 o
  -2   9   5         94.31         78.12         6.61 o
  -1   9   5         16.06         -3.01         6.62 o
   0   9   5          0.59         -3.56         7.12 o
   1   9   5          1.03         -4.08         8.17 o
   2   9   5          1.07         -3.78         7.56 o
   3   9   5         29.67         28.70         8.75 o
   4   9   5          2.79         -2.21         8.93 o
   5   9   5          0.90         -0.79        10.43 o
   6   9   5         23.97         20.90        11.08 o
  -5  10   5         30.60         58.29        11.46 o
  -4  10   5         20.66         18.09        11.59 o
  -3  10   5         15.94         -1.53         9.41 o
  -2  10   5          4.65          1.18         8.35 o
  -1  10   5         46.72         58.90        10.91 o
   0  10   5          2.36         -4.56         9.12 o
   1  10   5         77.16         58.45         8.50 o
   2  10   5         79.29         52.72        10.39 o
   3  10   5          0.25         -5.07        10.14 o
   4  10   5          7.26         -5.35        10.71 o
  -2  11   5         24.92         -5.46        10.92 o
  -1  11   5          0.10         -5.37        10.74 o
   0  11   5          6.01         -5.37        10.73 o
   1  11   5          1.62         -5.76        11.51 o
 -10   0   6          2.49         -5.53        15.13 o
  -8   0   6       1379.58       1413.50        20.77 o
  -6   0   6        155.93        154.76         4.41 o
  -4   0   6      11542.11      11071.06        88.60 o
  -2   0   6        205.62        174.45         3.25 o
   0   0   6        358.54        273.19         3.44 o
   2   0   6       2794.16       2740.59        17.47 o
   4   0   6       4025.51       3834.68        24.12 o
   6   0   6       1562.13       1574.35        13.68 o
   8   0   6         86.70         73.40         8.04 o
  10   0   6        186.33        230.74        18.94 o
 -10   1   6          6.59         -6.45        12.90 o
  -9   1   6          6.29         13.02         8.98 o
  -8   1   6          1.59          3.53         6.35 o
  -7   1   6        205.95        199.60         4.91 o
  -6   1   6       1845.21       1835.45        10.90 o
  -5   1   6        658.57        638.24         5.21 o
  -4   1   6         10.88          8.85         2.55 o
  -3   1   6       1933.75       1856.56         9.45 o
  -2   1   6        775.52        774.20         4.54 o
  -1   1   6         30.97         29.22         1.10 o
   0   1   6       7802.59       7693.50        30.27 o
   1   1   6       1204.25       1282.46         5.93 o
   2   1   6        626.98        597.76         3.19 o
   3   1   6        394.06        329.13         2.73 o
   4   1   6       2375.56       2690.43        12.99 o
   5   1   6       2725.90       2756.99        13.82 o
   6   1   6       1105.65       1078.38         7.80 o
   7   1   6          4.96         -2.19         4.37 o
   8   1   6        366.55        364.73         7.85 o
   9   1   6          2.01          9.16        10.69 o
  10   1   6         50.54         50.88        13.16 o
 -10   2   6         16.71          2.79        11.26 o
  -9   2   6         37.27         47.03         8.52 o
  -8   2   6        444.99        451.25         9.49 o
  -7   2   6       1707.17       1705.02        12.32 o
  -6   2   6        126.39        126.18         3.07 o
  -5   2   6       2240.25       2279.58        12.57 o
  -4   2   6        630.21        721.66         5.05 o
  -3   2   6         20.21          3.35         1.73 o
  -2   2   6          7.97          8.30         1.30 o
  -1   2   6       3787.90       3736.48        18.41 o
   0   2   6         42.85         42.99         1.71 o
   1   2   6       1417.37       1394.42         6.88 o
   2   2   6         42.74         51.43         1.50 o
   3   2   6         55.40         49.22         1.83 o
   4   2   6        101.61        126.63         3.42 o
   5   2   6        696.59        635.92         5.11 o
   6   2   6          8.30          2.17         3.83 o
   7   2   6       1639.14       1638.45        13.29 o
   8   2   6         41.10         36.63         7.64 o
   9   2   6        119.06        158.66        12.14 o
  10   2   6          1.78         30.92        15.57 o
 -10   3   6        132.42        135.75        13.23 o
  -9   3   6         39.34         51.31         8.08 o
  -8   3   6         19.01         36.92         7.12 o
  -7   3   6          2.76         11.05         4.42 o
  -6   3   6        221.21        222.13         4.31 o
  -5   3   6        736.71        758.58         6.17 o
  -4   3   6        209.39        200.98         3.31 o
  -3   3   6       1671.22       1682.78         9.67 o
  -2   3   6        559.24        594.60         4.50 o
  -1   3   6       2499.19       2396.95        14.27 o
   0   3   6        744.46        737.11         5.34 o
   1   3   6       1280.56       1231.81         7.93 o
   2   3   6         86.60         90.75         2.37 o
   3   3   6       1409.95       1342.51         7.75 o
   4   3   6         13.05         11.34         2.45 o
   5   3   6        802.32        845.77         5.98 o
   6   3   6        793.01        761.20         8.58 o
   7   3   6        206.19        191.50         6.09 o
   8   3   6          6.49         29.06         8.35 o
   9   3   6        147.95        166.28        15.19 o
 -10   4   6          0.51         -1.65        11.39 o
  -9   4   6        278.39        260.14         9.47 o
  -8   4   6         37.43         43.08         5.69 o
  -7   4   6        370.83        405.04         8.06 o
  -6   4   6        797.42        762.20         7.91 o
  -5   4   6        313.47        305.30         4.55 o
  -4   4   6        725.08        686.39         5.43 o
  -3   4   6         45.10         34.91         2.60 o
  -2   4   6       3773.83       3550.72        19.87 o
  -1   4   6        891.17       1014.67         7.38 o
   0   4   6          3.56          0.69         2.64 o
   1   4   6         23.62         50.60         3.03 o
   2   4   6        605.66        528.77         5.66 o
   3   4   6        126.14        126.08         3.81 o
   4   4   6       3003.30       3025.86        16.55 o
   5   4   6        203.80        199.71         5.36 o
   6   4   6        464.10        465.91         8.15 o
   7   4   6         29.17         53.26         6.23 o
   8   4   6         49.96         50.37         9.45 o
   9   4   6         65.98         65.98        11.16 o
  -9   5   6          1.19         10.65        10.41 o
  -8   5   6        112.83        112.07         7.13 o
  -7   5   6         40.35         32.14         6.50 o
  -6   5   6          9.59         38.51         5.38 o
  -5   5   6         13.61         14.06         3.90 o
  -4   5   6         41.49         41.67         3.78 o
  -3   5   6         86.41        108.91         4.65 o
  -2   5   6        704.47        721.70         6.79 o
  -1   5   6          2.63          3.55         3.40 o
   0   5   6       3601.41       3573.15        21.52 o
   1   5   6          0.17         -1.71         3.42 o
   2   5   6       2243.80       2199.58        14.36 o
   3   5   6        135.64        146.83         4.91 o
   4   5   6         53.99         52.94         4.78 o
   5   5   6        920.66        923.44        10.74 o
   6   5   6         15.81         26.17         6.80 o
   7   5   6         24.83         17.21         7.66 o
   8   5   6        124.64        137.55        11.26 o
   9   5   6          1.88          8.63        13.26 o
  -9   6   6          7.43         -7.00        13.99 o
  -8   6   6         34.74         31.69         8.62 o
  -7   6   6        246.99        239.46         8.10 o
  -6   6   6          3.11         -3.32         6.65 o
  -5   6   6         58.70         62.23         5.86 o
  -4   6   6        712.31        762.96         8.06 o
  -3   6   6          8.14         -1.20         4.25 o
  -2   6   6          7.38         16.38         3.98 o
  -1   6   6        387.85        366.26         7.70 o
   0   6   6        157.72        132.76         4.56 o
   1   6   6       1303.39       1302.02         9.84 o
   2   6   6        474.54        489.28         7.04 o
   3   6   6       1485.11       1506.76        12.83 o
   4   6   6        157.54        173.78         5.69 o
   5   6   6         88.17         99.81         7.14 o
   6   6   6         26.14         46.47         9.11 o
   7   6   6        391.89        373.93        14.18 o
   8   6   6         59.23         63.43        12.35 o
  -8   7   6         27.78          7.63        12.69 o
  -7   7   6          4.99          3.06         9.20 o
  -6   7   6        202.46        218.90         9.54 o
  -5   7   6         28.69         57.75         6.45 o
  -4   7   6         56.37         49.55         5.55 o
  -3   7   6        514.15        548.86         9.01 o
  -2   7   6         14.41         27.58         4.92 o
  -1   7   6        136.10        138.20         5.13 o
   0   7   6         49.57         42.29         5.09 o
   1   7   6         22.95         -3.08         6.16 o
   2   7   6          6.75         11.90         4.82 o
   3   7   6       1089.30       1134.99        11.67 o
   4   7   6          6.52          3.35         6.68 o
   5   7   6        124.10        136.02         7.79 o
   6   7   6         65.04         67.12         9.29 o
   7   7   6          0.08         -2.52         9.39 o
  -7   8   6          0.19         -4.90         9.81 o
  -6   8   6        401.71        407.19        12.88 o
  -5   8   6        276.82        315.20        10.80 o
  -4   8   6         27.42         64.58         7.64 o
  -3   8   6        188.52        169.79         6.97 o
  -2   8   6        410.15        445.24         8.15 o
  -1   8   6        284.50        292.46         9.12 o
   0   8   6         34.46          3.03         6.13 o
   1   8   6        527.41        579.82        11.65 o
   2   8   6          8.14          8.10         6.76 o
   3   8   6         48.68         32.64         6.43 o
   4   8   6        220.17        237.08         8.74 o
   5   8   6         96.19         95.91         9.53 o
   6   8   6        224.41        203.64        11.38 o
  -6   9   6         70.18         74.25        11.65 o
  -5   9   6        134.08        184.34        15.18 o
  -4   9   6        335.23        362.00         9.53 o
  -3   9   6         10.65         23.11         7.19 o
  -2   9   6         71.63         60.02         6.44 o
  -1   9   6         17.03         -3.78         7.56 o
   0   9   6         29.99         22.67         7.32 o
   1   9   6          2.80         -3.94         7.87 o
   2   9   6         81.47         53.98         7.71 o
   3   9   6          0.48         10.16         8.80 o
   4   9   6         24.73          3.32         9.15 o
   5   9   6          0.15          0.85        10.35 o
  -4  10   6         58.26         52.77         9.79 o
  -3  10   6         11.38         -1.47         9.83 o
  -2  10   6          1.95         -4.25         8.50 o
  -1  10   6        122.15        125.94         8.44 o
   0  10   6         96.04         62.85        10.16 o
   1  10   6         85.94         69.34         8.54 o
   2  10   6          0.79         -5.08        10.55 o
   3  10   6          5.43         -5.57        11.13 o
   4  10   6         22.83         -6.07        12.13 o
  -1  11   6          0.31         -5.98        11.96 o
   0  11   6          8.38         -5.37        10.75 o
   1  11   6        102.35         70.52        11.14 o
  -9   0   7          9.95          9.55        16.49 o
  -7   0   7        576.42        568.03        11.28 o
  -5   0   7       6682.94       6330.66        56.82 o
  -3   0   7          4.87          1.73         2.50 o
  -1   0   7        161.38        145.57         4.06 o
   1   0   7      24890.75      23071.02       156.39 o
   3   0   7       4056.05       4231.08        27.47 o
   5   0   7       1218.63       1153.17         9.36 o
   7   0   7        946.92        894.84        13.13 o
   9   0   7         15.88         21.51        14.77 o
 -10   1   7          5.27         -7.04        14.09 o
  -9   1   7        196.46        217.69        11.31 o
  -8   1   7        635.93        610.55         8.83 o
  -7   1   7         32.62         46.54         4.06 o
  -6   1   7        196.81        221.94         4.16 o
  -5   1   7          9.54         20.72         2.07 o
  -4   1   7       1042.31       1099.14         6.82 o
  -3   1   7        453.25        397.28         3.55 o
  -2   1   7        503.74        521.44         3.71 o
  -1   1   7      12891.97      12886.74        59.64 o
   0   1   7       2067.00       2116.79        10.51 o
   1   1   7        998.87        960.90         4.79 o
   2   1   7       6819.34       7071.65        30.13 o
   3   1   7       2761.20       2696.01        12.69 o
   4   1   7        179.55        159.32         2.88 o
   5   1   7       1056.98       1079.15         6.52 o
   6   1   7         77.74         73.73         4.14 o
   7   1   7          2.01         -1.42         4.54 o
   8   1   7        366.69        363.91         9.70 o
   9   1   7         62.05         76.08        11.56 o
  10   1   7          1.17         18.17        16.58 o
 -10   2   7          0.36         -2.50        11.33 o
  -9   2   7        295.85        288.67        12.89 o
  -8   2   7         10.08         21.54         6.49 o
  -7   2   7        527.49        553.55         9.41 o
  -6   2   7        127.93        146.99         3.17 o
  -5   2   7         54.59         77.04         3.90 o
  -4   2   7       3481.70       3538.40        17.65 o
  -3   2   7        384.88        388.18         3.24 o
  -2   2   7       6555.24       6479.38        32.56 o
  -1   2   7        140.83        146.43         2.57 o
   0   2   7       6087.14       6209.66        31.61 o
   1   2   7       1868.04       1991.12        10.61 o
   2   2   7       1108.96       1132.88         5.85 o
   3   2   7         57.44         57.85         2.04 o
   4   2   7       4332.18       4294.32        21.22 o
   5   2   7         72.87         78.81         2.79 o
   6   2   7        868.68        872.27         8.91 o
   7   2   7         52.86         68.60         4.93 o
   8   2   7        102.95        110.95         7.77 o
   9   2   7         33.07         26.31        13.04 o
 -10   3   7         34.55         51.46        12.88 o
  -9   3   7        144.74        161.21        11.80 o
  -8   3   7        867.22        837.64         9.64 o
  -7   3   7        699.86        689.91         8.24 o
  -6   3   7         55.02         57.71         3.64 o
  -5   3   7         47.53         39.13         2.97 o
  -4   3   7       1732.60       1772.96        10.35 o
  -3   3   7       2930.13       3163.52        16.86 o
  -2   3   7         15.63         11.80         2.12 o
  -1   3   7        451.61        455.90         4.20 o
   0   3   7       2103.96       2058.65        12.04 o
   1   3   7        281.88        267.77         4.36 o
   2   3   7       3769.96       3695.31        18.44 o
   3   3   7        655.09        664.08         5.67 o
   4   3   7        249.53        253.94         3.86 o
   5   3   7        250.32        247.27         6.53 o
   6   3   7        822.84        765.28         8.92 o
   7   3   7         80.25         85.42         5.59 o
   8   3   7        197.20        237.88        14.42 o
   9   3   7         89.58         84.65        10.34 o
 -10   4   7         36.80         34.15        11.94 o
  -9   4   7         15.70         24.37         8.94 o
  -8   4   7          0.39          5.28         6.12 o
  -7   4   7        559.03        577.40         9.23 o
  -6   4   7        150.03        156.06         5.30 o
  -5   4   7        804.46        803.71         6.59 o
  -4   4   7         10.54          6.67         2.75 o
  -3   4   7          3.39         -1.34         2.69 o
  -2   4   7       1613.71       1785.26        10.99 o
  -1   4   7       1374.34       1395.09         9.18 o
   0   4   7        560.65        660.39         5.57 o
   1   4   7       1259.56       1193.39         9.28 o
   2   4   7        193.25        149.04         4.03 o
   3   4   7       1775.63       1783.83        11.37 o
   4   4   7        953.96        997.38         7.12 o
   5   4   7         30.09         25.56         4.35 o
   6   4   7        201.24        231.65         9.25 o
   7   4   7        621.02        627.50        11.14 o
   8   4   7        105.00        111.89         9.75 o
   9   4   7         79.79         74.11        11.50 o
  -9   5   7        255.30        234.26        12.04 o
  -8   5   7         34.97         42.01         7.22 o
  -7   5   7        110.50         93.66         7.25 o
  -6   5   7         87.21        108.29         5.76 o
  -5   5   7         41.01         29.42         4.05 o
  -4   5   7        442.80        433.47         7.08 o
  -3   5   7       1501.36       1491.94        10.12 o
  -2   5   7        216.79        210.03         4.64 o
  -1   5   7        572.76        562.77         6.68 o
   0   5   7        128.05        164.04         4.33 o
   1   5   7         50.79         40.59         2.83 o
   2   5   7        409.87        431.43         6.23 o
   3   5   7        499.73        473.85         7.65 o
   4   5   7        175.18        173.81         5.82 o
   5   5   7       1571.48       1599.01        14.24 o
   6   5   7         96.39        108.71         7.18 o
   7   5   7         20.65         13.49         8.76 o
   8   5   7          3.53          6.37        10.87 o
  -9   6   7          1.79         -6.02        12.04 o
  -8   6   7        189.78        189.33         9.27 o
  -7   6   7         24.86         19.58        10.95 o
  -6   6   7         26.74         34.11         7.72 o
  -5   6   7        260.12        287.69         7.52 o
  -4   6   7        712.19        705.84         8.07 o
  -3   6   7          4.42         -2.03         4.07 o
  -2   6   7        349.06        343.55         6.26 o
  -1   6   7        765.83        807.83         8.08 o
   0   6   7        451.96        451.18         7.53 o
   1   6   7          4.68         24.18         4.38 o
   2   6   7         92.90         70.25         4.60 o
   3   6   7        361.47        399.26        10.01 o
   4   6   7        620.03        657.48         9.21 o
   5   6   7         77.99         80.36         6.85 o
   6   6   7        142.24        148.25         8.00 o
   7   6   7         96.71        106.76         9.74 o
   8   6   7         19.42         16.71        12.06 o
  -8   7   7          3.81         -4.90         9.79 o
  -7   7   7         48.16         68.91         9.62 o
  -6   7   7         49.90         84.11         9.61 o
  -5   7   7        202.37        208.78         8.15 o
  -4   7   7         67.01         72.97         5.75 o
  -3   7   7        393.65        423.99         7.82 o
  -2   7   7         49.25         28.88         5.06 o
  -1   7   7         10.11         11.37         5.46 o
   0   7   7        441.26        434.91         8.95 o
   1   7   7         28.34          5.51         5.16 o
   2   7   7        940.33        936.65         9.75 o
   3   7   7        118.41        133.20         6.57 o
   4   7   7        121.01        107.47         7.47 o
   5   7   7        124.66        131.20         8.72 o
   6   7   7        295.94        297.91        10.74 o
   7   7   7         17.27         15.71        10.19 o
  -7   8   7        101.44         80.65        10.82 o
  -6   8   7        260.81        282.49        11.13 o
  -5   8   7         12.99         56.53         8.31 o
  -4   8   7        170.94        166.56         8.25 o
  -3   8   7          9.87         -0.39         5.99 o
  -2   8   7         25.00         34.67         6.15 o
  -1   8   7          9.76          2.93         5.89 o
   0   8   7         20.56         -2.16         6.56 o
   1   8   7        158.05        182.07         6.75 o
   2   8   7         43.99         29.08         7.03 o
   3   8   7        232.32        231.41         8.79 o
   4   8   7        173.67        206.08         9.00 o
   5   8   7          1.83          8.55         9.60 o
   6   8   7         12.69         45.82        10.70 o
  -6   9   7          2.28         10.96        11.69 o
  -5   9   7         10.77         20.13         9.42 o
  -4   9   7         60.21         60.17         9.26 o
  -3   9   7         54.57         64.53         7.35 o
  -2   9   7         65.73         53.60         6.93 o
  -1   9   7         19.06          8.49         7.57 o
   0   9   7          2.85         -3.82         7.65 o
   1   9   7          3.68         -3.86         7.73 o
   2   9   7         57.63         58.66         8.13 o
   3   9   7        498.60        476.20        15.43 o
   4   9   7          3.95         -4.95         9.91 o
   5   9   7        159.21        144.56        13.39 o
  -4  10   7         68.61         60.16         9.84 o
  -3  10   7          2.58         -5.45        10.91 o
  -2  10   7          7.43         -4.40         8.81 o
  -1  10   7         18.34          8.74         9.49 o
   0  10   7         77.42         55.46         9.42 o
   1  10   7          4.32         -4.84         9.67 o
   2  10   7          2.70         -5.08        10.16 o
   3  10   7          4.14         -5.45        10.90 o
   4  10   7         19.53         -4.32        11.37 o
  -1  11   7          0.01         -6.29        12.58 o
   0  11   7         80.46         56.83        11.54 o
 -10   0   8          6.30        -10.71        22.51 o
  -8   0   8       1279.95       1260.82        20.23 o
  -6   0   8         82.27         88.88         3.89 o
  -4   0   8       9746.69       9937.24        70.82 o
  -2   0   8       4421.43       4370.68        32.94 o
   0   0   8      13565.03      13252.25        92.23 o
   2   0   8       3113.96       3476.30        23.15 o
   4   0   8       5691.22       5609.64        36.27 o
   6   0   8         59.51         67.58         5.75 o
   8   0   8         20.67         19.94         7.92 o
 -10   1   8          0.46         -6.07        12.15 o
  -9   1   8         34.71         44.50         8.31 o
  -8   1   8         58.42         76.98         6.95 o
  -7   1   8        595.33        640.10        13.12 o
  -6   1   8       2512.26       2506.02        15.90 o
  -5   1   8       1181.57       1152.23         9.59 o
  -4   1   8       1079.61       1243.06         7.64 o
  -3   1   8         81.49         58.24         2.00 o
  -2   1   8         23.18         42.58         1.82 o
  -1   1   8       5897.94       6027.91        30.52 o
   0   1   8        134.77        147.80         4.39 o
   1   1   8       2250.61       2301.92        10.67 o
   2   1   8       6426.62       6589.85        30.71 o
   3   1   8       2102.88       2168.69        10.70 o
   4   1   8        162.33        170.54         2.96 o
   5   1   8        375.07        376.17         4.39 o
   6   1   8         11.35         -1.06         4.07 o
   7   1   8        211.66        228.71         6.25 o
   8   1   8        124.90        143.13         7.57 o
   9   1   8         24.54         17.00        12.33 o
 -10   2   8          0.17         -5.51        13.56 o
  -9   2   8         79.46         59.57         8.20 o
  -8   2   8        389.43        414.61         9.65 o
  -7   2   8        209.68        224.91         7.69 o
  -6   2   8        193.49        165.90         3.75 o
  -5   2   8       2716.99       2696.37        14.67 o
  -4   2   8        107.72        131.26         2.69 o
  -3   2   8        761.02        695.27         5.14 o
  -2   2   8          3.99         21.54         2.24 o
  -1   2   8       1184.51       1263.80         8.20 o
   0   2   8         14.72          9.18         2.06 o
   1   2   8      11353.24      11281.29        53.84 o
   2   2   8         61.10         75.25         2.41 o
   3   2   8       6588.37       6674.66        32.49 o
   4   2   8          1.13         13.08         2.56 o
   5   2   8          0.34         -1.47         2.94 o
   6   2   8         39.31         59.74         4.70 o
   7   2   8        248.77        236.47         6.57 o
   8   2   8         12.90         22.57         8.03 o
   9   2   8         10.92         20.64        12.84 o
 -10   3   8         66.37         90.21        13.86 o
  -9   3   8         78.11         88.57         8.79 o
  -8   3   8          0.35         15.46         5.19 o
  -7   3   8       1264.91       1313.12        11.67 o
  -6   3   8        580.60        560.18         6.72 o
  -5   3   8          5.45         -0.13         2.92 o
  -4   3   8        664.43        710.74         5.77 o
  -3   3   8       1367.20       1328.79         8.51 o
  -2   3   8       1685.34       1793.18        11.35 o
  -1   3   8        589.60        477.64         4.85 o
   0   3   8       4383.38       4589.80        25.39 o
   1   3   8        456.44        431.54         4.63 o
   2   3   8       3306.60       3394.83        18.07 o
   3   3   8       1397.59       1454.59         8.40 o
   4   3   8        265.28        238.76         4.23 o
   5   3   8       1891.68       1850.26        11.89 o
   6   3   8         11.47          4.65         4.92 o
   7   3   8         83.41        118.70         7.10 o
   8   3   8         35.86         24.47         9.53 o
   9   3   8          3.48         -0.93         9.64 o
 -10   4   8         31.40         36.83        12.86 o
  -9   4   8         39.08         39.62         9.79 o
  -8   4   8         71.89         76.34         6.50 o
  -7   4   8        137.42        146.61         6.10 o
  -6   4   8        610.61        664.09         7.86 o
  -5   4   8        154.19        172.72         3.97 o
  -4   4   8        272.33        222.75         3.93 o
  -3   4   8        805.47        887.09         7.01 o
  -2   4   8       8107.99       8200.30        44.23 o
  -1   4   8         68.16         87.58         3.32 o
   0   4   8       2702.28       2457.40        14.59 o
   1   4   8        234.73        206.42         7.48 o
   2   4   8        340.40        329.47         5.20 o
   3   4   8        206.47        228.26         5.52 o
   4   4   8        780.55        761.75         6.21 o
   5   4   8          5.36         13.15         5.00 o
   6   4   8        841.02        865.63        10.73 o
   7   4   8        315.04        380.49         9.86 o
   8   4   8         34.14         11.28         9.21 o
   9   4   8          1.04         11.54        11.10 o
  -9   5   8         63.19         83.62        10.65 o
  -8   5   8         85.41         95.79         8.32 o
  -7   5   8        208.22        207.41         7.70 o
  -6   5   8       1135.64       1134.79        14.18 o
  -5   5   8        414.64        397.67         6.62 o
  -4   5   8       1265.10       1345.47         9.74 o
  -3   5   8        237.38        249.43         5.69 o
  -2   5   8        180.22        156.92         4.34 o
  -1   5   8       3010.54       3104.39        18.35 o
   0   5   8       1311.66       1285.58         9.64 o
   1   5   8         64.44         45.60         4.08 o
   2   5   8       1201.29       1189.09         9.75 o
   3   5   8          2.69          2.02         3.66 o
   4   5   8        502.93        501.60         7.85 o
   5   5   8         78.65         88.94         6.29 o
   6   5   8        609.95        583.34        10.51 o
   7   5   8         21.03         32.40         9.13 o
   8   5   8        109.64        128.41        11.43 o
  -9   6   8          1.73          6.36        11.89 o
  -8   6   8          1.61          9.95         9.02 o
  -7   6   8          3.93         -4.33         8.66 o
  -6   6   8        447.40        512.01        12.16 o
  -5   6   8        152.06        177.89         6.20 o
  -4   6   8          5.79          3.88         4.46 o
  -3   6   8         91.86         88.98         4.73 o
  -2   6   8        652.78        695.70         7.39 o
  -1   6   8        605.93        614.86         7.66 o
   0   6   8        157.82        161.73         5.12 o
   1   6   8       1523.66       1463.04        12.43 o
   2   6   8          3.43         -2.23         4.46 o
   3   6   8         37.29         34.88         5.47 o
   4   6   8        483.03        497.95        10.40 o
   5   6   8         93.64         93.04         7.25 o
   6   6   8         13.67         29.46         7.72 o
   7   6   8         73.40         68.18        10.30 o
   8   6   8          0.14         -5.47        10.95 o
  -8   7   8         38.74         31.01        10.24 o
  -7   7   8         91.51        117.44         9.93 o
  -6   7   8        245.54        281.40         9.92 o
  -5   7   8        279.34        254.51         8.48 o
  -4   7   8         10.32         19.24         6.13 o
  -3   7   8         27.40         20.88         5.46 o
  -2   7   8         19.34         11.96         4.74 o
  -1   7   8       1049.65       1076.77        10.12 o
   0   7   8        148.32        150.06         5.42 o
   1   7   8          2.12         -2.86         5.72 o
   2   7   8        122.53        158.50         9.48 o
   3   7   8         17.60         30.23         6.39 o
   4   7   8        180.34        196.11         7.49 o
   5   7   8        634.09        669.10        12.19 o
   6   7   8          2.47          0.47         9.61 o
   7   7   8          0.98          4.58        10.28 o
  -7   8   8         30.10          6.81        10.11 o
  -6   8   8         15.29         34.88         9.28 o
  -5   8   8         64.36         83.38         8.73 o
  -4   8   8         18.81         15.99         7.60 o
  -3   8   8         14.14         -2.89         5.78 o
  -2   8   8         92.64         92.23         5.94 o
  -1   8   8         11.27         -2.82         5.64 o
   0   8   8         65.54         67.64         7.10 o
   1   8   8         20.64         38.83         6.12 o
   2   8   8        168.76        150.32         8.92 o
   3   8   8        142.06        161.93         9.54 o
   4   8   8          4.74          7.06         8.46 o
   5   8   8        184.70        167.63        10.69 o
   6   8   8        105.96        101.94        11.32 o
  -6   9   8          5.45         10.55        12.00 o
  -5   9   8        121.03         90.46        10.23 o
  -4   9   8          3.69          3.47         8.04 o
  -3   9   8         60.75         56.30         7.09 o
  -2   9   8         63.82         58.62         7.43 o
  -1   9   8         86.94         79.47         6.99 o
   0   9   8        165.51        154.61         9.40 o
   1   9   8          1.68         -4.02         8.03 o
   2   9   8        123.47        125.15         8.87 o
   3   9   8          8.65         18.43         9.50 o
   4   9   8        167.42        130.85        10.92 o
   5   9   8         10.39          8.50        12.47 o
  -4  10   8          0.97         -4.77         9.55 o
  -3  10   8          8.89         -4.99         9.98 o
  -2  10   8          2.15         -4.34         8.68 o
  -1  10   8          1.52         -4.56         9.12 o
   0  10   8          3.92         -4.48         8.97 o
   1  10   8         82.66         68.72        11.07 o
   2  10   8          0.85         -5.42        10.85 o
   3  10   8          1.07         -5.50        11.00 o
  -9   0   9         96.29        107.64        15.49 o
  -7   0   9       1714.94       1503.89        18.91 o
  -5   0   9         90.59         74.81         4.45 o
  -3   0   9       9902.11      10392.43        77.75 o
  -1   0   9       1235.34       1435.12        13.06 o
   1   0   9       1953.08       1859.24        15.42 o
   3   0   9      12190.18      12234.94        75.15 o
   5   0   9         26.35         17.53         3.63 o
   7   0   9         23.79         15.87         7.77 o
   9   0   9        307.21        361.05        20.56 o
 -10   1   9         11.19         -3.48        12.74 o
  -9   1   9         15.11         21.55         8.72 o
  -8   1   9        565.38        567.74        10.18 o
  -7   1   9       1617.63       1683.56        14.10 o
  -6   1   9        677.44        651.25         8.38 o
  -5   1   9         55.82         52.00         2.78 o
  -4   1   9        871.30        866.70         6.20 o
  -3   1   9       2652.25       2811.44        15.22 o
  -2   1   9       1026.32       1188.95         7.83 o
  -1   1   9       3609.09       3573.24        21.90 o
   0   1   9       1449.64       1542.19         9.05 o
   1   1   9       1533.80       1565.21         8.66 o
   2   1   9       2960.27       2970.86        15.19 o
   3   1   9       1052.53       1057.90         6.14 o
   4   1   9       2019.25       2001.93        10.33 o
   5   1   9        850.94        830.45         6.05 o
   6   1   9         85.13         89.11         4.38 o
   7   1   9        246.55        285.85         7.68 o
   8   1   9         59.66         59.40         7.14 o
   9   1   9          0.93          3.32        12.44 o
 -10   2   9          5.19         -6.89        13.77 o
  -9   2   9         98.95         83.78         9.92 o
  -8   2   9        442.87        482.90        11.95 o
  -7   2   9        284.58        265.54        10.12 o
  -6   2   9         43.64         35.01         3.56 o
  -5   2   9        125.14        136.42         3.28 o
  -4   2   9        133.04        183.10         3.11 o
  -3   2   9       1543.82       1692.44        10.44 o
  -2   2   9       9238.17       9370.63        51.34 o
  -1   2   9        762.66        801.34         6.12 o
   0   2   9       2784.11       2567.64        14.25 o
   1   2   9        308.97        359.84         4.78 o
   2   2   9       1226.91       1327.33         7.73 o
   3   2   9        172.80        215.35         4.71 o
   4   2   9       2096.96       2088.24        12.61 o
   5   2   9        232.74        226.74         5.16 o
   6   2   9       1025.56       1017.90        11.70 o
   7   2   9        228.48        212.76         6.59 o
   8   2   9        126.34        144.32         8.17 o
   9   2   9          0.13          2.49        13.51 o
 -10   3   9         48.90         74.62        15.29 o
  -9   3   9        158.56        155.96        10.41 o
  -8   3   9        203.53        242.29         8.46 o
  -7   3   9        292.27        297.30         8.50 o
  -6   3   9        221.44        217.33         5.40 o
  -5   3   9          4.14          9.05         3.14 o
  -4   3   9       1740.99       1710.10        10.51 o
  -3   3   9        789.58        760.57         6.53 o
  -2   3   9        198.60        267.97         4.47 o
  -1   3   9        269.63        240.75         6.19 o
   0   3   9       1713.12       1676.54        10.53 o
   1   3   9         48.41         39.86         2.59 o
   2   3   9       4245.98       4173.52        23.69 o
   3   3   9        143.36        163.71         3.32 o
   4   3   9       1055.49       1087.40         7.96 o
   5   3   9        701.30        693.41         7.21 o
   6   3   9          6.60         12.21         5.10 o
   7   3   9        446.66        439.31        10.01 o
   8   3   9         28.82         40.02         9.63 o
   9   3   9          5.93         10.66        10.95 o
 -10   4   9         72.19         64.00        12.48 o
  -9   4   9         63.21         75.18        10.15 o
  -8   4   9          1.50          7.27         6.35 o
  -7   4   9          0.66         -2.91         5.81 o
  -6   4   9         29.48         26.91         4.64 o
  -5   4   9         38.15         40.87         3.50 o
  -4   4   9        117.20        116.17         3.41 o
  -3   4   9        901.67        885.35         7.72 o
  -2   4   9          5.05         23.48         3.04 o
  -1   4   9        940.61        978.27         7.27 o
   0   4   9        815.03        813.44         6.88 o
   1   4   9       2253.89       2123.39        14.12 o
   2   4   9         26.41         26.47         3.04 o
   3   4   9       3902.69       3959.81        21.79 o
   4   4   9          2.32          0.67         3.42 o
   5   4   9        381.44        378.21         9.82 o
   6   4   9        405.15        459.06         9.27 o
   7   4   9         45.90         43.73         7.52 o
   8   4   9        192.41        183.70        12.40 o
   9   4   9          4.50          3.48        10.58 o
  -9   5   9          0.61         22.76        10.94 o
  -8   5   9          3.07          3.10         8.31 o
  -7   5   9        339.15        371.94         9.68 o
  -6   5   9        315.49        333.80         7.45 o
  -5   5   9         61.21         68.51         4.46 o
  -4   5   9        151.02        154.58         4.26 o
  -3   5   9        311.45        315.30         4.73 o
  -2   5   9        173.95        183.82         4.09 o
  -1   5   9        956.24        874.38         7.34 o
   0   5   9         56.67         62.90         4.64 o
   1   5   9        475.02        479.34         7.20 o
   2   5   9         63.80         85.69         5.96 o
   3   5   9        253.16        240.83         7.04 o
   4   5   9        385.38        452.87         8.30 o
   5   5   9        624.87        649.50        10.45 o
   6   5   9          1.81          7.47         8.03 o
   7   5   9        211.96        238.47         9.81 o
   8   5   9         12.80          4.53        11.05 o
  -9   6   9          1.48         -6.16        12.33 o
  -8   6   9         58.01         54.06         9.36 o
  -7   6   9         14.57          8.57         9.08 o
  -6   6   9        111.32        124.23         7.45 o
  -5   6   9         35.88         36.11         5.97 o
  -4   6   9         58.03         45.73         4.79 o
  -3   6   9        196.35        197.68         5.12 o
  -2   6   9       1094.04       1098.34         9.87 o
  -1   6   9        525.76        535.18         6.95 o
   0   6   9       1014.21       1015.55         9.24 o
   1   6   9        188.21        207.39         6.13 o
   2   6   9         26.19          4.60         5.28 o
   3   6   9         44.01         70.37         5.77 o
   4   6   9        484.28        494.89        11.67 o
   5   6   9         19.27         14.38         6.97 o
   6   6   9         57.60         71.78         9.82 o
   7   6   9        330.80        318.31        11.05 o
   8   6   9          5.16         -6.27        12.54 o
  -8   7   9          0.73         -5.39        10.77 o
  -7   7   9         37.47         42.20        10.80 o
  -6   7   9        454.04        465.75        16.51 o
  -5   7   9          1.00          0.59         7.44 o
  -4   7   9        275.87        286.44         7.20 o
  -3   7   9        313.43        292.64         6.36 o
  -2   7   9        666.90        663.48         9.21 o
  -1   7   9         22.32         24.49         5.34 o
   0   7   9         17.75         16.97         4.87 o
   1   7   9         33.65         40.85         6.33 o
   2   7   9        544.77        559.95        10.54 o
   3   7   9        117.49        112.25         7.18 o
   4   7   9         25.85         30.78         7.43 o
   5   7   9         21.67         38.73         8.88 o
   6   7   9         19.78         11.31        10.71 o
   7   7   9          3.12         10.52        10.25 o
  -7   8   9          2.61          0.31        11.17 o
  -6   8   9         16.87         27.00        10.38 o
  -5   8   9        257.88        268.30         9.22 o
  -4   8   9         21.11          8.48         7.88 o
  -3   8   9          4.21         -3.23         6.46 o
  -2   8   9         30.27         29.37         5.86 o
  -1   8   9         24.87         19.02         6.11 o
   0   8   9        483.45        526.94        13.99 o
   1   8   9        519.90        492.99        11.16 o
   2   8   9          1.14         -0.50         7.18 o
   3   8   9        100.79        108.71         9.36 o
   4   8   9        145.14        155.17         8.69 o
   5   8   9         11.23         17.77         9.71 o
   6   8   9          5.55          4.25        11.08 o
  -6   9   9         79.27         78.21        12.06 o
  -5   9   9          7.52         -1.68        10.21 o
  -4   9   9         14.19          0.93         8.46 o
  -3   9   9         56.04         38.75         7.25 o
  -2   9   9        104.29        102.43         7.60 o
  -1   9   9         87.15         97.31         8.07 o
   0   9   9          8.48          7.06         8.32 o
   1   9   9        130.21         95.92         9.60 o
   2   9   9         16.11         19.72         7.88 o
   3   9   9          1.58         -1.79         9.78 o
   4   9   9         75.29         54.68        10.55 o
   5   9   9         32.85         18.37        13.82 o
  -4  10   9         40.86         11.53        10.60 o
  -3  10   9          6.75         -4.03        10.07 o
  -2  10   9          1.65         -4.21         8.43 o
  -1  10   9          9.67         -4.56         9.13 o
   0  10   9          6.88         -2.47         9.87 o
   1  10   9         29.11         15.28        10.73 o
   2  10   9          3.24         -5.19        10.38 o
   3  10   9         83.28         72.99        12.10 o
 -10   0  10          0.31          8.54        20.02 o
  -8   0  10       2645.05       2437.77        28.07 o
  -6   0  10         75.90         92.95         5.99 o
  -4   0  10        640.84        649.13         7.60 o
  -2   0  10       2587.51       2444.91        22.18 o
   0   0  10         76.54        110.01         4.27 o
   2   0  10        191.91        208.09         4.97 o
   4   0  10       1650.55       1464.49        10.82 o
   6   0  10       3873.24       3664.43        34.77 o
   8   0  10        319.73        345.92        12.35 o
 -10   1  10          0.53          1.64        12.26 o
  -9   1  10          0.38         -0.96         7.78 o
  -8   1  10         42.38         56.94         6.39 o
  -7   1  10        255.17        271.24         6.97 o
  -6   1  10        322.86        293.75         5.32 o
  -5   1  10        102.12        116.73         3.21 o
  -4   1  10       3124.56       3420.61        18.94 o
  -3   1  10         71.47         96.04         2.79 o
  -2   1  10       1085.08       1036.44         8.09 o
  -1   1  10       2816.34       2846.89        17.87 o
   0   1  10        441.28        420.36         4.18 o
   1   1  10       2970.89       3136.30        16.13 o
   2   1  10       5397.99       5595.65        29.13 o
   3   1  10        367.30        374.56         4.14 o
   4   1  10        502.65        471.63         4.30 o
   5   1  10        206.26        201.36         4.41 o
   6   1  10          9.33          1.00         4.61 o
   7   1  10        581.34        561.88         9.84 o
   8   1  10         22.83         21.92         7.80 o
   9   1  10         35.87         27.18        15.41 o
 -10   2  10          1.25         -6.72        13.45 o
  -9   2  10        278.04        309.92        11.45 o
  -8   2  10        228.24        223.45         8.52 o
  -7   2  10        228.09        164.57         6.42 o
  -6   2  10         71.35         78.98         4.20 o
  -5   2  10        427.02        426.33         5.09 o
  -4   2  10          8.64          5.55         2.22 o
  -3   2  10        898.18        794.81         6.46 o
  -2   2  10          8.98         17.73         3.75 o
  -1   2  10          7.66         -1.18         2.36 o
   0   2  10        279.33        328.01         3.93 o
   1   2  10        533.96        476.26         4.22 o
   2   2  10          1.02         -1.04         2.08 o
   3   2  10       4983.40       4825.92        23.42 o
   4   2  10        736.25        716.50         6.44 o
   5   2  10       2074.94       2142.18        13.73 o
   6   2  10         20.66         36.65         6.29 o
   7   2  10        236.08        208.34         7.10 o
   8   2  10         10.80          6.29         8.40 o
   9   2  10         59.96         41.52        13.04 o
 -10   3  10          5.51         10.75        14.35 o
  -9   3  10          0.61         10.23        10.65 o
  -8   3  10         13.71          6.89         6.63 o
  -7   3  10          2.39          2.43         5.54 o
  -6   3  10         19.98          5.90         4.47 o
  -5   3  10       1287.05       1423.26        10.00 o
  -4   3  10         38.44         49.14         3.33 o
  -3   3  10       2651.12       2792.53        16.53 o
  -2   3  10        641.78        641.28         6.07 o
  -1   3  10       2216.85       2145.55        13.37 o
   0   3  10         38.41         30.12         2.81 o
   1   3  10       4869.44       4819.93        28.06 o
   2   3  10        978.01       1028.24         7.69 o
   3   3  10        166.87        151.55         4.29 o
   4   3  10        656.19        688.86         6.52 o
   5   3  10       1391.87       1329.52        10.60 o
   6   3  10        771.67        772.99        11.14 o
   7   3  10          8.31         14.70         7.12 o
   8   3  10        142.19        125.01        10.85 o
   9   3  10         72.16         63.84        12.10 o
  -9   4  10         44.07         49.76        10.46 o
  -8   4  10        114.87        121.83         7.32 o
  -7   4  10          7.15          5.36         5.62 o
  -6   4  10        134.67        142.60         5.33 o
  -5   4  10         83.34         98.52         4.04 o
  -4   4  10        185.10        156.31         4.70 o
  -3   4  10          5.09         17.94         3.75 o
  -2   4  10         98.59         68.09         3.66 o
  -1   4  10        182.04        162.39         3.84 o
   0   4  10       2726.01       2750.86        17.00 o
   1   4  10          4.39          4.48         3.07 o
   2   4  10       2753.06       2722.02        17.21 o
   3   4  10        328.95        359.50         7.60 o
   4   4  10        151.06        141.96         5.88 o
   5   4  10         76.65         82.26         5.69 o
   6   4  10       1017.79       1019.93        14.14 o
   7   4  10         94.68        108.85         8.35 o
   8   4  10         55.91         86.03         9.65 o
  -9   5  10        342.71        324.29        12.93 o
  -8   5  10         26.19         17.05         8.75 o
  -7   5  10         29.31         30.63         8.13 o
  -6   5  10          9.99          6.55         5.89 o
  -5   5  10         36.29         23.04         4.55 o
  -4   5  10       1757.99       1746.20        11.53 o
  -3   5  10        163.58        184.12         4.63 o
  -2   5  10         80.77         67.58         4.24 o
  -1   5  10         29.88         43.41         3.48 o
   0   5  10        520.40        547.09         6.11 o
   1   5  10         53.03         58.81         4.03 o
   2   5  10       2088.16       2198.64        16.11 o
   3   5  10         24.06         19.03         4.78 o
   4   5  10       1322.75       1291.58        11.46 o
   5   5  10         23.25         38.19         6.08 o
   6   5  10          3.06         -3.60         7.21 o
   7   5  10        972.03        958.30        16.70 o
   8   5  10          2.00          2.56        11.51 o
  -8   6  10         18.36         13.41         9.13 o
  -7   6  10         90.65         65.84         9.32 o
  -6   6  10         10.05         10.57         7.90 o
  -5   6  10        484.58        461.70         9.11 o
  -4   6  10          1.16         -2.41         4.83 o
  -3   6  10         17.39         22.65         5.12 o
  -2   6  10          1.08         -2.29         4.57 o
  -1   6  10        215.08        198.42         5.13 o
   0   6  10        258.81        259.54         6.39 o
   1   6  10        286.58        316.75         6.53 o
   2   6  10        269.36        258.84         7.46 o
   3   6  10       1550.90       1526.90        14.28 o
   4   6  10          1.72          5.91         6.63 o
   5   6  10         94.92         83.77         7.78 o
   6   6  10        209.30        243.70        10.66 o
   7   6  10          3.57          6.87         9.62 o
  -8   7  10        108.38        107.64        11.56 o
  -7   7  10         54.22         55.65        10.88 o
  -6   7  10          5.91         17.89         9.42 o
  -5   7  10         13.38          9.10         7.26 o
  -4   7  10          0.88         -0.13         6.12 o
  -3   7  10         70.25         58.43         5.81 o
  -2   7  10          0.70         -2.75         5.49 o
  -1   7  10         53.81         58.55         5.22 o
   0   7  10        109.94         85.15         5.93 o
   1   7  10        800.08        795.88        11.11 o
   2   7  10         86.22         72.58         6.90 o
   3   7  10        228.36        226.93         7.54 o
   4   7  10        108.45        101.53         8.49 o
   5   7  10        123.93        122.61        10.72 o
   6   7  10         70.46         65.46        10.72 o
   7   7  10        196.22        193.16        11.40 o
  -7   8  10         48.31         16.88        12.41 o
  -6   8  10         39.77         45.98        10.81 o
  -5   8  10          6.71          5.07         8.49 o
  -4   8  10         84.70         57.30         7.92 o
  -3   8  10         50.29         62.38         6.56 o
  -2   8  10         49.31         54.93         6.29 o
  -1   8  10         21.33          9.80         7.01 o
   0   8  10        553.34        580.74        13.95 o
   1   8  10         71.90         73.27         7.75 o
   2   8  10         74.87         58.23         7.48 o
   3   8  10         70.96         80.89        10.32 o
   4   8  10         11.82         -1.58         9.33 o
   5   8  10         14.01          8.42        10.50 o
   6   8  10         42.44         66.46        11.54 o
  -6   9  10         37.32         37.94        11.55 o
  -5   9  10          3.31         -5.35        10.70 o
  -4   9  10         25.99         18.07         9.52 o
  -3   9  10         10.00         -3.87         7.75 o
  -2   9  10         27.64         27.41         7.89 o
  -1   9  10         28.15         24.29         7.92 o
   0   9  10         17.53         -4.33         8.66 o
   1   9  10         19.54         16.42         9.82 o
   2   9  10        189.67        193.76        11.59 o
   3   9  10        173.51        122.65         9.84 o
   4   9  10          7.17          0.01        10.62 o
  -4  10  10          7.09         -5.43        10.86 o
  -3  10  10         44.12         27.42        10.82 o
  -2  10  10         34.44         11.53         9.56 o
  -1  10  10          0.60         -4.90         9.80 o
   0  10  10        120.59         91.45        10.47 o
   1  10  10         17.56         -5.20        10.40 o
   2  10  10          2.96         -5.21        10.42 o
   3  10  10         20.00         23.58        11.75 o
  -9   0  11        225.80        181.90        10.78 o
  -7   0  11         15.64          4.07         8.30 o
  -5   0  11         17.11         -2.14         4.29 o
  -3   0  11       1008.83        838.91        13.38 o
  -1   0  11      14192.80      14135.28       104.84 o
   1   0  11       8622.53       9460.69        71.77 o
   3   0  11       3632.23       3430.13        27.66 o
   5   0  11       5710.16       5630.82        41.38 o
   7   0  11         44.98         26.48         9.16 o
   9   0  11         48.05         39.78        16.82 o
 -10   1  11         17.27         34.56        12.67 o
  -9   1  11         34.47         21.72         8.40 o
  -8   1  11         30.54         21.47         6.04 o
  -7   1  11         43.15         52.11         5.64 o
  -6   1  11        336.33        282.99         4.80 o
  -5   1  11        356.71        371.67         4.80 o
  -4   1  11        161.89        143.88         3.63 o
  -3   1  11       3109.37       3407.96        21.41 o
  -2   1  11       5375.13       5440.84        33.82 o
  -1   1  11       1568.26       1558.29        10.88 o
   0   1  11       2818.88       2964.42        17.34 o
   1   1  11      18527.87      18986.39        94.83 o
   2   1  11       3092.04       3262.20        17.56 o
   3   1  11          7.93          0.61         2.40 o
   4   1  11        768.45        738.52         5.93 o
   5   1  11       1981.73       1889.43        11.70 o
   6   1  11         28.48         12.65         5.47 o
   7   1  11        321.61        313.93         8.17 o
   8   1  11         22.86         21.41         7.76 o
   9   1  11         40.46         46.93        14.70 o
 -10   2  11          0.41          1.49        15.45 o
  -9   2  11        173.67        162.70         9.63 o
  -8   2  11        108.45         78.47         6.67 o
  -7   2  11         22.78         18.70         5.70 o
  -6   2  11        516.62        529.68         7.92 o
  -5   2  11        404.42        423.25         5.15 o
  -4   2  11         10.93          6.94         2.97 o
  -3   2  11          2.07          7.32         2.90 o
  -2   2  11         22.64         30.01         3.47 o
  -1   2  11        300.07        277.38         3.94 o
   0   2  11      11075.75      11229.79        60.31 o
   1   2  11       1165.35       1303.35         7.95 o
   2   2  11        411.25        326.51         4.53 o
   3   2  11        945.12        963.81         7.60 o
   4   2  11         72.79        100.71         3.70 o
   5   2  11        408.34        431.50         8.08 o
   6   2  11       1831.17       1772.62        16.49 o
   7   2  11        106.34        111.75         6.82 o
   8   2  11        104.88        115.41         7.90 o
   9   2  11         27.15         20.91        13.00 o
 -10   3  11          3.94         -6.90        13.80 o
  -9   3  11        140.61        126.23        10.78 o
  -8   3  11         65.16         52.75        10.20 o
  -7   3  11        126.27        119.99         7.05 o
  -6   3  11          0.30         -2.60         5.21 o
  -5   3  11          7.87         16.87         2.79 o
  -4   3  11       1109.01       1144.73         9.03 o
  -3   3  11        436.08        478.80         6.05 o
  -2   3  11       2989.85       2990.75        19.70 o
  -1   3  11         67.08         50.90         3.06 o
   0   3  11       1810.56       1814.47        11.88 o
   1   3  11       1299.09       1286.31         9.92 o
   2   3  11       1238.10       1273.79         9.63 o
   3   3  11          1.93          1.86         3.35 o
   4   3  11       2946.71       3040.51        18.33 o
   5   3  11         69.13         74.46         5.28 o
   6   3  11        612.22        634.03        11.23 o
   7   3  11          2.44          7.01         7.09 o
   8   3  11         10.36          6.88         9.20 o
  -9   4  11          4.24         -6.21        12.42 o
  -8   4  11          4.10          1.26         7.36 o
  -7   4  11          0.48         -3.19         6.38 o
  -6   4  11          0.82         -2.70         5.39 o
  -5   4  11       1495.41       1470.27        11.44 o
  -4   4  11         73.68         79.90         4.16 o
  -3   4  11        528.16        486.98         5.97 o
  -2   4  11         56.56         43.38         3.35 o
  -1   4  11        885.59        860.45         7.85 o
   0   4  11        619.58        666.65         8.38 o
   1   4  11        210.11        223.89         7.25 o
   2   4  11         12.77         42.53         4.64 o
   3   4  11        712.68        631.32         7.78 o
   4   4  11          2.62         11.75         4.76 o
   5   4  11        485.15        504.53        10.37 o
   6   4  11         17.06         28.13         7.53 o
   7   4  11         15.26         16.59         8.23 o
   8   4  11         57.43         65.96        10.58 o
  -9   5  11         19.54         18.68        12.14 o
  -8   5  11          0.06         -4.44         8.87 o
  -7   5  11          4.99         -4.05         8.17 o
  -6   5  11         29.48          9.60         6.25 o
  -5   5  11        278.76        322.91         7.47 o
  -4   5  11        211.21        218.12         6.58 o
  -3   5  11        283.06        278.98         5.95 o
  -2   5  11         26.80         31.57         4.11 o
  -1   5  11        325.15        299.08         6.30 o
   0   5  11        160.68        142.52         3.91 o
   1   5  11       1771.34       1741.11        13.82 o
   2   5  11        499.36        500.46         8.09 o
   3   5  11        214.32        210.33         5.70 o
   4   5  11        237.63        287.30        11.50 o
   5   5  11        870.45        891.25        13.32 o
   6   5  11        200.42        204.11         9.23 o
   7   5  11          4.24         21.53         8.86 o
   8   5  11         71.60         68.07        11.24 o
  -8   6  11          2.54         -4.58         9.15 o
  -7   6  11          0.31         -4.89         9.79 o
  -6   6  11        282.38        282.02         8.93 o
  -5   6  11         13.38          7.16         5.98 o
  -4   6  11         74.15         72.00         5.54 o
  -3   6  11         36.28         29.48         4.84 o
  -2   6  11        103.02         93.89         5.31 o
  -1   6  11         35.29         44.39         4.73 o
   0   6  11        899.60        928.80         9.06 o
   1   6  11        230.21        199.07         8.41 o
   2   6  11        940.79        908.85        11.29 o
   3   6  11         23.09         66.04         7.17 o
   4   6  11         30.56         18.34         7.15 o
   5   6  11         26.57         17.76         9.89 o
   6   6  11        168.40        162.21        11.41 o
   7   6  11         26.95         12.57        10.18 o
  -8   7  11         17.72         32.42        11.41 o
  -7   7  11          0.61         -4.38        11.03 o
  -6   7  11          4.81         -1.40         9.41 o
  -5   7  11          0.09         -3.98         7.95 o
  -4   7  11        152.91        128.61         6.62 o
  -3   7  11         91.77         90.86         6.04 o
  -2   7  11        157.29        163.47         6.54 o
  -1   7  11         13.86         24.96         5.44 o
   0   7  11         36.09         11.48         6.38 o
   1   7  11         57.82         93.25         6.89 o
   2   7  11        713.06        703.81        16.19 o
   3   7  11        157.49        159.56         7.36 o
   4   7  11        585.34        609.61        12.82 o
   5   7  11         52.21         53.97        11.35 o
   6   7  11        123.11        110.54        11.69 o
  -7   8  11         32.43         30.57        11.53 o
  -6   8  11         27.53         31.59        10.24 o
  -5   8  11         44.66         45.48         9.32 o
  -4   8  11         50.51         45.96         8.36 o
  -3   8  11        190.25        195.74         7.87 o
  -2   8  11         10.34         -2.89         6.27 o
  -1   8  11        120.29        107.37         7.97 o
   0   8  11        195.94        203.09         7.52 o
   1   8  11          6.52         -3.76         7.52 o
   2   8  11          9.91          1.88         8.84 o
   3   8  11        455.32        432.09        15.46 o
   4   8  11          0.50         -4.85         9.71 o
   5   8  11         82.15         90.27        12.56 o
  -5   9  11          2.74         -4.81         9.62 o
  -4   9  11          1.45         -4.84         9.67 o
  -3   9  11          1.39         -4.65         9.31 o
  -2   9  11          0.01         -0.23         8.12 o
  -1   9  11        168.17        167.56         9.23 o
   0   9  11         17.73         -0.09         9.29 o
   1   9  11        149.03        149.93        10.19 o
   2   9  11         88.07         83.53         9.86 o
   3   9  11         16.42         13.96        11.79 o
   4   9  11         15.15         -0.52        10.73 o
  -3  10  11          1.95         -5.33        10.66 o
  -2  10  11         30.58         11.88        10.26 o
  -1  10  11         60.91         34.20        11.03 o
   0  10  11          0.76         -5.22        10.44 o
   1  10  11         19.78          4.05         9.98 o
   2  10  11         92.13         53.12        11.59 o
 -10   0  12        180.02        205.20        22.04 o
  -8   0  12        110.20         62.92        11.78 o
  -6   0  12        184.87        198.38         7.85 o
  -4   0  12         25.24         25.14         5.15 o
  -2   0  12         13.28          7.45         3.60 o
   0   0  12      21151.30      21628.53       162.20 o
   2   0  12       2803.76       2684.73        24.17 o
   4   0  12        625.43        654.63         9.51 o
   6   0  12         18.51         18.44         7.99 o
   8   0  12        144.59        137.29        10.85 o
 -10   1  12         15.99         19.41        12.38 o
  -9   1  12          9.07          5.99         7.86 o
  -8   1  12          8.70         15.58         6.62 o
  -7   1  12         18.06         16.14         6.66 o
  -6   1  12         10.87          1.77         3.91 o
  -5   1  12        412.13        407.38         5.99 o
  -4   1  12        500.91        461.59         6.35 o
  -3   1  12          9.00          6.34         3.15 o
  -2   1  12        877.35        840.92         7.51 o
  -1   1  12       1844.83       2002.28        13.47 o
   0   1  12        762.69        747.04         7.96 o
   1   1  12       1367.92       1443.93        38.79 o
   2   1  12         47.93         36.53         2.54 o
   3   1  12       3311.50       3373.16        18.27 o
   4   1  12       3525.29       3441.79        19.11 o
   5   1  12        518.73        469.96         6.83 o
   6   1  12        307.95        340.07         9.39 o
   7   1  12        162.94        153.32         7.00 o
   8   1  12         36.28         30.48         8.61 o
   9   1  12          2.87         11.02        15.16 o
 -10   2  12          4.78         20.89        15.83 o
  -9   2  12         22.10         32.26         9.30 o
  -8   2  12          9.97          4.36         6.80 o
  -7   2  12          5.23         10.08         6.36 o
  -6   2  12         24.45         22.62         4.77 o
  -5   2  12        671.02        604.95         6.33 o
  -4   2  12         42.47         59.68         3.67 o
  -3   2  12       2871.02       2772.40        18.99 o
  -2   2  12        398.94        443.55         5.83 o
  -1   2  12       7419.40       7370.30        39.86 o
   0   2  12         28.86         40.43         8.47 o
   1   2  12        232.25        280.70         4.42 o
   2   2  12         89.12         86.86         2.89 o
   3   2  12       2646.11       2639.69        15.39 o
   4   2  12         43.66         50.77         4.22 o
   5   2  12        451.26        494.58         7.88 o
   6   2  12        100.27         93.88         6.95 o
   7   2  12        178.63        185.00         9.09 o
   8   2  12         18.57         38.70         8.54 o
 -10   3  12          5.32         20.96        14.28 o
  -9   3  12          1.92          6.08        10.86 o
  -8   3  12          0.20         -2.09         7.89 o
  -7   3  12        251.75        238.54         8.05 o
  -6   3  12          0.70         -2.81         5.63 o
  -5   3  12         73.85         84.33         4.72 o
  -4   3  12        959.25        949.45         8.65 o
  -3   3  12        434.06        447.56         6.97 o
  -2   3  12       2370.22       2372.43        16.28 o
  -1   3  12        895.29        838.47         7.72 o
   0   3  12        132.26        108.57         4.04 o
   1   3  12       1379.48       1273.47         9.73 o
   2   3  12          7.33         17.37         3.45 o
   3   3  12       2697.53       2779.51        17.32 o
   4   3  12       1160.40       1168.11        12.65 o
   5   3  12       1784.94       1667.76        14.58 o
   6   3  12         34.38         42.59         7.52 o
   7   3  12        236.32        234.36         8.97 o
   8   3  12          1.50         -4.30         8.60 o
  -9   4  12          0.19         -5.35        12.07 o
  -8   4  12          1.15          1.07         9.22 o
  -7   4  12         95.89        119.94         7.45 o
  -6   4  12        213.67        205.77         6.28 o
  -5   4  12        172.12        176.58         5.23 o
  -4   4  12        977.05        992.34         8.66 o
  -3   4  12         27.15         29.03         4.44 o
  -2   4  12         70.83         60.06         3.72 o
  -1   4  12        130.47        114.65         4.31 o
   0   4  12       3380.58       3427.59        21.07 o
   1   4  12          2.18         -1.69         3.37 o
   2   4  12       2540.78       2486.75        16.99 o
   3   4  12        379.71        452.43        11.44 o
   4   4  12        446.30        471.92         7.85 o
   5   4  12         16.41         13.74         6.67 o
   6   4  12         47.26         40.10         8.00 o
   7   4  12         48.97         38.51         8.66 o
   8   4  12        201.29        220.93        15.48 o
  -9   5  12         67.93         54.00        12.87 o
  -8   5  12         67.11         83.16         9.01 o
  -7   5  12          1.19          0.95         8.52 o
  -6   5  12          1.79         -3.03         6.06 o
  -5   5  12         22.56         32.50         5.45 o
  -4   5  12          3.87         -2.30         4.60 o
  -3   5  12         66.32         59.41         4.41 o
  -2   5  12       1999.89       2055.68        14.09 o
  -1   5  12       1225.69       1290.91        10.64 o
   0   5  12         44.67         29.33         3.83 o
   1   5  12       1129.50       1184.81        11.10 o
   2   5  12        113.21        111.51         6.27 o
   3   5  12         25.80         30.71         5.92 o
   4   5  12       2543.79       2570.19        19.90 o
   5   5  12        164.29        173.03         9.43 o
   6   5  12         52.74         31.47         9.52 o
   7   5  12         50.33         52.62        10.17 o
  -8   6  12          2.50         -4.97         9.93 o
  -7   6  12          4.20         -0.80         9.77 o
  -6   6  12         46.51         40.01         8.24 o
  -5   6  12        104.52        102.51         6.58 o
  -4   6  12        146.23        160.51         5.80 o
  -3   6  12        857.81        872.53         9.54 o
  -2   6  12         13.22         -2.49         4.97 o
  -1   6  12        508.45        507.83         7.52 o
   0   6  12        218.21        209.66         6.77 o
   1   6  12         59.76         53.35         6.18 o
   2   6  12         24.42         45.41         5.99 o
   3   6  12       1177.39       1248.43        14.43 o
   4   6  12        197.70        196.26         8.06 o
   5   6  12         38.39         15.24        10.96 o
   6   6  12         19.81         17.01        10.95 o
   7   6  12        138.49        152.73        11.63 o
  -7   7  12          8.28          4.80        11.58 o
  -6   7  12        119.54        105.18         9.62 o
  -5   7  12          4.85         -4.00         8.01 o
  -4   7  12         32.02         15.07         6.73 o
  -3   7  12        187.75        207.26         6.96 o
  -2   7  12        351.71        354.06         9.26 o
  -1   7  12        971.26        996.82        11.67 o
   0   7  12          0.45         -3.12         6.25 o
   1   7  12        530.07        531.77        10.77 o
   2   7  12          7.61         14.50         8.38 o
   3   7  12        224.87        228.27        10.08 o
   4   7  12         27.01         29.08        10.13 o
   5   7  12         61.82         62.74        11.80 o
   6   7  12         21.17         17.40        12.19 o
  -6   8  12          7.36          8.51        10.17 o
  -5   8  12         68.86         61.80         8.59 o
  -4   8  12         67.50         53.52         8.38 o
  -3   8  12         42.68         53.00         6.73 o
  -2   8  12          1.77         -3.91         7.83 o
  -1   8  12        133.85        129.87         8.10 o
   0   8  12        235.43        247.66        10.14 o
   1   8  12        112.39         96.95         8.93 o
   2   8  12        246.32        240.65         9.44 o
   3   8  12         67.77         86.06        15.97 o
   4   8  12          2.42         -5.51        11.02 o
   5   8  12         14.27         35.78        12.66 o
  -5   9  12         24.14         26.86         9.38 o
  -4   9  12          7.09         -5.43        10.86 o
  -3   9  12         18.46         -4.91         9.82 o
  -2   9  12        381.41        377.69        10.97 o
  -1   9  12         60.66         50.47         9.20 o
   0   9  12          0.47         -4.71         9.42 o
   1   9  12          7.57         -4.74         9.47 o
   2   9  12          1.80         -5.15        10.31 o
   3   9  12          5.53         -5.79        11.58 o
   4   9  12         89.66        110.27        12.38 o
  -3  10  12          0.50         -5.21        10.43 o
  -2  10  12         37.46         14.04         9.36 o
  -1  10  12         23.06          1.65        11.34 o
   0  10  12         18.34         -3.56        10.27 o
   1  10  12          6.50         -5.30        10.60 o
   2  10  12         25.53         20.51        11.90 o
  -9   0  13         66.04         48.90        10.34 o
  -7   0  13         18.77         23.20         8.73 o
  -5   0  13        117.10        153.02         6.77 o
  -3   0  13       5261.95       5392.91        65.33 o
  -1   0  13       6806.71       6660.08        51.52 o
   1   0  13        235.36        226.01         5.47 o
   3   0  13       1282.96       1276.22        13.05 o
   5   0  13        225.79        207.60         7.94 o
   7   0  13        282.74        336.08        13.01 o
 -10   1  13          6.91          9.70        13.99 o
  -9   1  13          2.95         -3.89         7.78 o
  -8   1  13          7.56         10.72         6.80 o
  -7   1  13         36.23         34.00         6.78 o
  -6   1  13        212.79        237.59         5.87 o
  -5   1  13        691.01        706.62         7.01 o
  -4   1  13        913.93        915.04         8.92 o
  -3   1  13          6.33         -1.05         3.11 o
  -2   1  13        849.08        777.08         7.77 o
  -1   1  13        909.67        919.82         8.15 o
   0   1  13        498.18        468.93         5.58 o
   1   1  13       5690.20       5585.19        29.44 o
   2   1  13        731.59        762.63         6.61 o
   3   1  13        572.96        550.34         5.44 o
   4   1  13        379.71        399.05         6.62 o
   5   1  13       1592.11       1646.52        13.39 o
   6   1  13       1370.91       1354.62        12.80 o
   7   1  13        380.73        385.81        13.42 o
   8   1  13          1.57          2.72         9.32 o
 -10   2  13         45.61         70.25        15.88 o
  -9   2  13         40.04         44.55         9.33 o
  -8   2  13          4.02         -3.49         6.98 o
  -7   2  13        159.02        148.68         7.42 o
  -6   2  13        390.25        380.73         8.21 o
  -5   2  13         65.53         73.13         4.27 o
  -4   2  13       1689.05       1773.95        12.54 o
  -3   2  13         27.09         48.66         3.59 o
  -2   2  13        154.17        185.45         4.42 o
  -1   2  13       1756.67       1973.76        15.58 o
   0   2  13       2198.30       2075.64        12.73 o
   1   2  13        270.14        275.53         4.40 o
   2   2  13       6794.22       6812.49        35.25 o
   3   2  13         73.19         77.62         5.08 o
   4   2  13        112.15        100.04         4.33 o
   5   2  13        786.82        769.45         9.42 o
   6   2  13          5.60         20.89         6.94 o
   7   2  13          5.59         10.76         8.13 o
   8   2  13        190.24        206.75         9.75 o
 -10   3  13          3.82         22.72        13.38 o
  -9   3  13         10.12          7.64         9.40 o
  -8   3  13        171.62        186.77         9.00 o
  -7   3  13          4.13         -3.65         7.30 o
  -6   3  13         17.83         18.03         5.93 o
  -5   3  13        272.70        285.15         6.14 o
  -4   3  13        103.12         91.35         4.61 o
  -3   3  13         84.33         82.62         4.71 o
  -2   3  13       1783.17       1712.67        12.72 o
  -1   3  13        896.18        949.09         7.95 o
   0   3  13        419.36        337.45         5.89 o
   1   3  13       1826.18       1875.45        13.08 o
   2   3  13        806.51        858.39         8.01 o
   3   3  13        489.82        554.03        13.25 o
   4   3  13        787.55        749.11         9.13 o
   5   3  13         34.82         35.78         6.89 o
   6   3  13       1247.57       1318.67        15.38 o
   7   3  13        184.79        161.47         9.09 o
   8   3  13          0.94         10.98         9.35 o
  -9   4  13         48.85         41.97        12.37 o
  -8   4  13         46.41         44.99         9.60 o
  -7   4  13         79.43        110.41         7.80 o
  -6   4  13        688.17        679.31        10.09 o
  -5   4  13         96.34         60.85         4.84 o
  -4   4  13          4.82          3.05         4.31 o
  -3   4  13        784.98        794.92         8.81 o
  -2   4  13       1349.11       1394.97        11.34 o
  -1   4  13        710.89        678.20         7.72 o
   0   4  13        191.98        214.40         6.67 o
   1   4  13        599.81        542.26         6.70 o
   2   4  13        580.68        636.49        10.33 o
   3   4  13       4284.86       4218.21        35.64 o
   4   4  13       2109.90       2089.20        16.78 o
   5   4  13        490.59        463.52        15.89 o
   6   4  13         27.72         -4.17         8.35 o
   7   4  13        284.74        284.96         9.84 o
   8   4  13        105.23        115.69        10.40 o
  -9   5  13         24.65         10.57        14.65 o
  -8   5  13          0.29         -2.26         9.40 o
  -7   5  13        160.46        142.06         9.32 o
  -6   5  13          1.41         -3.52         7.03 o
  -5   5  13         39.19         44.88         6.03 o
  -4   5  13        111.60         93.96         5.16 o
  -3   5  13        204.68        212.00         6.91 o
  -2   5  13        407.82        425.58         6.85 o
  -1   5  13        559.27        588.60         8.37 o
   0   5  13        236.23        230.23         6.64 o
   1   5  13       1966.38       1956.73        15.65 o
   2   5  13          0.18         -2.67         5.34 o
   3   5  13        625.64        617.93        10.77 o
   4   5  13         52.37         63.66         7.00 o
   5   5  13          0.97         -4.65         9.30 o
   6   5  13        142.96        149.99        10.01 o
   7   5  13        355.60        365.76        12.18 o
  -8   6  13         21.82         10.31        10.40 o
  -7   6  13         14.67          1.63         9.83 o
  -6   6  13         28.70         28.27         8.80 o
  -5   6  13         17.14         -1.32         6.83 o
  -4   6  13         19.55         14.98         5.52 o
  -3   6  13         44.17         37.91         5.44 o
  -2   6  13          7.55         -2.48         4.96 o
  -1   6  13       1062.56       1086.32        11.00 o
   0   6  13         63.52         62.94         6.22 o
   1   6  13          0.87          1.95         6.15 o
   2   6  13       1877.33       1886.13        18.30 o
   3   6  13        779.45        777.83        11.98 o
   4   6  13        139.99        128.98         9.41 o
   5   6  13          2.06          8.55        11.59 o
   6   6  13          0.64         -0.28        11.01 o
   7   6  13          1.50         15.34        11.94 o
  -7   7  13         14.27          5.10        11.03 o
  -6   7  13          0.47         -4.97         9.95 o
  -5   7  13         28.31          7.29         7.49 o
  -4   7  13         10.00         -1.29         6.90 o
  -3   7  13         31.32         28.64         6.26 o
  -2   7  13        483.39        469.65         9.48 o
  -1   7  13         35.61         26.20         6.75 o
   0   7  13        393.86        364.26        12.07 o
   1   7  13          1.81         11.59         7.14 o
   2   7  13          6.22          2.35         7.60 o
   3   7  13         17.02          5.64        10.43 o
   4   7  13         52.94         60.14         9.62 o
   5   7  13         64.14         51.64        12.28 o
   6   7  13         52.70         55.66        12.06 o
  -6   8  13         28.99         28.40        11.04 o
  -5   8  13         10.24         -4.21         8.43 o
  -4   8  13         32.00         19.71         8.74 o
  -3   8  13         65.80         45.48         7.34 o
  -2   8  13        347.95        327.46        11.19 o
  -1   8  13          3.91         10.08         7.38 o
   0   8  13         97.24         86.24         8.34 o
   1   8  13        173.58        151.86         9.60 o
   2   8  13         19.11         28.43         9.15 o
   3   8  13         58.12         55.42        10.75 o
   4   8  13          6.50         -4.64        10.40 o
   5   8  13         60.44         71.27        13.47 o
  -5   9  13         97.26         96.52        11.02 o
  -4   9  13         40.31         30.17        10.27 o
  -3   9  13         44.61         16.09         9.90 o
  -2   9  13          2.58         26.46         9.83 o
  -1   9  13          1.54         -4.84         9.68 o
   0   9  13         13.77         -4.83         9.67 o
   1   9  13         30.18         27.34         9.14 o
   2   9  13         43.41         18.91        12.92 o
   3   9  13         12.98          3.86        13.05 o
  -2  10  13         89.77         51.80         9.62 o
  -1  10  13         17.72         -5.91        11.81 o
   0  10  13         13.77         -5.14        10.28 o
   1  10  13         13.43         -0.85        11.51 o
 -10   0  14         17.03         42.56        22.64 o
  -8   0  14         27.55         -0.54        11.96 o
  -6   0  14         18.17         12.15         7.30 o
  -4   0  14       1247.62       1229.05        15.66 o
  -2   0  14       1307.26       1267.65        14.80 o
   0   0  14       2129.36       2210.66        19.17 o
   2   0  14       1653.56       1451.45        16.40 o
   4   0  14       1005.53       1005.87        12.11 o
   6   0  14       1823.33       1772.84        21.62 o
   8   0  14        104.15        113.40        12.01 o
 -10   1  14        134.27        127.74        14.71 o
  -9   1  14          4.31          1.18         8.59 o
  -8   1  14          1.14          4.88         7.37 o
  -7   1  14        139.08        121.46         7.53 o
  -6   1  14         36.54         43.94         5.17 o
  -5   1  14         10.99         15.72         4.65 o
  -4   1  14         11.67         15.05         3.92 o
  -3   1  14       1037.31       1023.33         9.24 o
  -2   1  14       2104.63       2101.99        15.15 o
  -1   1  14        244.87        272.99         5.05 o
   0   1  14        684.45        534.43         6.11 o
   1   1  14       1883.99       1954.31        12.20 o
   2   1  14        106.12        117.26         3.87 o
   3   1  14       1635.43       1608.30        10.62 o
   4   1  14        567.05        559.31         6.82 o
   5   1  14        120.77        164.53         6.77 o
   6   1  14        327.23        377.69        13.42 o
   7   1  14          2.42         -1.48         7.23 o
   8   1  14         14.32         22.04         9.64 o
 -10   2  14          0.03          2.35        10.93 o
  -9   2  14        129.18        114.68         9.69 o
  -8   2  14         15.51          5.73         7.88 o
  -7   2  14         66.65         96.44         7.36 o
  -6   2  14          4.47          3.48         6.05 o
  -5   2  14         60.88         77.16         5.08 o
  -4   2  14         23.77         32.45         4.02 o
  -3   2  14        191.47        156.56         4.67 o
  -2   2  14        168.44        135.64         4.47 o
  -1   2  14       3081.71       3012.81        18.79 o
   0   2  14          1.76         11.06         3.78 o
   1   2  14        987.16        931.40         6.81 o
   2   2  14         64.40         47.09         4.90 o
   3   2  14        613.27        570.78         6.53 o
   4   2  14        471.94        435.19         7.02 o
   5   2  14       3379.54       3260.97        24.61 o
   6   2  14        358.11        345.93         9.90 o
   7   2  14        223.07        230.55        10.44 o
   8   2  14          8.42         31.26         9.25 o
  -9   3  14         20.34         10.45         8.76 o
  -8   3  14        188.14        212.04         8.86 o
  -7   3  14         66.84         38.46         7.40 o
  -6   3  14         34.64         19.11         6.10 o
  -5   3  14        181.50        167.49         5.35 o
  -4   3  14         31.92         38.23         4.83 o
  -3   3  14        656.33        666.78         8.65 o
  -2   3  14        297.03        316.87         5.51 o
  -1   3  14         11.86         19.28         3.03 o
   0   3  14       1098.93       1155.15         9.82 o
   1   3  14       2913.32       2925.26        19.20 o
   2   3  14          5.00          3.23         3.86 o
   3   3  14       1610.73       1561.47        13.04 o
   4   3  14        403.39        425.24         9.18 o
   5   3  14        564.33        582.22        12.98 o
   6   3  14        387.77        409.14        14.44 o
   7   3  14         44.23         37.54         9.08 o
   8   3  14        409.41        427.98        14.04 o
  -9   4  14          1.11         -5.05        10.10 o
  -8   4  14         36.23         10.94        10.01 o
  -7   4  14         13.74         12.50         8.70 o
  -6   4  14        402.08        402.93         8.83 o
  -5   4  14         57.55         50.83         5.15 o
  -4   4  14         79.75         92.78         5.43 o
  -3   4  14         11.29          3.21         4.86 o
  -2   4  14        670.35        702.12         7.82 o
  -1   4  14         79.99         79.19         4.63 o
   0   4  14        641.83        660.57         8.24 o
   1   4  14       1467.32       1463.96        11.38 o
   2   4  14       1870.08       1913.43        14.56 o
   3   4  14       1003.16       1022.73        16.11 o
   4   4  14       2056.74       2109.37        19.21 o
   5   4  14         58.33         58.87         8.63 o
   6   4  14          1.29         -4.10         8.20 o
   7   4  14          0.83         13.66         9.25 o
  -9   5  14         24.59         21.74        10.81 o
  -8   5  14         11.53          2.90        10.40 o
  -7   5  14         45.53         40.05         9.80 o
  -6   5  14          5.03         10.65         7.64 o
  -5   5  14         21.48         21.20         6.44 o
  -4   5  14         34.12         17.02         5.24 o
  -3   5  14          0.53          0.29         5.07 o
  -2   5  14        854.38        880.07        10.63 o
  -1   5  14         25.31         10.05         5.31 o
   0   5  14       1762.04       1749.89        14.72 o
   1   5  14        341.27        411.67        18.13 o
   2   5  14          8.39          3.83         6.16 o
   3   5  14          5.25          7.22         5.95 o
   4   5  14         33.00         34.99         8.09 o
   5   5  14          2.22         -4.83         9.66 o
   6   5  14        700.96        767.25        15.93 o
   7   5  14         14.62          3.15        10.43 o
  -8   6  14          0.50         -5.38        10.76 o
  -7   6  14         20.04         19.88        10.12 o
  -6   6  14          0.13         -3.84         8.90 o
  -5   6  14        186.94        144.51         7.52 o
  -4   6  14        122.17        131.91         6.00 o
  -3   6  14         79.99         62.94         5.74 o
  -2   6  14         54.06         44.72         5.62 o
  -1   6  14        764.09        807.03        10.47 o
   0   6  14         13.58         15.11         6.80 o
   1   6  14         14.62          3.08         6.17 o
   2   6  14        583.41        638.66        17.38 o
   3   6  14        141.24        130.02         8.54 o
   4   6  14         78.77         69.74         9.01 o
   5   6  14        557.68        575.09        19.83 o
   6   6  14        125.16        146.52        12.06 o
  -7   7  14          0.20         -5.45        10.91 o
  -6   7  14          4.00         -5.00         9.99 o
  -5   7  14         77.00         71.06         8.36 o
  -4   7  14         19.44          7.95         7.16 o
  -3   7  14        152.56        160.58         6.97 o
  -2   7  14        101.83         96.20         6.87 o
  -1   7  14         28.70         19.29         7.54 o
   0   7  14         75.00         95.69         8.18 o
   1   7  14        405.48        388.64        11.68 o
   2   7  14        126.60        101.15         9.83 o
   3   7  14         11.42         17.34        10.54 o
   4   7  14         43.37         22.04         9.52 o
   5   7  14         26.55         22.95        12.13 o
   6   7  14          7.50          0.06        12.52 o
  -6   8  14         52.76         48.37        11.70 o
  -5   8  14          8.94          1.05         8.88 o
  -4   8  14         31.52         25.53         9.72 o
  -3   8  14         41.24         29.23         8.43 o
  -2   8  14         11.20         17.55         8.16 o
  -1   8  14         40.57         39.34         8.52 o
   0   8  14         30.23         23.49         8.99 o
   1   8  14          1.28          8.87         9.57 o
   2   8  14         36.40         38.60         9.19 o
   3   8  14          0.63         -5.29        10.57 o
   4   8  14        164.50        150.30        10.83 o
  -5   9  14         23.27          8.45        13.73 o
  -4   9  14         28.57          6.48        10.39 o
  -3   9  14         71.66         51.83        10.14 o
  -2   9  14         93.50         99.46         8.94 o
  -1   9  14        112.30         72.96         9.62 o
   0   9  14         82.71         61.15         9.43 o
   1   9  14         40.47         28.29         9.97 o
   2   9  14         66.97         33.91        11.96 o
   3   9  14         80.67        100.81        13.71 o
  -1  10  14         21.51          1.66        11.21 o
   0  10  14          0.16         -5.62        11.25 o
  -9   0  15          2.15         -5.81        11.63 o
  -7   0  15         89.66         90.87         9.90 o
  -5   0  15         59.51         36.16         6.36 o
  -3   0  15         39.07         24.91         5.93 o
  -1   0  15       5819.87       5785.63        48.79 o
   1   0  15       4528.67       4409.28        35.40 o
   3   0  15        244.96        228.80         6.58 o
   5   0  15       2687.96       2510.23        26.31 o
   7   0  15        862.81        864.90        18.32 o
 -10   1  15         59.85         53.11        13.18 o
  -9   1  15         76.48         63.74         8.90 o
  -8   1  15          7.47         -4.14         8.28 o
  -7   1  15         70.39         41.81         7.46 o
  -6   1  15        105.73        113.31         6.04 o
  -5   1  15        320.54        306.80         6.85 o
  -4   1  15        189.91        208.70         5.60 o
  -3   1  15       1850.52       1844.48        13.36 o
  -2   1  15       1470.78       1530.09        11.85 o
  -1   1  15          2.32          1.98         3.44 o
   0   1  15        376.77        346.75         5.47 o
   1   1  15        488.67        543.95         5.85 o
   2   1  15       1416.01       1400.59        10.38 o
   3   1  15       3233.12       3173.87        19.33 o
   4   1  15       1440.34       1346.94        10.85 o
   5   1  15          8.03         19.63         6.12 o
   6   1  15         33.55         43.94         6.76 o
   7   1  15          7.15          5.21         8.57 o
   8   1  15        127.02        106.74         9.70 o
  -9   2  15          0.03          9.22         8.24 o
  -8   2  15         12.74          8.79         8.13 o
  -7   2  15        170.33        140.24         8.28 o
  -6   2  15        118.20         97.67         7.07 o
  -5   2  15         31.14         29.42         5.38 o
  -4   2  15        648.45        621.33         8.84 o
  -3   2  15        233.74        224.46         6.17 o
  -2   2  15       1835.67       1857.50        13.67 o
  -1   2  15         92.83        109.00         5.28 o
   0   2  15          4.34          3.22         3.07 o
   1   2  15         13.39         10.76         2.37 o
   2   2  15       5163.18       5098.71        26.89 o
   3   2  15          0.28         -2.07         4.15 o
   4   2  15        831.99        849.41         8.55 o
   5   2  15        502.96        507.44        10.95 o
   6   2  15         20.02         20.68         8.43 o
   7   2  15         61.50         66.70         9.47 o
   8   2  15        229.94        215.55        11.50 o
  -9   3  15          5.11          6.35         8.52 o
  -8   3  15         52.38         60.53         8.68 o
  -7   3  15          1.95         -3.12         7.87 o
  -6   3  15        102.47        103.68         6.98 o
  -5   3  15        137.33        112.49         6.10 o
  -4   3  15         83.19         86.77         5.97 o
  -3   3  15        704.44        717.69         9.62 o
  -2   3  15        204.94        179.10         5.86 o
  -1   3  15        150.21        133.53         4.29 o
   0   3  15       4268.84       4251.58        26.25 o
   1   3  15          6.47         32.68         4.95 o
   2   3  15         77.11         68.62         4.11 o
   3   3  15       1590.71       1596.93        13.71 o
   4   3  15        167.51        173.80         7.76 o
   5   3  15         43.91         41.18         8.60 o
   6   3  15        163.87        179.72         8.96 o
   7   3  15         18.34         22.86         9.56 o
   8   3  15        147.42        200.34        14.10 o
  -9   4  15          1.90         -5.21        10.43 o
  -8   4  15          6.91          8.08         9.70 o
  -7   4  15         73.81         76.65        10.33 o
  -6   4  15        368.53        344.96         9.68 o
  -5   4  15        158.94        172.28         5.96 o
  -4   4  15        178.89        182.89         5.72 o
  -3   4  15        122.70         93.87         5.41 o
  -2   4  15         39.27         34.31         3.38 o
  -1   4  15       2129.57       2115.04        15.52 o
   0   4  15          9.44         11.64         4.43 o
   1   4  15       1812.09       1774.45        13.91 o
   2   4  15        796.92        800.32         9.23 o
   3   4  15         70.23         64.70         6.03 o
   4   4  15         60.07         81.11         7.81 o
   5   4  15         81.68         76.00         8.46 o
   6   4  15          4.72          6.08         9.04 o
   7   4  15        285.82        287.94        11.67 o
  -8   5  15          3.05         21.10        10.59 o
  -7   5  15          0.85         -4.68         9.36 o
  -6   5  15          0.21         -1.98         8.41 o
  -5   5  15        182.14        181.81         7.72 o
  -4   5  15         84.59         76.61         6.25 o
  -3   5  15        549.62        528.47         9.54 o
  -2   5  15         90.21         93.74         6.05 o
  -1   5  15        860.42        862.06        10.65 o
   0   5  15        162.69        196.27         6.98 o
   1   5  15       2348.21       2374.36        18.33 o
   2   5  15        405.68        389.68        10.95 o
   3   5  15        119.68        115.98         6.47 o
   4   5  15        366.94        345.62        11.01 o
   5   5  15        137.94        130.91         9.81 o
   6   5  15         98.58        117.44        11.38 o
   7   5  15          2.39         -0.71        11.29 o
  -8   6  15         23.08         16.48        12.27 o
  -7   6  15          8.45         10.80        10.14 o
  -6   6  15         19.15          8.99         9.10 o
  -5   6  15        121.21        139.45         7.08 o
  -4   6  15        548.70        576.71         9.83 o
  -3   6  15         50.24         39.84         5.59 o
  -2   6  15        163.50        142.70         6.86 o
  -1   6  15        175.97        185.08         6.66 o
   0   6  15        197.36        190.48         6.96 o
   1   6  15        199.91        175.93         7.82 o
   2   6  15        195.28        206.68         7.94 o
   3   6  15          0.79         -3.03         8.62 o
   4   6  15        304.92        287.04        10.44 o
   5   6  15         32.48         53.52        11.62 o
   6   6  15         13.14         22.63        11.70 o
  -7   7  15          9.89         10.35        10.98 o
  -6   7  15         28.80         35.31        10.22 o
  -5   7  15          7.50         -0.53         8.22 o
  -4   7  15          2.13         -3.64         7.29 o
  -3   7  15         26.00         37.21         7.34 o
  -2   7  15        127.44        128.72         7.80 o
  -1   7  15          1.09          1.79         7.32 o
   0   7  15        858.23        888.93        16.38 o
   1   7  15         20.58         44.77         7.85 o
   2   7  15          6.81         -4.19         8.37 o
   3   7  15        241.92        235.72        11.49 o
   4   7  15        157.58        169.25        10.83 o
   5   7  15         33.94         17.50        12.16 o
  -6   8  15          7.64          4.03        12.90 o
  -5   8  15         55.79         43.81        10.48 o
  -4   8  15         25.84         12.67         9.74 o
  -3   8  15        166.24        148.14         9.11 o
  -2   8  15          8.37         11.61         8.36 o
  -1   8  15         63.04         57.44         9.16 o
   0   8  15        131.78        123.82         9.28 o
   1   8  15         20.15         12.55         8.70 o
   2   8  15          3.90         -4.62         9.25 o
   3   8  15          1.77          4.37        11.30 o
   4   8  15         96.51         79.19        12.58 o
  -4   9  15          1.29         -5.73        11.46 o
  -3   9  15          6.01          7.91        10.67 o
  -2   9  15          0.49          4.41         9.75 o
  -1   9  15          0.72         -4.95         9.90 o
   0   9  15          1.11         -4.99         9.99 o
   1   9  15        201.02        198.73        10.87 o
   2   9  15        104.82        108.52        12.20 o
 -10   0  16         23.51          9.03        22.72 o
  -8   0  16         14.41         35.86        11.65 o
  -6   0  16         93.22         59.42         8.92 o
  -4   0  16       2167.03       2123.64        28.95 o
  -2   0  16       4142.84       3948.18        36.79 o
   0   0  16        189.26        216.34         6.55 o
   2   0  16        770.02        755.55        11.49 o
   4   0  16       4426.23       4427.37        36.47 o
   6   0  16         55.04         86.17         9.96 o
   8   0  16          8.85          8.97        15.79 o
  -9   1  16         10.67         -0.85         7.97 o
  -8   1  16         69.27         53.24         8.75 o
  -7   1  16         15.98         23.09         7.20 o
  -6   1  16        203.56        223.82         7.08 o
  -5   1  16        293.67        293.22         6.57 o
  -4   1  16        638.32        666.66         8.43 o
  -3   1  16       1233.47       1240.55        10.64 o
  -2   1  16       2250.39       2344.60        16.36 o
  -1   1  16        170.37        147.50         5.19 o
   0   1  16       1616.05       1533.35        10.94 o
   1   1  16        295.30        312.48         5.22 o
   2   1  16        760.63        717.44         7.56 o
   3   1  16       1075.68       1093.52         9.58 o
   4   1  16        201.67        185.81         5.81 o
   5   1  16        319.06        320.76         8.01 o
   6   1  16        734.01        743.62        11.98 o
   7   1  16          2.02         -4.10         8.20 o
   8   1  16        106.39        125.49        11.75 o
  -9   2  16          1.70         14.07         8.86 o
  -8   2  16          0.05         -4.12         8.24 o
  -7   2  16          4.30         12.00         8.63 o
  -6   2  16          6.24          0.30         6.78 o
  -5   2  16        116.58        144.07         5.83 o
  -4   2  16         23.81         37.49         5.59 o
  -3   2  16        250.53        226.30         6.00 o
  -2   2  16        266.37        275.55         6.04 o
  -1   2  16       4895.16       4845.01        29.08 o
   0   2  16         21.89         26.01         3.84 o
   1   2  16       3188.66       2995.40        17.33 o
   2   2  16          5.62         23.65         5.36 o
   3   2  16        561.00        536.63         7.48 o
   4   2  16        513.66        494.77         8.35 o
   5   2  16        231.94        202.85         8.85 o
   6   2  16          2.68         -4.03         8.06 o
   7   2  16        193.90        176.69        10.58 o
   8   2  16          0.60          4.89        10.45 o
  -9   3  16         99.26        121.51         9.38 o
  -8   3  16         76.09         77.71         9.16 o
  -7   3  16         73.14         45.39         8.46 o
  -6   3  16         54.40         58.77         7.74 o
  -5   3  16         14.39         15.19         5.42 o
  -4   3  16         21.53         10.83         5.57 o
  -3   3  16       1425.98       1468.30        13.25 o
  -2   3  16        121.84        112.75         5.51 o
  -1   3  16        369.75        340.31         5.56 o
   0   3  16       1269.45       1318.66        14.28 o
   1   3  16       1735.19       1709.05        12.78 o
   2   3  16        182.57        157.86         5.29 o
   3   3  16        416.45        378.63         8.34 o
   4   3  16         16.58         14.44         6.57 o
   5   3  16        684.55        663.53        14.96 o
   6   3  16         28.25         26.55         8.52 o
   7   3  16         46.25         45.75         9.77 o
  -9   4  16         36.94         10.76        11.40 o
  -8   4  16          0.14          2.64         9.94 o
  -7   4  16         23.74         24.13         9.19 o
  -6   4  16         35.37         40.59         7.98 o
  -5   4  16          4.92         -3.04         6.08 o
  -4   4  16        449.40        429.72         8.23 o
  -3   4  16         28.48         21.97         6.05 o
  -2   4  16       1032.31       1013.14         9.97 o
  -1   4  16        136.86        158.34         5.35 o
   0   4  16         18.87         23.62         4.75 o
   1   4  16        134.93        123.56         5.85 o
   2   4  16       1136.90       1108.04        10.89 o
   3   4  16         48.36         29.06         6.20 o
   4   4  16        125.21        127.55         7.34 o
   5   4  16          4.68          4.09         8.15 o
   6   4  16         62.05         58.95         9.82 o
   7   4  16         37.04         46.75        10.72 o
  -8   5  16         51.76         44.10        11.23 o
  -7   5  16          6.69         -5.04        10.08 o
  -6   5  16          1.90          0.28         9.48 o
  -5   5  16        146.16        116.06         8.07 o
  -4   5  16        475.65        492.05        10.33 o
  -3   5  16        256.57        253.16         7.32 o
  -2   5  16         63.99         51.41         6.65 o
  -1   5  16        157.78        150.69         6.60 o
   0   5  16       1098.52       1048.11        11.83 o
   1   5  16         60.95         83.83         8.41 o
   2   5  16         12.93          3.61         6.11 o
   3   5  16        198.69        207.25         7.59 o
   4   5  16         63.43         55.39         7.61 o
   5   5  16        156.71        190.32        18.21 o
   6   5  16        251.85        245.15        14.63 o
  -8   6  16          2.68         -0.48        14.16 o
  -7   6  16          8.52         -2.69        11.40 o
  -6   6  16         28.67         32.67         9.39 o
  -5   6  16        262.53        250.77        11.29 o
  -4   6  16         47.76         45.03         7.21 o
  -3   6  16         13.94         -2.48         6.36 o
  -2   6  16        211.41        205.98         9.05 o
  -1   6  16       1133.72       1152.88        13.12 o
   0   6  16          9.90         -1.91         6.78 o
   1   6  16        500.29        554.83        12.57 o
   2   6  16          9.37          0.30         6.98 o
   3   6  16         63.44         55.16         9.96 o
   4   6  16          4.60          8.50         9.45 o
   5   6  16         51.75         47.13        11.13 o
   6   6  16          0.19         -5.95        11.91 o
  -7   7  16          4.05         11.79        10.36 o
  -6   7  16          3.30          3.64        10.42 o
  -5   7  16         23.58          5.53         8.25 o
  -4   7  16         66.51         69.74         9.02 o
  -3   7  16        361.81        376.60         9.83 o
  -2   7  16         67.84         69.50         8.88 o
  -1   7  16         76.78         85.20         8.20 o
   0   7  16        647.19        704.81        14.79 o
   1   7  16         63.69         64.70         8.71 o
   2   7  16         14.37          1.41         8.49 o
   3   7  16        897.66        978.40        23.87 o
   4   7  16        236.85        258.68        11.37 o
   5   7  16         44.69         48.94        12.12 o
  -5   8  16         24.65         29.94        10.17 o
  -4   8  16        120.46         99.49        10.88 o
  -3   8  16         45.99         47.62         8.94 o
  -2   8  16        116.06        112.03         9.64 o
  -1   8  16        352.81        348.00        12.09 o
   0   8  16         40.04         32.85         8.92 o
   1   8  16          8.81          9.97         9.36 o
   2   8  16        363.66        368.60        15.05 o
   3   8  16          0.86         -5.73        11.45 o
   4   8  16          6.91         -5.79        12.65 o
  -4   9  16         23.66         -5.82        11.65 o
  -3   9  16         23.68         11.70        11.04 o
  -2   9  16         20.81          6.17        10.44 o
  -1   9  16         14.53         -0.59        10.27 o
   0   9  16        145.29        155.45        12.57 o
   1   9  16         27.97         24.57        10.33 o
   2   9  16        297.54        281.50        17.35 o
  -9   0  17          4.63          8.62        13.98 o
  -7   0  17        118.29         94.62        12.41 o
  -5   0  17       1558.45       1593.31        19.55 o
  -3   0  17        374.22        340.59        10.15 o
  -1   0  17       1969.79       1912.26        20.84 o
   1   0  17       3488.58       3408.70        28.53 o
   3   0  17        919.53        905.91        11.65 o
   5   0  17         33.11         31.42         8.79 o
   7   0  17        187.03        172.12        14.03 o
  -9   1  17          4.14         -4.38         8.76 o
  -8   1  17         17.81          3.96         8.54 o
  -7   1  17        170.74        185.82         8.40 o
  -6   1  17        188.60        198.15         8.25 o
  -5   1  17        184.75        157.95         6.02 o
  -4   1  17         13.07         22.15         5.44 o
  -3   1  17       2297.26       2242.63        16.54 o
  -2   1  17        350.85        352.77         7.91 o
  -1   1  17        462.70        449.84         6.83 o
   0   1  17       2600.40       2590.16        16.58 o
   1   1  17        269.88        249.44         4.85 o
   2   1  17        397.92        368.12         6.23 o
   3   1  17        942.17        898.95         8.79 o
   4   1  17         30.71         20.50         4.95 o
   5   1  17        672.19        679.57        11.27 o
   6   1  17         55.25         55.67         8.33 o
   7   1  17        240.61        256.20        13.11 o
  -9   2  17          2.80         -4.53         9.05 o
  -8   2  17         33.14         43.96         9.01 o
  -7   2  17        203.04        181.59         8.80 o
  -6   2  17         61.94         97.99         8.18 o
  -5   2  17         56.23         55.28         5.95 o
  -4   2  17       1012.66       1012.67        12.00 o
  -3   2  17        124.14        106.35         5.64 o
  -2   2  17       1288.98       1268.20        11.63 o
  -1   2  17          3.20         36.02         6.65 o
   0   2  17         14.29          8.68         4.33 o
   1   2  17          1.04         21.06         4.64 o
   2   2  17       1043.58       1005.42         8.40 o
   3   2  17         79.38         76.91         5.56 o
   4   2  17        951.40        948.44        10.94 o
   5   2  17          3.99          0.84         8.03 o
   6   2  17        423.32        454.00        14.20 o
   7   2  17          1.33         19.78        10.29 o
  -9   3  17          3.24          3.11         9.60 o
  -8   3  17         28.35         29.61         9.06 o
  -7   3  17          2.53         -4.24         8.48 o
  -6   3  17        254.34        281.22         9.45 o
  -5   3  17         85.20         52.54         6.11 o
  -4   3  17        216.22        231.55         7.79 o
  -3   3  17         43.14         67.05         6.63 o
  -2   3  17        291.96        248.84         8.95 o
  -1   3  17         95.60         89.44         4.12 o
   0   3  17       2742.85       2592.34        17.19 o
   1   3  17        229.04        246.82         5.96 o
   2   3  17        165.71        134.29         5.26 o
   3   3  17        413.86        389.49         8.76 o
   4   3  17          4.91          3.97         7.27 o
   5   3  17        331.93        369.00        13.28 o
   6   3  17        304.88        310.12        10.11 o
   7   3  17         69.44         73.97        10.33 o
  -8   4  17         39.87         48.40        10.36 o
  -7   4  17          5.19          6.78        10.10 o
  -6   4  17          0.19         -4.30         8.60 o
  -5   4  17         41.76         55.19         6.78 o
  -4   4  17          7.66          0.71         6.86 o
  -3   4  17          2.22         -2.88         5.77 o
  -2   4  17        119.23        128.57         6.09 o
  -1   4  17       1526.59       1555.64        13.69 o
   0   4  17         56.74         33.03         5.40 o
   1   4  17       1420.85       1388.15        13.01 o
   2   4  17         53.50         28.72         5.71 o
   3   4  17        177.34        171.53         6.75 o
   4   4  17          1.86          2.25         7.23 o
   5   4  17         71.17         80.07        10.09 o
   6   4  17         22.62         27.98         9.90 o
   7   4  17        287.70        283.56        11.58 o
  -8   5  17         34.68         37.08        12.01 o
  -7   5  17         23.84         27.24        11.18 o
  -6   5  17         35.01         15.71         9.98 o
  -5   5  17         25.85         10.45         7.69 o
  -4   5  17         14.37          6.59         6.44 o
  -3   5  17        471.15        462.32         9.28 o
  -2   5  17         98.71         93.90         6.53 o
  -1   5  17        108.29         99.33         6.38 o
   0   5  17          9.74         20.63         6.25 o
   1   5  17        111.29         98.85         7.29 o
   2   5  17        582.62        585.25         9.77 o
   3   5  17        757.32        781.67        15.41 o
   4   5  17        107.11        106.42         8.68 o
   5   5  17        355.46        369.14        16.72 o
   6   5  17         11.02         13.03        10.65 o
  -7   6  17          7.94         13.46        11.31 o
  -6   6  17         23.07         10.98         9.90 o
  -5   6  17         24.15         15.16         8.62 o
  -4   6  17         41.31         30.84         7.24 o
  -3   6  17          1.81         -3.35         6.71 o
  -2   6  17        422.72        441.11         9.44 o
  -1   6  17         46.61         64.89         7.94 o
   0   6  17          7.39         11.60         7.66 o
   1   6  17        456.79        434.54        11.58 o
   2   6  17         74.66         66.90         7.88 o
   3   6  17         80.98         62.85        10.08 o
   4   6  17        461.61        475.34        14.61 o
   5   6  17         63.11         73.71        12.11 o
  -6   7  17        113.97        121.74        12.04 o
  -5   7  17        104.02         82.27         9.45 o
  -4   7  17         66.32         67.03         9.48 o
  -3   7  17          0.26          1.71         7.71 o
  -2   7  17         60.72         47.50         8.20 o
  -1   7  17         12.74         16.35         8.41 o
   0   7  17         15.31         41.61         8.20 o
   1   7  17         24.31          5.38         7.95 o
   2   7  17        611.04        590.21        15.28 o
   3   7  17         51.04         79.16        12.97 o
   4   7  17          2.27         -5.25        11.66 o
  -5   8  17          5.70         10.70        10.20 o
  -4   8  17         49.50         57.42        11.09 o
  -3   8  17         13.42         12.08         9.50 o
  -2   8  17          7.02          1.46         9.54 o
  -1   8  17        200.62        193.79         9.75 o
   0   8  17        466.53        460.91        15.48 o
   1   8  17         99.72        117.62         9.82 o
   2   8  17        142.89        167.41        12.61 o
   3   8  17         38.86         22.55        13.07 o
  -3   9  17         78.93         63.43        11.71 o
  -2   9  17          1.19         -5.15        10.31 o
  -1   9  17          8.13         -5.18        10.36 o
   0   9  17         36.82         32.61        10.68 o
   1   9  17         53.72         30.73        11.06 o
  -8   0  18        301.66        308.27        15.03 o
  -6   0  18        113.22        147.71        11.63 o
  -4   0  18         60.89         84.44         7.62 o
  -2   0  18         26.03         28.59         6.52 o
   0   0  18       2805.04       2695.30        23.89 o
   2   0  18       1733.05       1680.50        17.43 o
   4   0  18       1103.95       1147.96        14.99 o
   6   0  18       1320.76       1332.34        24.77 o
  -9   1  18         61.10         50.49         9.52 o
  -8   1  18         15.10          4.67         9.67 o
  -7   1  18         80.95         66.88         8.03 o
  -6   1  18         62.29         58.27         7.42 o
  -5   1  18         56.41         72.08         6.38 o
  -4   1  18       1072.54       1089.14        11.07 o
  -3   1  18        915.92        924.70         9.79 o
  -2   1  18        371.83        354.48         7.09 o
  -1   1  18        575.44        526.27         7.18 o
   0   1  18        691.56        714.49         8.10 o
   1   1  18         19.93         15.53         3.66 o
   2   1  18       1506.34       1425.33        11.15 o
   3   1  18        459.89        457.81         7.20 o
   4   1  18        103.17        106.53         6.28 o
   5   1  18        930.82        939.96        13.00 o
   6   1  18        280.57        282.88        10.68 o
   7   1  18         77.70         73.12        10.98 o
  -9   2  18         11.37         -4.04         9.73 o
  -8   2  18          0.03         -1.50         8.97 o
  -7   2  18        232.24        185.59         8.78 o
  -6   2  18        248.35        234.88         8.11 o
  -5   2  18         80.23         81.75         6.22 o
  -4   2  18        224.28        227.26         9.71 o
  -3   2  18        103.73        115.58         5.63 o
  -2   2  18          9.90         22.08         5.22 o
  -1   2  18        281.91        274.93         5.96 o
   0   2  18         31.33         25.58         4.38 o
   1   2  18       2916.79       2884.60        17.50 o
   2   2  18        206.86        176.85         6.41 o
   3   2  18        915.21        879.59        10.35 o
   4   2  18        206.41        200.36         7.02 o
   5   2  18         11.15         15.44         8.33 o
   6   2  18          7.69         22.37         9.18 o
   7   2  18        650.82        634.11        17.19 o
  -9   3  18          1.18         -4.80         9.61 o
  -8   3  18        153.73        134.49         9.78 o
  -7   3  18         50.72         25.05         9.53 o
  -6   3  18         14.30         24.35         8.35 o
  -5   3  18         10.40          6.08         6.63 o
  -4   3  18        127.52        135.04         6.89 o
  -3   3  18        721.09        690.82        10.08 o
  -2   3  18        973.85        946.58        10.78 o
  -1   3  18       3095.00       3055.68        21.08 o
   0   3  18        225.46        252.05         6.04 o
   1   3  18         55.02         32.44         5.24 o
   2   3  18        346.17        328.81         7.21 o
   3   3  18         98.69        114.97         6.65 o
   4   3  18        198.66        181.18         8.88 o
   5   3  18       1204.93       1205.29        17.23 o
   6   3  18         25.36         28.77         9.17 o
   7   3  18         44.89         60.70        11.88 o
  -8   4  18         20.82         23.56        10.71 o
  -7   4  18         11.75          7.05        10.63 o
  -6   4  18         65.28         37.30         8.72 o
  -5   4  18         42.89         44.11         6.46 o
  -4   4  18        228.13        199.25         7.64 o
  -3   4  18         78.30         78.52         6.98 o
  -2   4  18       1207.65       1224.52        12.34 o
  -1   4  18        655.76        707.00        10.06 o
   0   4  18          6.58         -2.29         6.15 o
   1   4  18        151.39        159.91         7.68 o
   2   4  18          6.40         -1.79         6.09 o
   3   4  18        706.77        658.39        10.80 o
   4   4  18       1147.99       1209.05        18.68 o
   5   4  18        113.90        112.47        10.49 o
   6   4  18        524.05        543.71        14.30 o
  -8   5  18         13.26          9.49        12.32 o
  -7   5  18         50.59         53.29        11.21 o
  -6   5  18         32.79         36.34         9.52 o
  -5   5  18         11.04         -0.92         8.51 o
  -4   5  18        219.07        240.07         7.86 o
  -3   5  18        113.48        100.39         6.88 o
  -2   5  18         69.44         58.92         6.95 o
  -1   5  18        637.31        633.75        10.74 o
   0   5  18       1341.07       1330.26        14.12 o
   1   5  18        118.00        118.37         7.48 o
   2   5  18        166.61        170.46         6.93 o
   3   5  18        132.00        162.83        10.03 o
   4   5  18        307.44        280.32         9.95 o
   5   5  18         52.95         61.68        10.64 o
   6   5  18         65.23         57.82        11.24 o
  -7   6  18         33.62         22.41        13.01 o
  -6   6  18         22.10         22.86        10.45 o
  -5   6  18         61.84         85.95        10.29 o
  -4   6  18        112.55         95.18         7.76 o
  -3   6  18         65.32         62.66         7.35 o
  -2   6  18        104.23        110.82         7.66 o
  -1   6  18        106.66        107.09         7.35 o
   0   6  18         47.53         46.92         7.84 o
   1   6  18        122.08        131.69         9.01 o
   2   6  18         17.15          9.04         7.84 o
   3   6  18        553.74        568.57        14.76 o
   4   6  18        207.86        217.73        13.14 o
   5   6  18         10.88         -2.90        12.27 o
  -6   7  18         71.23         73.81        11.92 o
  -5   7  18         29.00         13.91         9.41 o
  -4   7  18         11.02         -1.66         9.66 o
  -3   7  18        253.66        245.34        11.30 o
  -2   7  18          8.43         -4.45         8.89 o
  -1   7  18         29.10         40.64         8.28 o
   0   7  18         96.23         87.57         8.42 o
   1   7  18          0.15          1.46         9.06 o
   2   7  18         24.26         45.67        14.17 o
   3   7  18         18.04         10.53        11.79 o
   4   7  18         11.63          4.70        12.22 o
  -5   8  18         93.36         94.16        12.41 o
  -4   8  18          3.98         -5.38        10.76 o
  -3   8  18          2.71         -4.88         9.76 o
  -2   8  18        132.88        129.03         9.46 o
  -1   8  18         31.91         22.68         9.21 o
   0   8  18         86.56         80.80         9.74 o
   1   8  18         44.64         55.89        10.20 o
   2   8  18         19.04         11.57        11.99 o
   3   8  18         10.69         -0.04        12.74 o
  -2   9  18          3.45         -6.03        12.05 o
  -1   9  18          2.74         -5.35        10.71 o
   0   9  18         25.57         42.95        11.30 o
  -9   0  19          4.30         -1.39        17.56 o
  -7   0  19         56.51         44.83        12.45 o
  -5   0  19       2289.42       2221.77        25.37 o
  -3   0  19       1487.97       1423.50        17.76 o
  -1   0  19          9.52          6.62         7.06 o
   1   0  19       3006.59       2944.33        25.88 o
   3   0  19       1249.35       1251.52        14.35 o
   5   0  19        102.49         85.81        11.17 o
   7   0  19        301.68        269.52        21.59 o
  -9   1  19          0.52         -4.68         9.35 o
  -8   1  19          2.91         -4.78         9.55 o
  -7   1  19          9.20         19.43         8.71 o
  -6   1  19        156.45        155.33         7.86 o
  -5   1  19        201.21        150.51         6.95 o
  -4   1  19        211.94        226.91         8.02 o
  -3   1  19        132.62        133.39         5.83 o
  -2   1  19        498.19        531.35         8.50 o
  -1   1  19        560.79        584.33         8.35 o
   0   1  19        125.29        140.78         4.95 o
   1   1  19        589.72        545.37         6.84 o
   2   1  19       1209.38       1231.54        10.67 o
   3   1  19        746.58        682.97         9.17 o
   4   1  19         68.62         67.95         6.64 o
   5   1  19        300.83        305.75         9.81 o
   6   1  19         41.43         41.23         9.64 o
   7   1  19        189.14        166.88        11.87 o
  -9   2  19          0.42         -5.11        10.21 o
  -8   2  19          0.69         -5.07        10.14 o
  -7   2  19         74.20         73.66        10.05 o
  -6   2  19        752.19        805.24        13.14 o
  -5   2  19         27.19         35.04         6.69 o
  -4   2  19        993.48        935.11        12.21 o
  -3   2  19        604.57        607.88        10.25 o
  -2   2  19        337.77        299.46         9.03 o
  -1   2  19        417.05        435.15         7.13 o
   0   2  19       1170.84       1120.08        10.07 o
   1   2  19         18.14         29.22         5.80 o
   2   2  19         20.38         11.78         5.24 o
   3   2  19         18.09         22.70         6.10 o
   4   2  19       1166.43       1148.43        13.76 o
   5   2  19          7.93          3.63         8.27 o
   6   2  19        678.77        730.29        15.23 o
   7   2  19          0.77         13.80        12.51 o
  -8   3  19          2.49          5.29         9.57 o
  -7   3  19          5.00          2.31        10.17 o
  -6   3  19        150.77        150.52         9.04 o
  -5   3  19         83.85         92.02         6.99 o
  -4   3  19        332.81        357.01         9.38 o
  -3   3  19        166.23        160.88         7.40 o
  -2   3  19        779.12        765.68        10.78 o
  -1   3  19       1596.91       1665.98        13.98 o
   0   3  19        296.07        271.17         6.40 o
   1   3  19        130.11        101.25         5.88 o
   2   3  19        948.55        940.59        10.51 o
   3   3  19         11.93         31.21         6.98 o
   4   3  19        149.21        158.64         8.12 o
   5   3  19        369.50        388.20        15.66 o
   6   3  19         63.63         60.87        10.22 o
  -8   4  19          4.41         -5.68        11.36 o
  -7   4  19         25.65         21.88        11.43 o
  -6   4  19        249.35        244.20        11.47 o
  -5   4  19       1044.25       1010.62        14.80 o
  -4   4  19         14.86         13.70         7.34 o
  -3   4  19        439.12        433.35        10.65 o
  -2   4  19        416.76        478.19        10.84 o
  -1   4  19          2.33          8.01         6.15 o
   0   4  19        243.51        229.36         7.83 o
   1   4  19        637.16        650.37         9.82 o
   2   4  19        116.36        107.93         6.97 o
   3   4  19       1624.78       1635.16        16.97 o
   4   4  19        105.38        114.95        10.34 o
   5   4  19          1.40          1.09        10.01 o
   6   4  19         64.55        100.92        11.09 o
  -7   5  19         22.51         28.62        10.65 o
  -6   5  19         32.57         33.31        10.89 o
  -5   5  19         15.09         25.42         8.64 o
  -4   5  19         39.12         52.79         8.13 o
  -3   5  19        138.93        123.00         7.34 o
  -2   5  19         66.25         57.36         6.73 o
  -1   5  19       2043.08       2092.80        21.42 o
   0   5  19        302.69        322.78         8.82 o
   1   5  19        189.04        165.16         8.40 o
   2   5  19        110.44        129.69         7.31 o
   3   5  19         91.91        115.74        10.79 o
   4   5  19         89.32         87.46        11.29 o
   5   5  19        288.35        280.45        12.25 o
  -7   6  19         40.58         26.84        14.48 o
  -6   6  19         25.39         23.39        10.75 o
  -5   6  19        154.55        130.59         9.70 o
  -4   6  19         78.84         57.19         8.88 o
  -3   6  19         99.18        108.85         7.59 o
  -2   6  19         92.56        108.12         7.70 o
  -1   6  19        185.29        164.94         8.48 o
   0   6  19        322.73        311.05         9.63 o
   1   6  19         52.50         49.88         7.86 o
   2   6  19          0.01          3.23         8.60 o
   3   6  19        153.40        149.07        10.48 o
   4   6  19        324.83        336.91        13.94 o
   5   6  19         49.10         48.53        13.58 o
  -6   7  19          2.12         -2.32        12.14 o
  -5   7  19          3.99          2.58        10.54 o
  -4   7  19          6.85          8.64        10.15 o
  -3   7  19         14.24         17.61         8.57 o
  -2   7  19          3.44         -4.42         8.83 o
  -1   7  19          0.35          3.50         9.36 o
   0   7  19        404.56        426.94        13.22 o
   1   7  19         95.65        101.26         9.65 o
   2   7  19        318.02        296.42        14.07 o
   3   7  19          6.13         -6.38        12.75 o
   4   7  19          3.97         -6.25        12.49 o
  -4   8  19          8.86         -5.96        11.93 o
  -3   8  19         24.00         22.89        10.98 o
  -2   8  19          2.59          0.80        10.57 o
  -1   8  19          4.31         -4.89         9.78 o
   0   8  19          0.85         13.73        10.03 o
   1   8  19         34.52         42.12        10.21 o
   2   8  19         25.80          5.87        12.65 o
  -8   0  20         45.83         35.84        13.24 o
  -6   0  20        127.35        142.26        11.57 o
  -4   0  20         29.71         43.17         7.80 o
  -2   0  20       6652.27       6494.39        58.67 o
   0   0  20       1258.03       1185.81        14.68 o
   2   0  20        287.46        272.78        13.28 o
   4   0  20        248.49        251.60        12.54 o
   6   0  20        436.78        427.92        34.76 o
  -9   1  20         10.88          1.48        10.42 o
  -8   1  20         44.22         57.70        10.71 o
  -7   1  20        152.30        156.05         9.31 o
  -6   1  20        192.20        148.41         9.21 o
  -5   1  20        130.09         91.49         6.88 o
  -4   1  20         12.04         16.19         5.86 o
  -3   1  20          3.24         19.77         5.96 o
  -2   1  20        463.10        494.84         8.72 o
  -1   1  20       1947.79       1932.06        14.58 o
   0   1  20        255.91        242.71         6.28 o
   1   1  20        254.06        242.99         5.94 o
   2   1  20       1770.64       1663.24        13.63 o
   3   1  20          1.00         -2.88         5.76 o
   4   1  20        377.07        382.26         9.53 o
   5   1  20        202.90        184.50         9.38 o
   6   1  20          0.10         -5.07        10.14 o
  -8   2  20          0.91          6.38         9.83 o
  -7   2  20          0.19          7.53         9.16 o
  -6   2  20          0.19         24.24         8.82 o
  -5   2  20        154.69        142.34         7.70 o
  -4   2  20          0.98         11.34         6.18 o
  -3   2  20       3692.62       3801.86        26.03 o
  -2   2  20        136.98        143.61         8.37 o
  -1   2  20       1204.42       1251.91        11.11 o
   0   2  20        292.33        295.56         7.67 o
   1   2  20        326.36        331.62         8.03 o
   2   2  20         51.51         46.50         6.01 o
   3   2  20       1540.71       1524.86        14.00 o
   4   2  20          7.42          3.18         8.74 o
   5   2  20        226.72        226.98        10.46 o
   6   2  20         19.86         32.83         9.91 o
  -8   3  20         27.12         42.13        10.42 o
  -7   3  20        132.52        131.74        10.33 o
  -6   3  20        150.84        154.52        11.24 o
  -5   3  20          0.91         11.52         7.68 o
  -4   3  20         49.07         76.74         6.94 o
  -3   3  20         63.44         59.25         6.86 o
  -2   3  20        433.63        496.02        13.79 o
  -1   3  20        454.79        456.50         9.05 o
   0   3  20        327.64        309.27         7.38 o
   1   3  20        819.41        770.07         9.76 o
   2   3  20         50.29         72.12         6.60 o
   3   3  20        123.33        107.31         7.53 o
   4   3  20        217.99        212.75        10.28 o
   5   3  20        500.65        529.83        14.26 o
   6   3  20          4.83         -5.59        11.17 o
  -8   4  20         16.56         20.75        11.88 o
  -7   4  20          0.48         -5.78        11.56 o
  -6   4  20         32.05         46.92        10.51 o
  -5   4  20          0.77         26.70         8.87 o
  -4   4  20        194.89        221.19         8.35 o
  -3   4  20        468.63        519.91        13.60 o
  -2   4  20       1863.14       1857.67        16.70 o
  -1   4  20        127.20        112.07         7.31 o
   0   4  20         66.23         36.74         6.98 o
   1   4  20         35.42         26.39         7.10 o
   2   4  20        227.68        198.19         9.60 o
   3   4  20         31.21         51.21         7.96 o
   4   4  20        115.81        117.79         9.98 o
   5   4  20         11.87          0.78         9.43 o
  -7   5  20          0.07         -1.36        12.05 o
  -6   5  20         53.91         31.13        10.32 o
  -5   5  20         11.72         14.15         8.75 o
  -4   5  20         36.01         55.67         8.11 o
  -3   5  20        114.29        124.68         8.16 o
  -2   5  20        121.46        133.44         7.98 o
  -1   5  20        620.38        697.58        14.53 o
   0   5  20          2.67         -3.57         7.15 o
   1   5  20         96.97        104.32         8.21 o
   2   5  20        534.96        548.15        12.27 o
   3   5  20          1.72         21.60        10.33 o
   4   5  20        233.96        243.01        12.54 o
   5   5  20          5.06          8.75        11.25 o
  -6   6  20         34.60         37.65        12.03 o
  -5   6  20          8.01         -4.27         9.49 o
  -4   6  20        117.53        120.46         9.92 o
  -3   6  20        130.98        137.40         8.35 o
  -2   6  20         41.37         42.73         8.33 o
  -1   6  20          8.11          3.52         8.06 o
   0   6  20         22.48         39.42         8.95 o
   1   6  20        243.98        252.25         9.12 o
   2   6  20         21.02         26.88         9.48 o
   3   6  20        305.20        301.63        12.28 o
   4   6  20          1.63         17.13        12.87 o
  -5   7  20         41.62         26.48         9.74 o
  -4   7  20        104.48        120.65        11.02 o
  -3   7  20          3.35         -3.01         9.44 o
  -2   7  20         23.36         27.70         9.71 o
  -1   7  20        373.70        381.59        10.61 o
   0   7  20         48.19         43.99         9.27 o
   1   7  20        187.42        182.08        10.42 o
   2   7  20        108.70        125.16        13.72 o
   3   7  20         10.64         -4.79        11.99 o
  -3   8  20          5.02          2.80        11.81 o
  -2   8  20         66.65         56.82        10.08 o
  -1   8  20          3.16         -4.94         9.88 o
   0   8  20         15.80         16.93        10.22 o
   1   8  20         88.37         83.77        10.56 o
  -7   0  21         53.43         11.63        12.87 o
  -5   0  21        435.98        386.07        13.54 o
  -3   0  21       1844.32       1841.40        22.81 o
  -1   0  21        553.70        528.63        12.39 o
   1   0  21       1824.09       1724.04        20.25 o
   3   0  21       1234.11       1347.41        18.12 o
   5   0  21        310.16        265.65        14.48 o
  -8   1  21         25.82         27.74        10.77 o
  -7   1  21        131.61        109.73         9.98 o
  -6   1  21          0.36          3.14         8.79 o
  -5   1  21         30.85         40.76         6.54 o
  -4   1  21        389.34        387.85         9.19 o
  -3   1  21       1734.90       1641.60        14.69 o
  -2   1  21         29.58         22.44         5.97 o
  -1   1  21        529.36        553.41         9.35 o
   0   1  21         40.44         52.44         5.32 o
   1   1  21       1520.24       1409.52        13.06 o
   2   1  21        370.55        398.37         8.21 o
   3   1  21         98.44         79.00         6.19 o
   4   1  21        892.13        861.81        13.19 o
   5   1  21        264.97        257.44        11.21 o
   6   1  21         85.30        130.79        11.65 o
  -8   2  21         23.73         29.25        10.70 o
  -7   2  21          3.91         13.07         9.82 o
  -6   2  21         45.06         83.94         8.67 o
  -5   2  21        102.59        112.61         8.37 o
  -4   2  21        155.68        200.04         7.61 o
  -3   2  21        428.88        537.70        14.26 o
  -2   2  21        610.37        579.53        10.04 o
  -1   2  21         45.84         44.70         5.34 o
   0   2  21       1440.83       1429.86        12.23 o
   1   2  21          1.62         12.44         6.40 o
   2   2  21        270.89        263.76         7.55 o
   3   2  21         64.26         64.65         6.81 o
   4   2  21        102.71        122.77         9.62 o
   5   2  21         25.00         28.26         9.86 o
   6   2  21        338.46        317.84        13.34 o
  -8   3  21        141.66        159.50        10.89 o
  -7   3  21          0.23          8.81         9.35 o
  -6   3  21          4.88         15.18         9.64 o
  -5   3  21         24.90         51.33        12.15 o
  -4   3  21        910.18        959.34        16.43 o
  -3   3  21         70.59         70.52         7.32 o
  -2   3  21        916.80        899.24        12.76 o
  -1   3  21         58.52         57.36         6.98 o
   0   3  21        589.49        550.85         9.90 o
   1   3  21        100.83        121.23         6.61 o
   2   3  21       1399.76       1397.64        14.90 o
   3   3  21         83.32         53.58         8.14 o
   4   3  21        588.84        569.10        14.77 o
   5   3  21         25.45         30.39        10.90 o
   6   3  21         50.76         56.26        12.03 o
  -7   4  21          0.06          9.75        11.66 o
  -6   4  21         53.66         65.22        11.26 o
  -5   4  21          9.69         18.96         9.18 o
  -4   4  21        376.75        417.71        10.65 o
  -3   4  21        143.19        164.28         9.21 o
  -2   4  21         18.88         29.60         7.01 o
  -1   4  21          3.82         -3.58         7.15 o
   0   4  21         48.73         49.01         7.34 o
   1   4  21        172.22        171.10         7.83 o
   2   4  21         86.66         88.82         8.53 o
   3   4  21        569.57        583.26        12.41 o
   4   4  21        182.52        165.75        12.64 o
   5   4  21        439.41        441.90        24.42 o
  -7   5  21         59.60         67.49        12.42 o
  -6   5  21         42.79         33.51        11.25 o
  -5   5  21         94.55        105.23         9.48 o
  -4   5  21         90.93        133.23         9.52 o
  -3   5  21        688.12        640.68        14.72 o
  -2   5  21         95.37        105.51         7.87 o
  -1   5  21        258.99        261.32         8.92 o
   0   5  21         20.70         27.39         7.97 o
   1   5  21       1066.92       1073.93        14.64 o
   2   5  21         70.55         96.91         9.86 o
   3   5  21          0.21         -2.57        11.34 o
   4   5  21         16.10         26.42        12.86 o
  -6   6  21          8.86         15.96        11.99 o
  -5   6  21          0.31         14.97        10.06 o
  -4   6  21         96.29         83.04        10.51 o
  -3   6  21         37.48         39.19         8.77 o
  -2   6  21        127.12        120.90         8.72 o
  -1   6  21         42.57         41.81         8.94 o
   0   6  21        466.35        489.06        11.59 o
   1   6  21          0.68         -1.78         8.46 o
   2   6  21         35.10         13.18        11.00 o
   3   6  21         22.40         21.19        10.87 o
   4   6  21         22.61         18.66        13.38 o
  -5   7  21         34.13         33.45        11.45 o
  -4   7  21        226.29        224.49        13.18 o
  -3   7  21         28.11         21.02         9.40 o
  -2   7  21          6.92         -4.46         8.93 o
  -1   7  21         18.47         24.83         9.91 o
   0   7  21         48.36         23.61         8.93 o
   1   7  21         78.09         95.20        10.26 o
   2   7  21        143.00        157.24        14.10 o
  -2   8  21          0.50         -4.99         9.99 o
  -1   8  21          5.16          5.67        11.67 o
   0   8  21        145.68        136.33        11.18 o
  -8   0  22        207.03        166.55        14.95 o
  -6   0  22         24.44         24.19        12.85 o
  -4   0  22        177.78        188.95        11.29 o
  -2   0  22       1177.75       1254.77        18.94 o
   0   0  22       2092.17       2009.69        24.18 o
   2   0  22        641.97        630.13        13.17 o
   4   0  22         11.44         28.31        12.12 o
   6   0  22       1488.75       1559.77        35.21 o
  -8   1  22         44.40         62.76        10.88 o
  -7   1  22         46.58         43.77         9.61 o
  -6   1  22          2.54         -4.47         9.45 o
  -5   1  22          1.15         -3.63         7.26 o
  -4   1  22          3.46         -3.50         6.99 o
  -3   1  22          2.35         16.16         6.62 o
  -2   1  22       1268.20       1293.50        13.08 o
  -1   1  22        669.95        694.75         9.52 o
   0   1  22          6.76          1.19         6.05 o
   1   1  22        311.42        364.62         8.10 o
   2   1  22         12.45          4.92         6.81 o
   3   1  22        420.50        351.13         7.94 o
   4   1  22       1259.31       1202.76        17.53 o
   5   1  22        165.79        167.70        10.56 o
   6   1  22         54.71         81.08        11.52 o
  -8   2  22         21.31         19.68        11.13 o
  -7   2  22         24.94         12.18        10.78 o
  -6   2  22         10.07          3.40         8.95 o
  -5   2  22        103.45         81.52         8.51 o
  -4   2  22        325.93        312.72        10.53 o
  -3   2  22         11.12          8.70         7.00 o
  -2   2  22        433.88        446.29         9.48 o
  -1   2  22       1013.53       1007.01        11.07 o
   0   2  22         35.67         51.33         6.19 o
   1   2  22        243.84        229.59         7.28 o
   2   2  22         15.72         12.91         6.37 o
   3   2  22       1335.97       1269.49        13.48 o
   4   2  22          1.62          9.18         9.39 o
   5   2  22       1197.34       1247.92        19.19 o
  -8   3  22          0.14         -2.02        11.10 o
  -7   3  22          6.53         19.48        10.32 o
  -6   3  22         26.15         18.65         9.55 o
  -5   3  22        113.28        143.88         9.92 o
  -4   3  22         45.20         58.95         7.40 o
  -3   3  22        226.77        200.24         9.10 o
  -2   3  22          5.51         23.20         7.68 o
  -1   3  22        541.31        532.08        10.70 o
   0   3  22        112.62        102.31         6.81 o
   1   3  22        718.53        713.22        11.71 o
   2   3  22        211.96        208.85         8.58 o
   3   3  22        391.14        317.29        10.28 o
   4   3  22        427.89        451.90        13.26 o
   5   3  22        116.31        116.72        11.89 o
  -7   4  22         71.24         70.36        13.55 o
  -6   4  22        125.30        145.86        11.41 o
  -5   4  22         81.07        103.81         9.26 o
  -4   4  22        225.88        197.47         9.04 o
  -3   4  22         61.04         56.87         8.52 o
  -2   4  22         27.86         23.04         7.90 o
  -1   4  22         74.81         65.31         7.94 o
   0   4  22        758.23        797.19        14.49 o
   1   4  22         35.54         34.90         8.36 o
   2   4  22        436.51        430.71        11.82 o
   3   4  22        117.99        106.98         9.72 o
   4   4  22          3.45          8.48        10.44 o
   5   4  22         57.74         84.35        12.31 o
  -6   5  22          2.98         13.52        13.61 o
  -5   5  22          1.07         17.90        10.01 o
  -4   5  22        433.61        437.05        11.80 o
  -3   5  22        154.03        158.30         9.45 o
  -2   5  22         27.59         30.97         8.37 o
  -1   5  22         10.72         30.10         8.63 o
   0   5  22          4.15          7.88         7.82 o
   1   5  22          4.07         28.33         9.53 o
   2   5  22        136.93        159.02         9.79 o
   3   5  22         25.93         39.74        11.35 o
   4   5  22        347.64        323.19        15.13 o
  -5   6  22        227.90        209.70        12.09 o
  -4   6  22         38.86         59.65         9.99 o
  -3   6  22          9.85         19.96         8.95 o
  -2   6  22          2.45         -4.13         8.25 o
  -1   6  22        226.30        218.96         9.97 o
   0   6  22        147.38        152.29        10.50 o
   1   6  22          0.62          1.20         9.98 o
   2   6  22          2.14         -0.34        11.21 o
   3   6  22         97.74        108.25        11.94 o
  -4   7  22          8.32         -2.28        11.75 o
  -3   7  22         24.87         16.67        10.12 o
  -2   7  22          1.53         -5.21        10.42 o
  -1   7  22         70.38         69.29         9.98 o
   0   7  22         31.28         19.84        10.32 o
   1   7  22         46.80         59.59        10.86 o
   2   7  22          9.75         12.56        13.49 o
  -7   0  23          6.76         30.36        14.92 o
  -5   0  23         39.37         14.15        11.95 o
  -3   0  23        451.02        456.87        13.95 o
  -1   0  23         51.82         44.56         9.00 o
   1   0  23        271.02        201.69        13.68 o
   3   0  23       1106.09       1039.48        16.23 o
   5   0  23       1255.14       1365.38        38.15 o
  -8   1  23         17.96         15.43         9.88 o
  -7   1  23         48.94         46.75        10.35 o
  -6   1  23          0.14         -3.31         9.28 o
  -5   1  23        108.95        114.02         8.96 o
  -4   1  23         53.01         49.19         7.45 o
  -3   1  23         93.05         95.74         6.96 o
  -2   1  23        331.98        365.56         9.16 o
  -1   1  23        281.74        273.10         7.53 o
   0   1  23        224.14        212.05         7.87 o
   1   1  23        250.69        287.41         7.84 o
   2   1  23         78.61        114.77         6.70 o
   3   1  23        282.72        280.63         8.45 o
   4   1  23        441.11        459.12        13.35 o
   5   1  23        186.56        203.65        11.96 o
  -8   2  23          2.74         -5.57        12.10 o
  -7   2  23          0.48          9.51        10.59 o
  -6   2  23        132.71        147.66        10.24 o
  -5   2  23         31.12         33.18         9.02 o
  -4   2  23         56.29         75.21         7.45 o
  -3   2  23        166.48        174.54         7.85 o
  -2   2  23         36.99         29.99         6.77 o
  -1   2  23         22.27         36.44         7.78 o
   0   2  23        166.74        195.68         8.41 o
   1   2  23         65.49         53.46         7.81 o
   2   2  23       1928.52       1732.98        15.78 o
   3   2  23          8.91         34.68         8.04 o
   4   2  23         43.51         43.71         9.70 o
   5   2  23         46.24         76.59        11.74 o
  -7   3  23         18.59         40.62        11.22 o
  -6   3  23         55.53         99.39        12.00 o
  -5   3  23         28.70         43.24         9.94 o
  -4   3  23        293.41        270.27         8.97 o
  -3   3  23         34.98         36.29         7.63 o
  -2   3  23        225.66        218.10         8.11 o
  -1   3  23          3.48          2.30         6.49 o
   0   3  23        320.22        291.44         9.40 o
   1   3  23        807.30        821.14        12.65 o
   2   3  23         52.49         53.91         8.85 o
   3   3  23        114.51        107.04         9.31 o
   4   3  23        708.66        800.89        19.20 o
   5   3  23         16.85         46.71        12.96 o
  -7   4  23          1.81         37.27        12.93 o
  -6   4  23         21.65         33.04        11.73 o
  -5   4  23         89.90         99.57        11.04 o
  -4   4  23        188.92        161.68         9.05 o
  -3   4  23        317.41        324.12        10.10 o
  -2   4  23         99.72         97.05         8.85 o
  -1   4  23        505.11        524.33        11.70 o
   0   4  23        103.45        101.81         8.36 o
   1   4  23        181.54        142.28        10.16 o
   2   4  23        128.64        127.73        10.20 o
   3   4  23        680.26        679.45        16.49 o
   4   4  23         21.59         32.83        11.22 o
  -6   5  23         19.20         31.81        12.34 o
  -5   5  23        154.04        170.08        12.21 o
  -4   5  23         54.34         65.50         9.56 o
  -3   5  23         14.97         26.66         9.44 o
  -2   5  23         92.38         91.44         8.96 o
  -1   5  23         88.40         99.02         8.77 o
   0   5  23         28.68         26.67         8.58 o
   1   5  23        615.06        625.12        14.35 o
   2   5  23         98.04        104.01        10.86 o
   3   5  23        313.89        270.67        15.79 o
  -5   6  23         45.34         41.08        12.95 o
  -4   6  23         55.98         83.82        10.68 o
  -3   6  23          1.71         -4.72         9.45 o
  -2   6  23          0.54         -4.83         9.65 o
  -1   6  23         60.34         62.04         9.54 o
   0   6  23        202.09        213.99        14.83 o
   1   6  23         48.02         52.51        11.02 o
   2   6  23        213.19        202.52        13.67 o
  -3   7  23          2.55          0.20        10.32 o
  -2   7  23        180.19        189.72        11.11 o
  -1   7  23          9.86         -4.49         9.70 o
   0   7  23          1.73         -3.76        10.69 o
  -6   0  24          1.19         -6.80        13.60 o
  -4   0  24        437.79        506.70        17.80 o
  -2   0  24         23.79         26.05         9.51 o
   0   0  24        776.07        792.78        16.51 o
   2   0  24       1101.39       1098.59        18.21 o
   4   0  24        111.75         93.20        16.74 o
  -7   1  24          0.51          8.09        11.29 o
  -6   1  24         32.94         43.22         9.91 o
  -5   1  24        147.36        145.76         9.59 o
  -4   1  24          6.11         13.99         8.36 o
  -3   1  24        126.74        144.21         8.30 o
  -2   1  24        640.87        655.37        11.20 o
  -1   1  24        110.93        123.34         9.83 o
   0   1  24        140.49        153.57         7.48 o
   1   1  24        588.92        573.38        10.87 o
   2   1  24        187.42        177.32         7.82 o
   3   1  24        206.60        212.55         9.50 o
   4   1  24        252.22        249.13        12.09 o
   5   1  24          9.38          6.68        12.09 o
  -7   2  24          0.49         15.24        11.80 o
  -6   2  24          8.87         26.41         9.60 o
  -5   2  24         11.19          5.87         9.60 o
  -4   2  24         51.40         41.15         7.11 o
  -3   2  24        655.28        640.21        11.60 o
  -2   2  24         17.50         15.08         7.36 o
  -1   2  24       1391.11       1365.57        15.57 o
   0   2  24         82.50         72.64         7.71 o
   1   2  24        131.99        115.60         7.68 o
   2   2  24          0.52         36.75         7.67 o
   3   2  24        208.88        232.43        10.36 o
   4   2  24          6.87         20.86        10.54 o
  -7   3  24          7.83         16.17        11.04 o
  -6   3  24          2.20         12.36        11.06 o
  -5   3  24        101.32        107.78         9.78 o
  -4   3  24        133.29        134.36         8.55 o
  -3   3  24        140.06        158.01         8.88 o
  -2   3  24        161.68        158.01         8.24 o
  -1   3  24          5.42          1.75         7.62 o
   0   3  24        311.58        288.30         9.80 o
   1   3  24       1258.40       1217.14        21.62 o
   2   3  24          7.32          9.46         9.12 o
   3   3  24        195.11        187.05        10.45 o
   4   3  24         70.34        104.98        12.29 o
  -6   4  24         45.28         49.66        13.16 o
  -5   4  24        176.48        157.96        11.22 o
  -4   4  24        146.16        175.96        10.04 o
  -3   4  24         48.30         30.80         9.76 o
  -2   4  24         40.72         33.01         9.15 o
  -1   4  24        347.53        341.64        10.29 o
   0   4  24        349.86        353.22        10.44 o
   1   4  24          0.53         10.67        10.23 o
   2   4  24        564.47        605.61        15.32 o
   3   4  24         10.52          9.62        12.20 o
  -5   5  24          1.17         13.69        13.15 o
  -4   5  24          4.22         15.22        11.03 o
  -3   5  24          9.76          2.43         9.67 o
  -2   5  24         94.59        101.85         9.44 o
  -1   5  24         10.24          5.43         9.10 o
   0   5  24        329.14        298.39        10.11 o
   1   5  24         16.61         50.40        10.31 o
   2   5  24         15.59         23.61        11.62 o
   3   5  24         69.20         88.33        14.66 o
  -4   6  24          0.97          8.30        11.65 o
  -3   6  24         72.49         69.39        10.99 o
  -2   6  24         29.53         34.19        10.33 o
  -1   6  24         72.30         82.25        10.09 o
   0   6  24          6.17         -2.20        10.79 o
   1   6  24          3.21          8.72        11.80 o
  -7   0  25          1.09          8.87        17.43 o
  -5   0  25         10.18          7.37        13.34 o
  -3   0  25        485.16        466.74        17.51 o
  -1   0  25        565.16        557.15        25.72 o
   1   0  25        987.04        952.73        19.34 o
   3   0  25        188.64        230.16        22.19 o
  -7   1  25          0.09          2.35        11.53 o
  -6   1  25          5.54         18.92        12.35 o
  -5   1  25         49.77         50.70         9.37 o
  -4   1  25         47.75         35.67         8.20 o
  -3   1  25         31.63         48.12         8.64 o
  -2   1  25         76.76         88.89         7.95 o
  -1   1  25          0.82         -4.55         9.10 o
   0   1  25        390.86        405.77        10.21 o
   1   1  25        787.91        792.50        12.42 o
   2   1  25         32.23         33.09         8.02 o
   3   1  25        919.32        876.07        16.14 o
   4   1  25        160.79        163.23        11.94 o
  -7   2  25          0.02         14.43        11.38 o
  -6   2  25         90.77         80.67        10.76 o
  -5   2  25          1.95         -5.27        10.53 o
  -4   2  25         30.77         37.53         8.52 o
  -3   2  25         11.46         14.42         8.06 o
  -2   2  25         63.45         66.75         7.85 o
  -1   2  25         12.51         36.16         8.18 o
   0   2  25         60.59         73.70         8.88 o
   1   2  25         62.81         57.03         8.11 o
   2   2  25        961.84       1042.51        14.17 o
   3   2  25         36.07         43.36        11.08 o
   4   2  25        246.96        224.78        12.44 o
  -6   3  25         16.60         25.64        12.09 o
  -5   3  25         26.71         39.01        10.66 o
  -4   3  25          1.31         -3.09         8.68 o
  -3   3  25          0.62         -4.06         8.12 o
  -2   3  25         32.68         35.68         9.12 o
  -1   3  25          2.37         -4.43         8.86 o
   0   3  25        463.24        460.21        13.03 o
   1   3  25         74.47        128.17         9.73 o
   2   3  25         27.11         18.12         8.73 o
   3   3  25        101.81        106.88        11.67 o
  -6   4  25         29.17         34.02        11.15 o
  -5   4  25         24.13          4.02        11.34 o
  -4   4  25          3.31          9.73         9.52 o
  -3   4  25         13.88          1.20        10.03 o
  -2   4  25        143.15        163.70         9.85 o
  -1   4  25        307.71        349.68        11.27 o
   0   4  25         24.36         32.30        10.04 o
   1   4  25        126.97        124.78        10.31 o
   2   4  25          7.93         22.97        11.25 o
   3   4  25         17.10         31.86        13.31 o
  -5   5  25         38.10         50.25        12.38 o
  -4   5  25         41.18         30.22        11.31 o
  -3   5  25         12.99         20.56         9.34 o
  -2   5  25        161.57        155.77         9.62 o
  -1   5  25          2.50          9.48         9.40 o
   0   5  25          3.46         26.64         9.27 o
   1   5  25         97.76        121.05        11.27 o
   2   5  25          1.99         26.45        13.06 o
  -3   6  25          0.59         -3.59        10.24 o
  -2   6  25          1.66         -5.22        10.44 o
  -1   6  25          1.67          1.16        11.42 o
   0   6  25        142.69        133.84        11.56 o
  -6   0  26         23.25         27.68        15.02 o
  -4   0  26        198.05        243.46        13.21 o
  -2   0  26          4.96         28.58        13.39 o
   0   0  26          6.99         13.46        12.39 o
   2   0  26        879.05        903.93        18.44 o
   4   0  26        691.73        755.66        28.89 o
  -6   1  26         20.24         37.91        10.97 o
  -5   1  26         17.66         25.66        12.32 o
  -4   1  26          0.03         11.16         8.59 o
  -3   1  26         19.92         43.30         8.32 o
  -2   1  26         65.66         90.16         8.98 o
  -1   1  26         61.33         51.44         9.15 o
   0   1  26        373.67        367.70        10.87 o
   1   1  26        115.11        123.91         8.61 o
   2   1  26        254.08        200.81         9.24 o
   3   1  26        605.95        637.53        15.26 o
  -6   2  26         16.12         21.09        12.14 o
  -5   2  26          2.53         11.52        11.13 o
  -4   2  26         19.17         22.35         8.82 o
  -3   2  26          1.36         -4.31         8.62 o
  -2   2  26          1.35         -0.51         9.24 o
  -1   2  26        341.84        331.52        10.54 o
   0   2  26          3.66          2.81         8.77 o
   1   2  26        479.09        449.38        11.51 o
   2   2  26         28.16         41.03         8.87 o
   3   2  26          5.90         15.72        11.48 o
  -6   3  26          6.21          4.61        11.53 o
  -5   3  26          0.90         10.21        12.24 o
  -4   3  26          0.65         -4.59         9.38 o
  -3   3  26        254.43        247.51         9.53 o
  -2   3  26          4.33         15.75         9.35 o
  -1   3  26         35.45         27.40         9.10 o
   0   3  26        156.26        169.17         9.42 o
   1   3  26        115.14        116.76         9.87 o
   2   3  26         42.67         49.32        11.02 o
   3   3  26        450.37        416.22        15.33 o
  -5   4  26         25.35         36.92        12.94 o
  -4   4  26         13.56         18.42        11.42 o
  -3   4  26         43.24         59.42         9.11 o
  -2   4  26        244.23        267.04        12.21 o
  -1   4  26         88.79         90.68        10.57 o
   0   4  26         41.93         40.49        10.73 o
   1   4  26         24.15         30.61        10.39 o
   2   4  26        415.80        432.97        14.14 o
  -4   5  26         40.59         49.98        12.63 o
  -3   5  26          2.70         18.19         9.93 o
  -2   5  26         93.34        101.70         9.60 o
  -1   5  26          8.05          2.76         9.94 o
   0   5  26        280.40        282.84        11.28 o
   1   5  26          4.34         19.67        11.09 o
  -5   0  27        105.88        144.22        17.11 o
  -3   0  27          2.41         11.04        15.54 o
  -1   0  27        313.13        352.65        18.05 o
   1   0  27       1110.43       1054.08        20.02 o
   3   0  27         35.97         36.22        18.43 o
  -6   1  27         46.50         83.33        12.20 o
  -5   1  27          0.38          9.24        12.25 o
  -4   1  27         20.76         39.99         8.87 o
  -3   1  27        177.68        184.43        10.34 o
  -2   1  27          6.63         17.92        10.33 o
  -1   1  27        213.97        227.25        10.86 o
   0   1  27        246.33        264.36        11.12 o
   1   1  27         13.80         44.21         9.09 o
   2   1  27        120.41        143.99         9.08 o
   3   1  27        404.85        393.57        12.90 o
  -5   2  27         19.29         30.86        12.07 o
  -4   2  27         50.50         50.74         9.31 o
  -3   2  27         10.87          7.08         9.34 o
  -2   2  27        306.68        315.71        11.36 o
  -1   2  27         12.27         36.56         9.21 o
   0   2  27         12.85          5.99         8.96 o
   1   2  27         51.12         73.35        10.81 o
   2   2  27        556.04        605.74        14.70 o
  -5   3  27         73.39        120.51        13.76 o
  -4   3  27        178.59        202.21        10.15 o
  -3   3  27         28.42         42.84        10.46 o
  -2   3  27         34.10         29.91        10.63 o
  -1   3  27         78.38         86.00         9.51 o
   0   3  27        249.94        282.85        11.45 o
   1   3  27         50.27         47.57        10.49 o
   2   3  27        135.67        110.66        12.47 o
  -4   4  27          1.93         22.32        11.61 o
  -3   4  27         16.72         34.59        11.87 o
  -2   4  27          7.04         25.71        11.91 o
  -1   4  27        207.20        198.46        11.29 o
   0   4  27          0.76          2.18        11.03 o
   1   4  27        409.34        393.64        13.67 o
  -2   5  27          0.72          0.53        11.34 o
  -1   5  27        125.47        130.18        10.71 o
  -4   0  28        157.20        166.70        14.36 o
  -2   0  28        925.76       1036.47        35.63 o
   0   0  28         50.21         73.33        14.61 o
   2   0  28        139.83        147.98        13.15 o
  -5   1  28          1.17         10.24        11.17 o
  -4   1  28         39.07         65.50         9.79 o
  -3   1  28        119.20        124.75        10.89 o
  -2   1  28          6.97         15.89        10.50 o
  -1   1  28        228.29        248.88        12.54 o
   0   1  28        467.98        479.72        15.20 o
   1   1  28         40.12         55.37        10.01 o
   2   1  28        105.53        119.24        10.35 o
  -5   2  28         68.55         96.78        12.11 o
  -4   2  28         39.88         55.41         9.88 o
  -3   2  28         39.43         62.22        11.30 o
  -2   2  28          6.72         35.82        10.49 o
  -1   2  28        443.48        396.02        12.38 o
   0   2  28         10.28         22.16        10.75 o
   1   2  28        611.70        629.92        16.57 o
   2   2  28          1.47         14.32        11.81 o
  -4   3  28         28.65         55.37        13.20 o
  -3   3  28        197.79        192.69        12.49 o
  -2   3  28          2.27          0.97        11.42 o
  -1   3  28         96.83         99.12        11.43 o
   0   3  28        207.40        217.38        11.41 o
   1   3  28         45.89         70.59        10.98 o
  -3   4  28          0.13         31.11        11.20 o
  -2   4  28        164.54        202.78        13.86 o
  -1   4  28          4.60         17.98        11.66 o
  -3   0  29        104.24        118.06        15.29 o
  -1   0  29          3.21         21.80        15.64 o
   1   0  29        486.99        500.63        21.48 o
  -4   1  29          2.53         13.18        11.21 o
  -3   1  29          1.69         21.32        12.54 o
  -2   1  29          0.07         41.02        12.14 o
  -1   1  29        277.12        295.61        12.23 o
   0   1  29        167.97        208.68        11.51 o
   1   1  29         21.34         11.40        10.30 o
  -4   2  29         29.25         41.09        11.75 o
  -3   2  29         63.82         85.86        11.46 o
  -2   2  29        205.00        215.81        12.05 o
  -1   2  29         39.52         52.00        11.54 o
   0   2  29        176.78        219.51        10.79 o
  -2   3  29          7.45         19.14        11.77 o
  -1   3  29         11.52         24.71        10.59 o
  -2   0  30         23.22         47.71        22.72 o
  -2   1  30          0.82         16.41        11.42 o
  -1   1  30         69.35        124.59        12.71 o
                                                
