# Supplementary material for: Crystal structures of 2-benzyl­amino-4-(4-bromo­phen­yl)-6,7,8,9-tetra­hydro-5H-cyclo­hepta­[b]pyridine-3-carbo­nitrile and 2-benzyl­amino-4-(4-chloro­phen­yl)-6,7,8,9-tetra­hydro-5H-cyclo­hepta[b]pyridine-3-carbo­nitrile
Source: Acta Crystallogr E Crystallogr Commun. 2015 Jan 1;71(Pt 1):12–5. doi: 10.1107/S2056989014025936 (PMC4331894; doi:10.1107/S2056989014025936)
Supplement: Supplementary file 3 [file e-71-00012-IIsup3.hkl]

#
# h,k,l, Fc-squared, Fo-squared, sigma(Fo-squared), status flag
#
data_II
_shelx_title ' NAGALAKSHMIHP1_0m in P-1'
_shelx_refln_list_code          4
_shelx_F_calc_maximum      136.65
_exptl_crystal_F_000       408.00
_reflns_d_resolution_high  0.8255

loop_
 _space_group_symop_operation_xyz
 'x, y, z'
 '-x, -y, -z'

_cell_length_a     9.0020
_cell_length_b    10.0970
_cell_length_c    11.8560
_cell_angle_alpha  94.939
_cell_angle_beta  108.204
_cell_angle_gamma 101.272

_shelx_F_squared_multiplier     1.000

loop_
 _refln_index_h
 _refln_index_k
 _refln_index_l
 _refln_F_squared_calc
 _refln_F_squared_meas
 _refln_F_squared_sigma
 _refln_observed_status
   1   0   0          1.82          5.05         0.65 o
   2   0   0        234.85        244.82         2.28 o
   3   0   0       1187.94       1204.10         9.31 o
   4   0   0        212.95        251.69         2.68 o
   5   0   0         53.45         51.70         1.08 o
   6   0   0         12.69         11.30         0.90 o
   7   0   0        143.97        143.58         2.57 o
   8   0   0          3.67          3.45         0.85 o
   9   0   0          0.24         -0.31         0.80 o
  10   0   0          8.08          8.28         1.26 o
 -10   1   0          1.57          1.50         0.99 o
  -9   1   0         27.78         28.15         1.60 o
  -8   1   0          6.81          5.88         0.92 o
  -7   1   0          2.68          0.76         0.68 o
  -6   1   0          0.82          0.39         0.26 o
  -5   1   0        227.44        225.36         1.65 o
  -4   1   0        678.12        717.76         4.00 o
  -3   1   0        470.15        438.03         2.90 o
  -2   1   0       3299.95       3169.92        16.19 o
  -1   1   0        395.44        388.05         2.33 o
   0   1   0       1357.89       1033.95         8.76 o
   1   1   0        123.99        114.31         1.10 o
   2   1   0       7217.53       6731.70        52.16 o
   3   1   0         93.95         76.57         1.21 o
   4   1   0        505.96        534.26         6.59 o
   5   1   0         86.14         77.20         1.60 o
   6   1   0         51.88         53.48         1.27 o
   7   1   0        116.32        119.66         2.40 o
   8   1   0          3.92          5.08         0.95 o
   9   1   0          0.02         -0.45         0.90 o
 -10   2   0         29.06         25.81         1.91 o
  -9   2   0         25.67         27.89         2.04 o
  -8   2   0         20.75         23.67         0.99 o
  -7   2   0         13.63         12.08         0.52 o
  -6   2   0          1.70          1.24         0.30 o
  -5   2   0         69.81         98.59         1.13 o
  -4   2   0        113.84        120.37         1.07 o
  -3   2   0       1198.82       1292.90         6.43 o
  -2   2   0       3133.58       3092.25        15.22 o
  -1   2   0        418.36        446.57         2.72 o
   0   2   0        445.06        414.09         2.37 o
   1   2   0       4380.52       4206.65        29.85 o
   2   2   0        621.02        668.01         4.24 o
   3   2   0        569.38        582.53         4.09 o
   4   2   0         29.32         24.14         0.46 o
   5   2   0        107.95        115.11         2.35 o
   6   2   0         99.87         97.17         1.93 o
   7   2   0        142.05        138.41         3.40 o
   8   2   0         40.19         42.79         1.99 o
   9   2   0          1.59          0.67         0.93 o
 -10   3   0         11.60         10.09         1.72 o
  -9   3   0        138.29        130.83         2.33 o
  -8   3   0        218.84        207.71         2.62 o
  -7   3   0        191.63        192.76         2.05 o
  -6   3   0        379.03        376.07         3.23 o
  -5   3   0        586.03        577.96         3.31 o
  -4   3   0        691.86        763.21         4.10 o
  -3   3   0        137.75        169.88         1.36 o
  -2   3   0       1044.66       1048.54         5.75 o
  -1   3   0          2.04          0.65         0.28 o
   0   3   0        583.90        539.44         3.15 o
   1   3   0       2783.78       2850.17        14.72 o
   2   3   0       1490.24       1458.05         7.74 o
   3   3   0         76.55         86.70         1.07 o
   4   3   0          9.58          7.98         0.50 o
   5   3   0         18.54         18.52         0.81 o
   6   3   0        112.69        112.15         2.42 o
   7   3   0         12.08         11.30         1.10 o
   8   3   0          5.63          5.14         1.17 o
   9   3   0          2.39          2.28         1.22 o
 -10   4   0          0.40          1.06         1.37 o
  -9   4   0         53.62         44.55         2.86 o
  -8   4   0        239.29        237.10         3.43 o
  -7   4   0         16.79         15.52         1.04 o
  -6   4   0          5.96          6.81         0.60 o
  -5   4   0         60.65         50.10         0.96 o
  -4   4   0         95.46        107.73         1.32 o
  -3   4   0        130.79        112.22         1.36 o
  -2   4   0         25.69         27.59         0.73 o
  -1   4   0         33.84         28.46         0.74 o
   0   4   0        467.61        467.61         3.03 o
   1   4   0       1263.39       1309.63         7.42 o
   2   4   0        571.78        582.30         3.86 o
   3   4   0        397.48        397.18         3.07 o
   4   4   0        447.69        435.34         3.30 o
   5   4   0         69.63         72.50         1.16 o
   6   4   0         15.92         18.67         0.96 o
   7   4   0         11.09         10.00         1.20 o
   8   4   0          0.16         -0.32         0.90 o
 -10   5   0         51.28         57.18         2.33 o
  -9   5   0         31.08         33.81         1.85 o
  -8   5   0          5.63          5.59         1.08 o
  -7   5   0        172.09        157.66         2.20 o
  -6   5   0        120.77        129.10         1.75 o
  -5   5   0          0.07          0.40         0.43 o
  -4   5   0         13.36         14.73         0.79 o
  -3   5   0        101.35         92.60         1.44 o
  -2   5   0        771.36        760.60         5.01 o
  -1   5   0         34.45         22.26         0.73 o
   0   5   0        110.11        116.16         1.42 o
   1   5   0         82.40         70.18         1.17 o
   2   5   0         27.28         21.10         0.93 o
   3   5   0         14.12         18.71         0.85 o
   4   5   0         98.14         91.42         1.75 o
   5   5   0         18.42         15.17         1.00 o
   6   5   0          2.33          3.12         0.79 o
   7   5   0         16.62         19.71         1.68 o
   8   5   0          0.02          1.17         1.55 o
  -9   6   0          1.78          2.53         1.08 o
  -8   6   0         91.34         83.60         2.54 o
  -7   6   0          3.24          0.74         0.79 o
  -6   6   0        133.69        140.60         1.90 o
  -5   6   0          1.37          2.59         0.57 o
  -4   6   0        234.60        235.33         2.72 o
  -3   6   0        108.53        113.90         1.87 o
  -2   6   0         59.74         48.95         1.38 o
  -1   6   0         26.46         35.00         1.06 o
   0   6   0        143.40        160.75         2.30 o
   1   6   0         13.89         17.32         0.87 o
   2   6   0         60.57         64.17         1.39 o
   3   6   0         19.00         18.49         0.99 o
   4   6   0         70.09         72.38         2.04 o
   5   6   0         25.81         26.58         1.53 o
   6   6   0          0.20         -0.48         0.96 o
   7   6   0          0.88          0.95         1.53 o
  -9   7   0          0.32          1.06         1.12 o
  -8   7   0        109.09        110.78         3.73 o
  -7   7   0        125.68        121.33         3.58 o
  -6   7   0        234.75        241.25         4.10 o
  -5   7   0        112.53        108.56         2.17 o
  -4   7   0          5.28          3.55         0.70 o
  -3   7   0          1.81          2.66         0.67 o
  -2   7   0        399.28        402.37         4.79 o
  -1   7   0         74.87         78.78         1.87 o
   0   7   0         27.76         24.55         1.14 o
   1   7   0         67.53         66.05         1.65 o
   2   7   0         63.89         64.54         1.73 o
   3   7   0         28.36         25.60         1.03 o
   4   7   0         12.86          8.67         1.37 o
   5   7   0         20.37         18.19         1.55 o
   6   7   0          8.16          5.71         1.33 o
  -9   8   0          2.42          0.92         1.39 o
  -8   8   0         26.86         28.50         1.94 o
  -7   8   0        146.78        165.90         3.15 o
  -6   8   0        108.38        103.94         2.97 o
  -5   8   0         44.89         42.04         2.15 o
  -4   8   0        102.36        106.81         2.60 o
  -3   8   0         30.15         28.77         1.58 o
  -2   8   0         75.75         66.12         2.24 o
  -1   8   0        232.08        239.75         3.69 o
   0   8   0          2.11          0.59         0.61 o
   1   8   0         92.42         97.63         2.39 o
   2   8   0         28.07         30.51         2.26 o
   3   8   0         25.50         23.72         1.54 o
   4   8   0          1.94         -0.58         1.16 o
   5   8   0          1.38         -0.07         1.35 o
  -8   9   0         13.05         14.43         1.94 o
  -7   9   0         48.48         45.73         2.38 o
  -6   9   0          4.92          6.91         1.49 o
  -5   9   0         78.17         76.32         2.69 o
  -4   9   0          8.95          8.36         1.30 o
  -3   9   0         20.17         16.86         1.48 o
  -2   9   0        136.29        135.34         3.30 o
  -1   9   0          6.46          4.14         1.24 o
   0   9   0         47.17         35.86         2.53 o
   1   9   0        154.03        167.15         4.71 o
   2   9   0         77.34         86.56         2.77 o
   3   9   0          0.28         -0.39         1.78 o
   4   9   0          4.99          3.92         1.85 o
  -7  10   0          0.13          0.70         1.38 o
  -6  10   0         13.50         16.82         1.97 o
  -5  10   0         11.36         12.83         1.55 o
  -4  10   0          8.49          6.56         1.32 o
  -3  10   0          0.78         -0.51         1.03 o
  -2  10   0         63.49         61.78         2.64 o
  -1  10   0         13.20          9.47         1.95 o
   0  10   0          0.07          1.04         2.06 o
   1  10   0          6.15          4.66         1.89 o
   2  10   0          1.72          2.14         2.19 o
   3  10   0         69.20         79.55         4.58 o
  -6  11   0         52.00         61.12         3.35 o
  -5  11   0         16.57         16.80         1.77 o
  -4  11   0         20.12         13.11         1.95 o
  -3  11   0          3.56          3.42         1.46 o
  -2  11   0         17.42         17.78         2.92 o
  -1  11   0          5.29         -0.63         1.95 o
   0  11   0          9.52          7.83         2.13 o
   1  11   0          1.84         -0.89         1.77 o
   2  11   0          0.07         -0.89         1.78 o
  -4  12   0         56.59         59.70         3.79 o
  -3  12   0          1.66         -0.98         1.96 o
  -2  12   0          3.03         -1.03         2.05 o
  -1  12   0          1.23         -1.02         2.03 o
   1 -12   1          1.30          4.71         2.58 o
   2 -12   1         80.95        100.34         7.36 o
   3 -12   1          5.04          2.52         3.15 o
   4 -12   1         11.67         10.82         2.84 o
  -2 -11   1          2.76          1.29         2.50 o
  -1 -11   1          0.02         -0.86         1.72 o
   0 -11   1         56.46         64.84         3.67 o
   1 -11   1         78.36         79.55         3.88 o
   2 -11   1         14.50         12.16         1.82 o
   3 -11   1          1.78         -0.58         1.15 o
   4 -11   1          5.20          2.38         1.34 o
   5 -11   1         42.12         43.04         3.85 o
   6 -11   1          0.03         -0.66         1.32 o
  -4 -10   1         62.78         68.84         3.82 o
  -3 -10   1          0.05         -0.90         1.80 o
  -2 -10   1         15.27         12.63         2.29 o
  -1 -10   1          3.99          1.71         1.71 o
   0 -10   1          1.25         -0.67         1.41 o
   1 -10   1         52.60         53.83         2.65 o
   2 -10   1         18.99         17.74         1.58 o
   3 -10   1         34.44         29.24         1.90 o
   4 -10   1          9.95          9.96         1.42 o
   5 -10   1         11.19          7.20         1.36 o
   6 -10   1          1.19         -0.64         1.27 o
   7 -10   1          2.57          0.56         1.74 o
  -5  -9   1          0.44          0.06         1.34 o
  -4  -9   1         71.33         65.74         4.86 o
  -3  -9   1          2.46          2.99         1.25 o
  -2  -9   1         52.17         59.92         2.86 o
  -1  -9   1         27.57         31.11         2.47 o
   0  -9   1          0.40         -0.43         0.86 o
   1  -9   1         20.51         18.13         1.48 o
   2  -9   1         55.30         51.08         2.31 o
   3  -9   1        434.19        458.57         6.19 o
   4  -9   1          0.08         -0.41         0.97 o
   5  -9   1         13.29          9.49         1.28 o
   6  -9   1          7.82          4.07         1.23 o
   7  -9   1          5.57          4.38         1.35 o
   8  -9   1         11.71         13.28         1.98 o
  -6  -8   1          1.84         -0.41         1.35 o
  -5  -8   1         11.71          6.08         1.55 o
  -4  -8   1          5.27          4.66         1.20 o
  -3  -8   1          4.48          3.85         1.08 o
  -2  -8   1        129.99        126.97         2.99 o
  -1  -8   1         14.77         15.16         1.65 o
   0  -8   1          0.32          0.21         1.13 o
   1  -8   1          0.10         -0.41         0.81 o
   2  -8   1         20.93         17.88         1.51 o
   3  -8   1         36.38         29.66         1.59 o
   4  -8   1        146.40        145.10         2.66 o
   5  -8   1        122.96        138.24         3.17 o
   6  -8   1        107.03        101.78         2.45 o
   7  -8   1          3.86          2.47         1.22 o
   8  -8   1         22.80         21.46         2.09 o
  -7  -7   1          5.27          6.79         1.41 o
  -6  -7   1          3.30          2.85         1.26 o
  -5  -7   1          1.03         -0.53         1.06 o
  -4  -7   1         26.41         24.72         1.43 o
  -3  -7   1          0.20          0.23         0.73 o
  -2  -7   1         26.78         25.26         1.25 o
  -1  -7   1        125.13        131.57         2.60 o
   0  -7   1         81.00         88.66         2.06 o
   1  -7   1        100.76        101.45         2.29 o
   2  -7   1         28.72         26.29         1.74 o
   3  -7   1         39.30         37.27         1.42 o
   4  -7   1        175.28        187.71         2.81 o
   5  -7   1         58.26         62.21         1.53 o
   6  -7   1        162.93        163.61         2.36 o
   7  -7   1         11.49         14.48         1.23 o
   8  -7   1         81.85         88.21         2.75 o
   9  -7   1         35.57         35.36         2.42 o
  -7  -6   1         10.35          8.28         1.18 o
  -6  -6   1          0.01         -0.46         0.93 o
  -5  -6   1         77.88         85.64         2.15 o
  -4  -6   1        281.65        283.78         2.82 o
  -3  -6   1         50.68         45.87         1.37 o
  -2  -6   1        155.22        155.98         2.38 o
  -1  -6   1        285.86        270.61         3.13 o
   0  -6   1        147.09        134.99         1.98 o
   1  -6   1        458.75        450.05         4.07 o
   2  -6   1          5.98          7.06         0.62 o
   3  -6   1          0.12         -0.03         0.48 o
   4  -6   1        144.34        144.49         2.08 o
   5  -6   1        104.43        100.09         1.50 o
   6  -6   1         94.02         94.61         1.65 o
   7  -6   1         22.63         21.50         1.36 o
   8  -6   1         58.72         64.77         2.35 o
   9  -6   1          1.02          1.60         1.01 o
  -8  -5   1          0.69          0.46         1.50 o
  -7  -5   1          6.21          5.28         0.88 o
  -6  -5   1          1.57          0.07         0.77 o
  -5  -5   1          3.83          2.55         0.60 o
  -4  -5   1         53.26         48.32         1.22 o
  -3  -5   1        180.10        195.58         1.99 o
  -2  -5   1          5.18          5.89         0.68 o
  -1  -5   1         32.75         26.01         0.86 o
   0  -5   1        359.37        361.14         2.80 o
   1  -5   1          0.16          0.00         0.34 o
   2  -5   1          1.67          2.94         0.43 o
   3  -5   1        896.18        930.77         6.62 o
   4  -5   1          2.09          1.61         0.45 o
   5  -5   1         16.29         19.81         0.88 o
   6  -5   1        198.18        203.22         2.17 o
   7  -5   1        147.46        155.82         1.99 o
   8  -5   1          9.36          7.44         1.13 o
   9  -5   1          0.20         -0.11         0.88 o
  -8  -4   1          3.63          1.07         0.99 o
  -7  -4   1         72.55         70.80         2.25 o
  -6  -4   1        192.68        193.03         2.51 o
  -5  -4   1        340.35        336.08         3.68 o
  -4  -4   1        108.63        104.13         1.57 o
  -3  -4   1        267.84        251.88         2.33 o
  -2  -4   1         31.42         28.59         0.70 o
  -1  -4   1        454.25        449.86         3.30 o
   0  -4   1         96.43         86.16         1.11 o
   1  -4   1        128.34        125.68         1.36 o
   2  -4   1        109.59        111.77         1.32 o
   3  -4   1        332.44        375.58         2.71 o
   4  -4   1          0.24          0.32         0.33 o
   5  -4   1        141.41        150.34         1.69 o
   6  -4   1         23.84         21.16         1.02 o
   7  -4   1        189.09        196.55         2.17 o
   8  -4   1         11.66          6.78         0.87 o
   9  -4   1         24.36         22.72         1.60 o
  10  -4   1         21.10         16.57         1.99 o
  -9  -3   1          1.70          2.45         1.10 o
  -8  -3   1          6.23          3.21         1.36 o
  -7  -3   1         42.67         44.90         1.76 o
  -6  -3   1         78.56         83.84         1.32 o
  -5  -3   1         91.80         94.02         1.16 o
  -4  -3   1          8.15          2.61         0.32 o
  -3  -3   1          7.51          7.61         0.52 o
  -2  -3   1         30.78         24.96         0.63 o
  -1  -3   1        131.49         99.89         1.28 o
   0  -3   1        141.60        132.51         1.23 o
   1  -3   1          0.32         -0.12         0.25 o
   2  -3   1         15.91         22.95         0.58 o
   3  -3   1       1101.76       1112.49         5.68 o
   4  -3   1         36.68         47.05         0.75 o
   5  -3   1        314.74        324.41         2.41 o
   6  -3   1        295.25        279.96         2.30 o
   7  -3   1         20.61         20.71         0.90 o
   8  -3   1          2.56          2.63         0.67 o
   9  -3   1         71.65         75.22         2.37 o
  10  -3   1          6.55          5.93         1.39 o
  -9  -2   1         24.82         25.83         1.63 o
  -8  -2   1          0.15          0.18         0.95 o
  -7  -2   1          7.76          8.05         0.96 o
  -6  -2   1        124.37        126.80         2.36 o
  -5  -2   1         11.31         10.96         0.50 o
  -4  -2   1        863.89        883.14         5.13 o
  -3  -2   1        443.38        444.96         3.08 o
  -2  -2   1        504.55        508.90         3.78 o
  -1  -2   1       4089.18       3815.17        23.75 o
   0  -2   1        404.13        416.22         2.76 o
   1  -2   1       3364.66       3242.91        20.92 o
   2  -2   1       2916.82       2902.48        13.56 o
   3  -2   1        217.53        214.51         1.63 o
   4  -2   1         72.66         83.86         0.94 o
   5  -2   1        658.07        682.55         6.30 o
   6  -2   1         34.95         41.76         0.79 o
   7  -2   1          0.89          1.00         0.27 o
   8  -2   1        108.19        108.47         2.40 o
   9  -2   1        180.74        200.57         3.47 o
  10  -2   1         19.37         18.48         1.62 o
 -10  -1   1          4.82          4.91         1.23 o
  -9  -1   1         53.91         55.44         2.24 o
  -8  -1   1          4.63          6.49         1.05 o
  -7  -1   1          0.01         -0.17         0.60 o
  -6  -1   1         21.44         13.64         0.87 o
  -5  -1   1        475.56        474.21         3.29 o
  -4  -1   1        152.85        151.23         1.22 o
  -3  -1   1         20.80         20.23         0.61 o
  -2  -1   1       8203.60       6879.00       133.38 o
  -1  -1   1       1534.75       1462.53        10.87 o
   0  -1   1        252.83        247.69         5.07 o
   1  -1   1       3442.99       3215.87        19.63 o
   2  -1   1        279.37        267.86         2.34 o
   3  -1   1        184.00        167.41         1.35 o
   4  -1   1          0.70          4.62         0.42 o
   5  -1   1        190.64        208.41         1.53 o
   6  -1   1         14.67         12.61         0.97 o
   7  -1   1          6.01          5.85         0.86 o
   8  -1   1         38.01         35.48         1.80 o
   9  -1   1          8.93          6.01         1.12 o
 -10   0   1          3.41          1.87         1.03 o
  -9   0   1          4.60          5.75         1.08 o
  -8   0   1         27.29         24.74         2.01 o
  -7   0   1         75.41         75.33         1.56 o
  -6   0   1         49.85         54.39         1.02 o
  -5   0   1         93.38         96.65         1.14 o
  -4   0   1        322.16        328.44         1.99 o
  -3   0   1       5116.70       4878.34        60.43 o
  -2   0   1       1819.26       1767.80        24.11 o
  -1   0   1       1698.22       1516.84        35.24 o
   1   0   1        822.77        776.23         6.51 o
   2   0   1        314.96        325.07         2.36 o
   3   0   1        304.84        303.66         2.32 o
   4   0   1       1066.97       1143.77         9.44 o
   5   0   1        296.17        294.42         3.90 o
   6   0   1         55.78         56.46         1.64 o
   7   0   1          7.63          7.51         0.98 o
   8   0   1          8.39         10.39         1.10 o
   9   0   1          0.03         -0.38         0.75 o
 -10   1   1         17.90         20.52         1.64 o
  -9   1   1         30.83         31.83         1.69 o
  -8   1   1         31.28         29.87         1.95 o
  -7   1   1          8.60          6.10         0.33 o
  -6   1   1        297.25        295.19         2.06 o
  -5   1   1         76.86         76.61         0.97 o
  -4   1   1        667.15        670.23         3.63 o
  -3   1   1       1729.44       1728.48         8.86 o
  -2   1   1       1303.28       1194.02         8.99 o
  -1   1   1       2818.92       2591.94        20.25 o
   0   1   1        263.15        230.41         1.46 o
   1   1   1      18674.44      16011.86       185.24 o
   2   1   1       1105.00       1121.95         7.18 o
   3   1   1        454.79        407.18         3.00 o
   4   1   1          4.89          9.16         0.88 o
   5   1   1         21.59         22.69         1.79 o
   6   1   1        308.20        310.00         4.53 o
   7   1   1          8.51          8.06         1.28 o
   8   1   1         27.12         22.19         1.30 o
   9   1   1          1.11          0.19         0.84 o
 -10   2   1          7.01          4.53         1.20 o
  -9   2   1         15.90         14.43         0.78 o
  -8   2   1         42.89         40.88         1.13 o
  -7   2   1        105.39        108.75         1.52 o
  -6   2   1         79.73         75.65         1.00 o
  -5   2   1         66.15         69.25         0.90 o
  -4   2   1        201.30        196.24         1.42 o
  -3   2   1          4.29          0.25         0.17 o
  -2   2   1        887.39        836.24         4.42 o
  -1   2   1       6120.21       5426.16        36.30 o
   0   2   1        221.21        223.61         1.66 o
   1   2   1       9619.30       9058.87        52.16 o
   2   2   1        448.09        413.71         2.73 o
   3   2   1          5.69          5.24         0.30 o
   4   2   1          0.62          0.52         0.52 o
   5   2   1        103.07         94.58         1.72 o
   6   2   1         68.72         72.36         2.05 o
   7   2   1          0.35         -0.09         0.85 o
   8   2   1         66.88         63.77         2.27 o
   9   2   1          2.28          0.78         0.90 o
 -10   3   1         21.13         19.99         1.92 o
  -9   3   1          2.66          2.29         0.81 o
  -8   3   1        134.91        128.12         2.23 o
  -7   3   1          0.21         -0.19         0.42 o
  -6   3   1         44.35         42.22         0.93 o
  -5   3   1          5.88          3.64         0.35 o
  -4   3   1        652.55        739.34         4.31 o
  -3   3   1       1530.76       1583.42         7.87 o
  -2   3   1       5510.84       5340.44        33.54 o
  -1   3   1       5845.17       5587.39        31.62 o
   0   3   1        799.21        816.64         4.64 o
   1   3   1        261.65        272.99         1.92 o
   2   3   1        118.93        133.35         1.41 o
   3   3   1        268.04        292.41         2.39 o
   4   3   1          4.35          3.72         0.38 o
   5   3   1         13.73         10.33         0.52 o
   6   3   1         31.77         26.74         1.54 o
   7   3   1          0.05          1.32         0.98 o
   8   3   1         14.90         17.29         1.43 o
 -10   4   1          6.62          5.04         1.09 o
  -9   4   1          2.90          1.29         0.91 o
  -8   4   1         45.58         47.18         1.99 o
  -7   4   1          9.40          6.82         0.56 o
  -6   4   1         10.24         13.00         0.77 o
  -5   4   1        191.60        191.12         1.87 o
  -4   4   1        373.38        428.24         3.04 o
  -3   4   1        967.26       1020.67         5.90 o
  -2   4   1        483.28        518.41         3.61 o
  -1   4   1         27.77         26.62         0.71 o
   0   4   1        204.13        190.11         1.75 o
   1   4   1       2031.25       1960.41        10.24 o
   2   4   1       2269.61       2333.97        12.12 o
   3   4   1          3.02          3.26         0.50 o
   4   4   1         24.94         19.97         0.83 o
   5   4   1         92.03         87.17         1.19 o
   6   4   1         34.94         38.08         1.91 o
   7   4   1          0.40          0.25         0.93 o
   8   4   1         40.97         48.93         2.66 o
 -10   5   1          5.65          5.16         1.19 o
  -9   5   1         23.20         20.53         1.52 o
  -8   5   1         86.29         78.59         2.59 o
  -7   5   1         31.56         22.40         1.32 o
  -6   5   1        106.60         99.19         1.28 o
  -5   5   1        544.64        564.68         4.56 o
  -4   5   1        928.16        959.27         7.40 o
  -3   5   1         20.18         35.02         0.96 o
  -2   5   1        514.43        575.82         4.11 o
  -1   5   1          8.59          7.80         0.49 o
   0   5   1        223.38        243.76         2.32 o
   1   5   1        219.90        219.63         2.45 o
   2   5   1        774.17        825.14         5.39 o
   3   5   1        172.11        174.89         2.13 o
   4   5   1         42.07         41.17         1.49 o
   5   5   1        119.58        116.98         2.49 o
   6   5   1          3.85          3.63         0.93 o
   7   5   1         18.38         17.65         1.80 o
 -10   6   1          0.59         -0.52         1.04 o
  -9   6   1         89.71         86.32         2.70 o
  -8   6   1          1.05          3.78         1.10 o
  -7   6   1        204.06        189.90         2.82 o
  -6   6   1         49.76         42.14         1.64 o
  -5   6   1         21.94         24.19         1.34 o
  -4   6   1         39.53         38.03         1.20 o
  -3   6   1        401.86        398.17         4.27 o
  -2   6   1          7.20          8.86         0.71 o
  -1   6   1         22.04         19.71         1.04 o
   0   6   1         26.74         17.48         1.21 o
   1   6   1         87.54         90.60         1.74 o
   2   6   1         10.20         13.52         0.76 o
   3   6   1        624.17        650.93         5.28 o
   4   6   1          0.65          0.46         0.70 o
   5   6   1         30.52         23.66         2.02 o
   6   6   1         51.16         60.22         2.17 o
   7   6   1          0.22          0.82         1.63 o
  -9   7   1         97.50        108.23         3.11 o
  -8   7   1          1.29          2.50         1.06 o
  -7   7   1         21.80         21.99         1.43 o
  -6   7   1         37.03         25.34         1.79 o
  -5   7   1         21.42         17.77         1.41 o
  -4   7   1        107.14         99.66         2.24 o
  -3   7   1        372.29        398.97         4.90 o
  -2   7   1        154.31        161.35         2.72 o
  -1   7   1        565.90        547.60         6.37 o
   0   7   1          0.01         -0.25         0.49 o
   1   7   1          7.83          6.04         0.74 o
   2   7   1        225.60        228.12         2.85 o
   3   7   1         98.31        111.41         4.11 o
   4   7   1          0.00         -0.47         0.97 o
   5   7   1          1.69          0.57         1.16 o
   6   7   1          6.26          4.38         1.43 o
  -9   8   1         80.30         83.92         3.25 o
  -8   8   1          4.19          3.23         1.18 o
  -7   8   1        301.37        284.49         5.75 o
  -6   8   1        101.31         97.95         3.36 o
  -5   8   1          0.05         -0.26         0.53 o
  -4   8   1        260.02        266.95         3.93 o
  -3   8   1         21.35         21.42         1.79 o
  -2   8   1          2.77          1.30         0.73 o
  -1   8   1        103.78         95.04         2.43 o
   0   8   1          8.05          6.15         0.83 o
   1   8   1         51.22         50.84         1.98 o
   2   8   1         30.50         28.50         1.59 o
   3   8   1         18.88         18.25         1.81 o
   4   8   1         29.38         25.41         2.40 o
   5   8   1          0.37          0.80         1.45 o
  -8   9   1          0.04         -0.56         1.12 o
  -7   9   1          0.82         -0.56         1.13 o
  -6   9   1          0.00          0.31         1.36 o
  -5   9   1        151.10        155.43         3.71 o
  -4   9   1         14.44         13.23         1.49 o
  -3   9   1         65.77         59.43         2.59 o
  -2   9   1         19.76         16.54         2.00 o
  -1   9   1        256.33        251.12         4.50 o
   0   9   1          2.36         -0.76         1.52 o
   1   9   1         13.38         15.27         1.94 o
   2   9   1         31.54         28.53         2.12 o
   3   9   1          0.50          1.18         1.60 o
   4   9   1          1.15          0.10         1.69 o
  -7  10   1         21.22         21.31         1.86 o
  -6  10   1         12.63         11.16         1.51 o
  -5  10   1          0.45         -0.52         1.04 o
  -4  10   1          4.34          3.15         1.22 o
  -3  10   1          0.37         -0.62         1.25 o
  -2  10   1         69.22         62.69         2.93 o
  -1  10   1          0.05         -0.61         1.22 o
   0  10   1         10.87         11.47         1.99 o
   1  10   1         42.11         50.69         4.35 o
   2  10   1         12.12          8.53         3.24 o
   3  10   1          0.77         -0.49         1.55 o
  -6  11   1         10.99         10.85         1.70 o
  -5  11   1          2.91         -0.38         1.18 o
  -4  11   1         35.09         34.17         2.86 o
  -3  11   1          2.84         -0.73         1.46 o
  -2  11   1          0.14         -0.73         1.46 o
  -1  11   1          3.20          1.39         2.05 o
   0  11   1         39.41         38.41         3.16 o
   1  11   1          9.61          3.18         2.25 o
  -3  12   1         27.38         26.95         4.14 o
  -2  12   1          0.07         -1.09         2.17 o
   1 -12   2        178.43        207.00         8.17 o
   2 -12   2         50.05         44.59         4.38 o
   3 -12   2         27.77         28.98         2.44 o
  -2 -11   2          2.96          1.27         2.25 o
  -1 -11   2          1.59          0.35         1.60 o
   0 -11   2         10.75          6.24         2.03 o
   1 -11   2        148.84        163.44         5.59 o
   2 -11   2         75.35         87.78         5.43 o
   3 -11   2        113.45        128.44         4.32 o
   4 -11   2          8.25          7.52         1.42 o
   5 -11   2          0.27         -0.70         1.41 o
   6 -11   2          0.08         -0.85         1.69 o
  -4 -10   2          0.38         -0.90         1.79 o
  -3 -10   2          4.01          1.66         1.65 o
  -2 -10   2         23.97         19.75         2.05 o
  -1 -10   2          5.26          3.12         1.72 o
   0 -10   2         25.08         18.94         2.29 o
   1 -10   2          4.48          3.40         1.00 o
   2 -10   2         71.72         66.10         2.66 o
   3 -10   2        108.75        127.12         3.65 o
   4 -10   2         15.20         11.68         1.46 o
   5 -10   2         35.19         32.40         2.34 o
   6 -10   2         10.90          9.61         1.64 o
   7 -10   2          3.13          4.49         1.63 o
  -5  -9   2          5.56          2.91         1.65 o
  -4  -9   2          8.81          5.23         1.50 o
  -3  -9   2         26.42         23.47         1.80 o
  -2  -9   2         16.54         10.71         1.68 o
  -1  -9   2         65.10         68.82         3.04 o
   0  -9   2        117.91        120.24         2.75 o
   1  -9   2        144.06        158.82         3.36 o
   2  -9   2        637.17        659.60         7.64 o
   3  -9   2         24.86         21.06         1.61 o
   4  -9   2         97.39         99.39         2.89 o
   5  -9   2          0.25         -0.48         0.96 o
   6  -9   2         61.85         64.08         2.63 o
   7  -9   2          4.36          5.93         1.64 o
   8  -9   2         62.83         72.79         3.52 o
  -6  -8   2          6.43          6.80         1.59 o
  -5  -8   2          0.28         -0.34         1.18 o
  -4  -8   2          0.84         -0.55         1.10 o
  -3  -8   2        249.53        263.73         4.65 o
  -2  -8   2          0.28          0.31         0.96 o
  -1  -8   2          8.78         10.02         1.39 o
   0  -8   2          4.98          2.44         0.83 o
   1  -8   2         46.24         44.31         1.99 o
   2  -8   2        421.20        432.55         5.08 o
   3  -8   2         14.45         13.61         1.32 o
   4  -8   2        867.29        885.41         7.75 o
   5  -8   2         82.58         83.63         2.68 o
   6  -8   2          0.04         -0.48         0.95 o
   7  -8   2          1.19         -0.14         1.15 o
   8  -8   2          6.60          5.42         1.48 o
  -7  -7   2          2.04          0.13         1.10 o
  -6  -7   2          0.07         -0.57         1.13 o
  -5  -7   2          0.05         -0.47         0.94 o
  -4  -7   2         32.00         32.27         1.56 o
  -3  -7   2         22.31         18.40         1.22 o
  -2  -7   2         18.79         20.64         1.24 o
  -1  -7   2        236.07        239.23         3.33 o
   0  -7   2          8.56          7.29         0.76 o
   1  -7   2        341.38        345.85         4.54 o
   2  -7   2         62.05         59.20         1.66 o
   3  -7   2         17.64         10.53         0.87 o
   4  -7   2        353.68        345.93         3.93 o
   5  -7   2         37.10         32.52         1.13 o
   6  -7   2         87.74        100.01         2.18 o
   7  -7   2          4.27          4.86         1.20 o
   8  -7   2         17.43         14.45         1.72 o
   9  -7   2          0.17          0.26         1.34 o
  -8  -6   2          0.00         -0.58         1.15 o
  -7  -6   2         52.05         55.20         2.23 o
  -6  -6   2          5.70          3.23         1.03 o
  -5  -6   2         13.31         10.82         0.87 o
  -4  -6   2         84.96         80.79         1.86 o
  -3  -6   2          9.95          9.55         0.93 o
  -2  -6   2         21.39         21.59         1.05 o
  -1  -6   2        109.66        120.04         1.91 o
   0  -6   2        195.10        201.53         2.49 o
   1  -6   2        289.36        308.45         3.53 o
   2  -6   2        386.98        389.11         3.68 o
   3  -6   2        262.15        269.74         2.90 o
   4  -6   2          1.16          1.60         0.59 o
   5  -6   2         48.66         47.29         1.08 o
   6  -6   2          0.06         -0.26         0.52 o
   7  -6   2         10.83          9.62         0.86 o
   8  -6   2          6.81          6.57         1.21 o
   9  -6   2          9.24         10.35         1.60 o
  -8  -5   2          2.88          0.41         1.48 o
  -7  -5   2         75.72         72.92         2.93 o
  -6  -5   2        152.04        156.87         2.86 o
  -5  -5   2         55.65         56.33         1.40 o
  -4  -5   2          0.04         -0.23         0.46 o
  -3  -5   2         32.99         28.64         1.07 o
  -2  -5   2          0.48         -0.20         0.48 o
  -1  -5   2          2.92          0.28         0.39 o
   0  -5   2         19.19         18.08         0.67 o
   1  -5   2         28.74         27.73         1.33 o
   2  -5   2        306.73        302.83         2.51 o
   3  -5   2         68.66         69.09         1.19 o
   4  -5   2        396.77        413.57         3.30 o
   5  -5   2        130.68        133.51         1.61 o
   6  -5   2          3.59          2.46         0.56 o
   7  -5   2         77.48         65.52         1.60 o
   8  -5   2          8.65          9.27         1.10 o
   9  -5   2          1.12         -0.31         0.91 o
  -9  -4   2          0.12          2.98         1.63 o
  -8  -4   2          0.24         -0.59         1.17 o
  -7  -4   2          9.66         10.29         0.95 o
  -6  -4   2         55.28         51.52         1.45 o
  -5  -4   2         96.08         90.27         1.58 o
  -4  -4   2         79.61         87.06         1.39 o
  -3  -4   2        649.03        662.88         4.24 o
  -2  -4   2        721.58        716.98         4.98 o
  -1  -4   2       1536.23       1562.40         8.47 o
   0  -4   2         17.15         18.39         0.73 o
   1  -4   2        426.95        413.09         3.16 o
   2  -4   2         25.45         22.13         0.64 o
   3  -4   2        941.71        987.20         5.82 o
   4  -4   2       1144.90       1176.63         7.99 o
   5  -4   2        106.10        107.95         1.46 o
   6  -4   2         76.80         74.72         1.34 o
   7  -4   2         40.84         42.97         1.37 o
   8  -4   2          1.99          1.03         0.74 o
   9  -4   2         15.26         15.64         1.25 o
  -9  -3   2         19.16         17.92         1.42 o
  -8  -3   2          2.31         -0.16         1.09 o
  -7  -3   2          7.06          6.88         0.59 o
  -6  -3   2        183.96        183.27         1.81 o
  -5  -3   2        194.27        178.61         1.92 o
  -4  -3   2        383.79        378.64         2.94 o
  -3  -3   2         67.63         78.44         1.04 o
  -2  -3   2        163.03        166.17         1.67 o
  -1  -3   2         71.37         70.14         1.02 o
   0  -3   2        789.43        792.19         4.76 o
   1  -3   2         17.37         25.60         1.18 o
   2  -3   2        402.19        437.99         2.91 o
   3  -3   2        467.48        444.32         2.88 o
   4  -3   2        566.29        571.74         3.75 o
   5  -3   2        421.57        417.53         2.85 o
   6  -3   2         37.22         36.23         0.97 o
   7  -3   2         67.20         62.31         1.46 o
   8  -3   2         13.82          9.82         0.85 o
   9  -3   2          0.00         -0.51         1.01 o
  -9  -2   2         35.42         32.94         2.84 o
  -8  -2   2         24.33         20.73         1.38 o
  -7  -2   2          7.70          6.54         0.45 o
  -6  -2   2          4.60          3.63         0.36 o
  -5  -2   2         16.13         18.38         0.83 o
  -4  -2   2         13.47         12.32         0.59 o
  -3  -2   2         88.60        113.23         1.46 o
  -2  -2   2          2.08          3.58         0.40 o
  -1  -2   2         71.61         72.35         0.86 o
   0  -2   2        614.23        589.30         3.86 o
   1  -2   2        113.59        106.58         1.19 o
   2  -2   2        120.36        115.68         1.17 o
   3  -2   2         20.50         19.62         0.56 o
   4  -2   2        518.49        548.44         3.41 o
   5  -2   2          1.04          0.46         0.23 o
   6  -2   2        489.52        506.46         3.33 o
   7  -2   2          3.77          5.07         0.49 o
   8  -2   2          0.37         -0.42         0.83 o
   9  -2   2          5.88          5.54         1.18 o
 -10  -1   2          3.60          3.83         1.41 o
  -9  -1   2         51.10         58.82         2.21 o
  -8  -1   2        163.48        171.07         2.74 o
  -7  -1   2        352.38        340.66         3.55 o
  -6  -1   2         75.16         67.36         0.96 o
  -5  -1   2       1593.90       1555.39         8.72 o
  -4  -1   2        221.24        215.97         1.89 o
  -3  -1   2       1235.34       1258.37         7.41 o
  -2  -1   2        637.31        658.07         4.48 o
  -1  -1   2         59.03         53.72         0.78 o
   0  -1   2        267.73        261.41         1.79 o
   1  -1   2        128.74        113.08         1.03 o
   2  -1   2         50.98         51.02         0.67 o
   3  -1   2         32.18         29.48         0.66 o
   4  -1   2          0.22         -0.05         0.24 o
   5  -1   2          1.59          1.05         0.25 o
   6  -1   2        127.97        130.91         2.45 o
   7  -1   2         16.13         17.64         1.24 o
   8  -1   2         30.87         30.64         1.71 o
   9  -1   2          9.51          9.34         1.13 o
 -10   0   2         12.92          9.84         1.30 o
  -9   0   2          0.21          0.35         0.85 o
  -8   0   2        125.55        125.07         2.28 o
  -7   0   2         36.06         28.48         1.00 o
  -6   0   2        265.37        258.85         1.96 o
  -5   0   2       1407.40       1426.93         8.18 o
  -4   0   2        164.58        160.41         1.37 o
  -3   0   2       4549.77       4328.53        37.90 o
  -2   0   2       5195.17       4581.35        41.83 o
  -1   0   2        149.01        134.99         1.23 o
   0   0   2        518.90        472.36         2.64 o
   1   0   2        673.84        628.67         3.61 o
   2   0   2        433.75        411.82         2.63 o
   3   0   2        483.05        497.59         2.90 o
   4   0   2         27.39         22.81         0.71 o
   5   0   2         37.63         39.51         1.54 o
   6   0   2        175.36        175.58         2.70 o
   7   0   2          7.87          8.01         1.03 o
   8   0   2          1.20          0.23         0.87 o
   9   0   2          1.20          0.73         0.83 o
 -10   1   2          5.76          5.07         1.18 o
  -9   1   2         14.33         12.85         1.25 o
  -8   1   2          9.96         10.99         0.66 o
  -7   1   2          6.31          7.23         0.49 o
  -6   1   2        118.43        126.41         1.44 o
  -5   1   2         75.50         68.90         0.94 o
  -4   1   2        161.58        159.56         1.39 o
  -3   1   2       2705.52       2701.92        13.31 o
  -2   1   2       3109.82       3005.80        14.16 o
  -1   1   2       4560.04       4142.26        23.44 o
   0   1   2       1826.97       1694.40         7.94 o
   1   1   2        968.45        944.84         4.92 o
   2   1   2        774.38        814.33         4.49 o
   3   1   2        437.31        415.11         2.83 o
   4   1   2        117.44        108.55         2.07 o
   5   1   2        237.98        242.23         3.34 o
   6   1   2          0.06          0.44         0.79 o
   7   1   2          0.76         -0.41         0.82 o
   8   1   2          3.28          2.31         0.92 o
   9   1   2          8.52          8.75         1.10 o
 -10   2   2          0.04         -0.49         0.98 o
  -9   2   2          0.43         -0.14         0.61 o
  -8   2   2         35.27         33.87         1.37 o
  -7   2   2          0.18         -0.13         0.44 o
  -6   2   2         28.70         26.79         0.83 o
  -5   2   2          5.87          7.46         0.48 o
  -4   2   2         78.75         88.49         0.99 o
  -3   2   2         24.31         29.07         0.60 o
  -2   2   2       1180.12       1176.88         5.35 o
  -1   2   2        376.30        337.47         2.09 o
   0   2   2       1582.84       1637.92         8.51 o
   1   2   2        956.67        978.27         4.86 o
   2   2   2        259.55        239.61         1.78 o
   3   2   2        575.92        615.81         3.86 o
   4   2   2        127.79        119.34         1.04 o
   5   2   2        157.90        156.71         2.23 o
   6   2   2         54.16         56.18         1.94 o
   7   2   2        119.22        113.18         2.72 o
   8   2   2          0.09         -0.21         0.96 o
 -10   3   2         15.32         13.02         1.92 o
  -9   3   2          1.61         -0.15         0.82 o
  -8   3   2         32.79         29.90         1.72 o
  -7   3   2          9.93         13.25         0.75 o
  -6   3   2         21.21         24.58         0.73 o
  -5   3   2        255.21        255.08         1.93 o
  -4   3   2        707.82        656.31         4.31 o
  -3   3   2       1848.03       1859.36         9.41 o
  -2   3   2         80.53         88.57         0.98 o
  -1   3   2       1885.08       1838.38         9.48 o
   0   3   2         86.08         80.95         1.32 o
   1   3   2          5.13          5.22         0.42 o
   2   3   2       1662.20       1743.32         9.13 o
   3   3   2         10.70         10.15         0.48 o
   4   3   2        111.73        114.95         1.22 o
   5   3   2         21.64         25.14         0.66 o
   6   3   2          5.47          6.46         1.11 o
   7   3   2         69.56         68.34         2.52 o
   8   3   2          2.14          1.03         1.07 o
 -10   4   2         47.34         52.90         2.96 o
  -9   4   2         11.43         10.33         1.21 o
  -8   4   2         10.26          8.41         1.03 o
  -7   4   2         89.07         83.06         1.73 o
  -6   4   2         95.06         94.12         1.72 o
  -5   4   2         44.85         43.92         1.25 o
  -4   4   2         18.05         15.24         0.79 o
  -3   4   2        730.52        790.53         4.86 o
  -2   4   2        257.80        238.41         2.20 o
  -1   4   2         71.07         64.03         1.08 o
   0   4   2        167.51        191.38         1.78 o
   1   4   2        752.31        820.06         5.10 o
   2   4   2       1772.23       1710.38         9.29 o
   3   4   2         20.29         21.71         0.99 o
   4   4   2          2.70          2.90         0.61 o
   5   4   2          9.29          9.76         0.60 o
   6   4   2         14.79         12.53         1.35 o
   7   4   2          2.62          3.98         1.17 o
   8   4   2          7.55          6.50         1.33 o
 -10   5   2          0.47         -0.50         1.00 o
  -9   5   2          0.31         -0.45         0.89 o
  -8   5   2         15.39          9.91         1.08 o
  -7   5   2          5.96          3.23         0.76 o
  -6   5   2          1.04          0.25         0.63 o
  -5   5   2         23.64         29.06         1.46 o
  -4   5   2         32.45         47.11         1.30 o
  -3   5   2       1477.31       1601.16         9.95 o
  -2   5   2         85.41        103.26         1.51 o
  -1   5   2       1129.97       1211.86         7.06 o
   0   5   2         81.19         94.14         1.56 o
   1   5   2         19.71         22.33         0.81 o
   2   5   2        108.14        102.87         1.69 o
   3   5   2        269.32        266.58         2.95 o
   4   5   2        714.17        742.69         5.44 o
   5   5   2          0.36          0.23         0.77 o
   6   5   2         38.92         35.32         1.45 o
   7   5   2          9.96          9.39         1.82 o
 -10   6   2         12.20         15.58         1.62 o
  -9   6   2         15.56         11.67         1.43 o
  -8   6   2         19.80         17.62         1.31 o
  -7   6   2         23.43         25.34         1.31 o
  -6   6   2         42.31         49.45         1.97 o
  -5   6   2        239.07        246.82         3.49 o
  -4   6   2        343.19        363.73         3.75 o
  -3   6   2        193.54        175.49         3.14 o
  -2   6   2         45.24         59.94         1.61 o
  -1   6   2        141.55        145.31         2.31 o
   0   6   2          1.19          1.36         0.46 o
   1   6   2        114.47        117.54         1.85 o
   2   6   2         89.78         89.10         1.71 o
   3   6   2        361.30        348.72         3.43 o
   4   6   2         34.62         35.40         1.80 o
   5   6   2         15.53         17.59         1.32 o
   6   6   2         38.27         52.22         2.88 o
  -9   7   2         35.23         34.17         2.07 o
  -8   7   2         14.50         12.67         1.29 o
  -7   7   2        217.01        202.64         3.81 o
  -6   7   2         87.13         84.76         2.92 o
  -5   7   2         41.24         36.83         2.31 o
  -4   7   2         39.73         45.11         1.74 o
  -3   7   2         30.62         37.94         2.15 o
  -2   7   2        198.95        211.59         3.43 o
  -1   7   2         41.18         41.93         1.70 o
   0   7   2         17.54         15.91         1.02 o
   1   7   2          0.23         -0.09         0.54 o
   2   7   2         28.46         25.46         1.29 o
   3   7   2          5.67          5.89         1.43 o
   4   7   2        126.51        120.70         3.86 o
   5   7   2          9.41          7.85         1.54 o
   6   7   2          7.99          4.23         1.40 o
  -9   8   2          1.82          0.88         1.22 o
  -8   8   2          6.00          3.12         1.13 o
  -7   8   2         11.89         12.82         1.44 o
  -6   8   2        157.72        145.35         3.86 o
  -5   8   2        205.90        188.38         4.81 o
  -4   8   2         19.22         18.91         1.29 o
  -3   8   2         91.72         85.78         2.74 o
  -2   8   2          0.09         -0.52         1.03 o
  -1   8   2        155.05        165.86         3.16 o
   0   8   2        125.95        125.70         2.93 o
   1   8   2          3.36          2.51         0.91 o
   2   8   2          0.39         -0.51         1.02 o
   3   8   2         83.54         72.38         4.84 o
   4   8   2         22.84         21.95         2.19 o
   5   8   2          1.94          0.99         2.19 o
  -8   9   2         16.63         17.03         2.59 o
  -7   9   2          1.23          1.00         1.42 o
  -6   9   2        107.99        104.32         3.25 o
  -5   9   2        120.79        117.23         3.39 o
  -4   9   2        143.76        145.19         3.66 o
  -3   9   2         26.47         30.45         3.01 o
  -2   9   2         27.44         24.61         1.72 o
  -1   9   2          0.01          0.63         1.21 o
   0   9   2         10.43         14.18         1.89 o
   1   9   2         25.85         29.18         2.09 o
   2   9   2         55.06         55.23         3.37 o
   3   9   2          3.79          3.50         1.57 o
   4   9   2          0.21         -0.74         1.48 o
  -7  10   2          3.31          1.88         1.79 o
  -6  10   2          3.18         -0.64         1.28 o
  -5  10   2          3.06          0.81         1.24 o
  -4  10   2          5.07          5.90         1.31 o
  -3  10   2          0.02         -0.61         1.22 o
  -2  10   2        179.17        186.86         4.79 o
  -1  10   2          1.86          0.76         1.98 o
   0  10   2        136.89        141.72         4.83 o
   1  10   2         40.02         50.29         3.34 o
   2  10   2          6.33          1.71         2.10 o
  -6  11   2          0.43         -0.67         1.34 o
  -5  11   2          2.14          1.67         1.36 o
  -4  11   2          0.73         -0.74         1.49 o
  -3  11   2          2.81          0.93         1.55 o
  -2  11   2          2.78         -0.65         1.58 o
  -1  11   2         21.08         25.55         3.55 o
   0  11   2          3.89          4.97         3.02 o
   1  11   2          9.97          6.50         2.37 o
   1 -12   3         12.97         18.83         3.40 o
   2 -12   3         26.63         24.85         2.37 o
   3 -12   3         12.37         13.09         2.19 o
  -2 -11   3          2.57         -0.86         1.71 o
  -1 -11   3         19.95         19.64         2.54 o
   0 -11   3         83.98         97.03         4.18 o
   1 -11   3         17.02         16.46         2.16 o
   2 -11   3          3.29          1.50         2.28 o
   3 -11   3         18.97         17.08         1.65 o
   4 -11   3          3.10          1.75         1.59 o
   5 -11   3          5.14          4.23         1.39 o
  -4 -10   3          0.56         -0.77         1.54 o
  -3 -10   3          5.18          2.08         1.81 o
  -2 -10   3          1.15         -0.70         1.40 o
  -1 -10   3         44.86         45.77         3.93 o
   0 -10   3         16.74         15.69         1.79 o
   1 -10   3         20.03         17.55         1.42 o
   2 -10   3        319.14        342.69         6.50 o
   3 -10   3         48.64         46.36         2.31 o
   4 -10   3          1.25          0.29         1.22 o
   5 -10   3         43.86         41.52         2.30 o
   6 -10   3         36.22         29.37         2.03 o
  -5  -9   3          9.47         11.07         2.62 o
  -4  -9   3         14.58         15.02         1.68 o
  -3  -9   3        113.67        118.62         3.86 o
  -2  -9   3          0.95          0.66         1.26 o
  -1  -9   3         96.54        100.59         3.43 o
   0  -9   3        100.83        100.36         2.60 o
   1  -9   3        141.67        138.09         3.20 o
   2  -9   3         46.29         47.46         2.15 o
   3  -9   3          1.56          1.25         1.04 o
   4  -9   3         73.76         79.98         2.30 o
   5  -9   3         25.16         23.01         1.84 o
   6  -9   3          0.00         -0.61         1.23 o
   7  -9   3          8.66          8.63         1.68 o
  -6  -8   3          5.26          5.44         1.49 o
  -5  -8   3         17.77         18.23         2.17 o
  -4  -8   3          0.30         -0.50         0.99 o
  -3  -8   3         46.73         39.54         1.93 o
  -2  -8   3          2.79          2.72         1.05 o
  -1  -8   3        407.93        418.66         5.63 o
   0  -8   3         61.42         64.60         2.08 o
   1  -8   3        465.01        461.36         5.71 o
   2  -8   3        388.09        383.50         5.15 o
   3  -8   3        542.83        512.03         6.24 o
   4  -8   3        305.80        312.10         3.96 o
   5  -8   3         89.38         94.53         2.58 o
   6  -8   3          8.37          8.67         1.21 o
   7  -8   3         40.67         39.80         2.51 o
   8  -8   3         29.57         31.58         2.47 o
  -7  -7   3          0.97          0.64         1.22 o
  -6  -7   3          0.00         -0.56         1.12 o
  -5  -7   3          0.04         -0.53         1.06 o
  -4  -7   3         16.17         14.38         1.13 o
  -3  -7   3         27.67         28.26         1.46 o
  -2  -7   3         17.73         19.73         1.25 o
  -1  -7   3        157.69        165.81         2.76 o
   0  -7   3        151.87        143.51         2.62 o
   1  -7   3        390.73        383.97         4.84 o
   2  -7   3         68.94         69.26         1.97 o
   3  -7   3       1553.10       1588.46        12.81 o
   4  -7   3          9.73          8.23         0.80 o
   5  -7   3        176.90        182.25         2.93 o
   6  -7   3         11.30          6.87         1.01 o
   7  -7   3          2.84          1.82         1.10 o
   8  -7   3          0.41         -0.63         1.26 o
  -8  -6   3         11.97          9.71         1.66 o
  -7  -6   3         38.14         38.64         3.00 o
  -6  -6   3        103.15        106.79         2.87 o
  -5  -6   3          1.45          0.84         0.75 o
  -4  -6   3          1.29          0.95         0.70 o
  -3  -6   3         44.80         46.55         1.57 o
  -2  -6   3        804.36        831.85         7.16 o
  -1  -6   3        341.84        363.40         3.64 o
   0  -6   3         20.37         20.41         1.07 o
   1  -6   3         26.56         25.53         1.15 o
   2  -6   3        153.49        145.01         2.46 o
   3  -6   3         31.86         32.11         0.99 o
   4  -6   3        232.77        231.29         2.58 o
   5  -6   3        476.91        473.47         3.91 o
   6  -6   3        174.87        182.64         2.89 o
   7  -6   3         34.07         32.58         2.81 o
   8  -6   3         14.64         17.06         1.52 o
   9  -6   3          9.85         10.28         1.69 o
  -8  -5   3         35.56         39.22         1.94 o
  -7  -5   3          6.76          5.50         1.12 o
  -6  -5   3         26.62         25.53         1.53 o
  -5  -5   3          5.24          4.00         0.59 o
  -4  -5   3         94.85         84.98         1.67 o
  -3  -5   3        103.36        102.30         1.89 o
  -2  -5   3         19.41         14.40         0.78 o
  -1  -5   3         24.36         28.23         0.79 o
   0  -5   3        742.51        760.12         5.14 o
   1  -5   3        256.85        259.38         2.54 o
   2  -5   3        219.99        260.12         3.53 o
   3  -5   3        641.83        636.68         4.90 o
   4  -5   3         14.64         11.62         0.67 o
   5  -5   3        115.16        116.28         1.72 o
   6  -5   3         39.98         39.06         1.25 o
   7  -5   3          0.06         -0.36         0.71 o
   8  -5   3         17.61         17.72         1.32 o
   9  -5   3         15.94         14.16         1.56 o
  -9  -4   3         28.00         26.08         2.71 o
  -8  -4   3         26.02         20.28         1.25 o
  -7  -4   3          0.16         -0.40         0.79 o
  -6  -4   3        203.50        212.63         2.59 o
  -5  -4   3         94.59         99.99         1.61 o
  -4  -4   3          7.95          6.54         0.59 o
  -3  -4   3        128.97        146.62         1.77 o
  -2  -4   3         13.00          8.55         0.54 o
  -1  -4   3         93.44        122.28         2.84 o
   0  -4   3        755.98        812.29         5.18 o
   1  -4   3        234.90        235.09         2.14 o
   2  -4   3        350.83        359.15         2.67 o
   3  -4   3        136.90        133.86         1.85 o
   4  -4   3         65.50         78.24         1.28 o
   5  -4   3        248.20        252.76         2.48 o
   6  -4   3         46.12         45.24         1.17 o
   7  -4   3          0.21         -0.35         0.70 o
   8  -4   3          1.05         -0.37         0.74 o
   9  -4   3          1.49          1.44         1.12 o
  -9  -3   3          0.23          0.12         1.15 o
  -8  -3   3         22.56         21.77         1.08 o
  -7  -3   3         50.79         50.69         1.33 o
  -6  -3   3        239.29        242.04         3.05 o
  -5  -3   3         10.41         11.45         0.71 o
  -4  -3   3        314.05        321.90         2.52 o
  -3  -3   3         10.24          8.33         0.55 o
  -2  -3   3        437.53        448.34         2.93 o
  -1  -3   3        788.65        805.77         4.95 o
   0  -3   3       1348.68       1318.71         7.56 o
   1  -3   3       1126.62       1124.40         6.49 o
   2  -3   3        652.89        678.98         4.63 o
   3  -3   3          8.17          8.69         0.37 o
   4  -3   3        401.90        409.33         3.23 o
   5  -3   3          0.09          0.06         0.40 o
   6  -3   3         42.45         44.83         0.98 o
   7  -3   3        102.04        101.25         2.00 o
   8  -3   3         26.35         28.38         1.24 o
   9  -3   3          5.94          8.91         1.35 o
 -10  -2   3         39.49         38.43         2.52 o
  -9  -2   3         91.57         96.71         2.59 o
  -8  -2   3         23.05         22.62         0.98 o
  -7  -2   3        287.14        282.20         2.55 o
  -6  -2   3         55.58         55.18         1.08 o
  -5  -2   3        126.87        136.34         1.65 o
  -4  -2   3        145.08        157.21         1.80 o
  -3  -2   3        154.25        154.86         1.49 o
  -2  -2   3        875.71        833.30         4.74 o
  -1  -2   3        138.60        137.24         1.31 o
   0  -2   3       1638.75       1615.42         9.45 o
   1  -2   3       1135.86       1140.89         6.31 o
   2  -2   3         12.98          9.48         0.37 o
   3  -2   3       1003.90       1015.43         5.47 o
   4  -2   3         24.16         24.06         0.66 o
   5  -2   3        136.37        131.76         1.37 o
   6  -2   3        160.25        169.07         1.71 o
   7  -2   3         19.83         23.33         1.01 o
   8  -2   3         19.08         21.38         1.39 o
   9  -2   3          0.87          0.77         1.05 o
 -10  -1   3          0.24          0.48         1.25 o
  -9  -1   3        350.52        344.47         5.90 o
  -8  -1   3        118.31        121.19         1.63 o
  -7  -1   3        306.03        307.88         3.01 o
  -6  -1   3          0.95          0.43         0.27 o
  -5  -1   3       1346.15       1355.47         7.36 o
  -4  -1   3        789.52        772.27         4.86 o
  -3  -1   3        250.32        263.84         1.95 o
  -2  -1   3        303.56        309.99         2.03 o
  -1  -1   3        455.32        448.86         2.71 o
   0  -1   3         44.65         37.34         0.83 o
   1  -1   3         21.91         23.94         0.52 o
   2  -1   3          0.91         -0.13         0.27 o
   3  -1   3         65.35         62.86         0.87 o
   4  -1   3         35.87         35.85         0.77 o
   5  -1   3         71.51         65.47         0.88 o
   6  -1   3         15.31         18.48         0.79 o
   7  -1   3         23.62         19.85         1.30 o
   8  -1   3         21.39         19.29         1.41 o
   9  -1   3          5.32          4.93         1.04 o
 -10   0   3         41.16         42.51         2.30 o
  -9   0   3        115.82        114.46         1.94 o
  -8   0   3         68.39         65.56         1.32 o
  -7   0   3         26.22         23.87         1.47 o
  -6   0   3        206.47        192.64         1.72 o
  -5   0   3        464.72        463.38         2.87 o
  -4   0   3        448.10        446.94         2.95 o
  -3   0   3        312.01        317.41         2.13 o
  -2   0   3        163.91        141.87         1.20 o
  -1   0   3        278.63        302.26         2.13 o
   0   0   3         11.58         17.45         0.54 o
   1   0   3       1439.04       1441.20         7.18 o
   2   0   3        254.14        230.20         1.71 o
   3   0   3        110.42         98.69         1.05 o
   4   0   3         70.73         77.14         0.92 o
   5   0   3         20.19         15.60         0.50 o
   6   0   3         14.67         12.77         1.08 o
   7   0   3          0.53         -0.35         0.80 o
   8   0   3         11.56         10.03         1.27 o
   9   0   3          8.44          7.64         1.15 o
 -10   1   3          2.57          1.09         1.22 o
  -9   1   3         61.46         66.13         1.63 o
  -8   1   3         21.44         23.11         1.06 o
  -7   1   3          4.85          4.06         0.49 o
  -6   1   3        787.62        806.96         4.69 o
  -5   1   3          1.61          1.91         0.32 o
  -4   1   3        616.44        598.11         3.61 o
  -3   1   3        129.96        134.22         1.14 o
  -2   1   3        174.69        179.49         1.42 o
  -1   1   3        141.40        147.11         1.19 o
   0   1   3       2823.81       2762.22        12.93 o
   1   1   3        418.43        411.42         2.64 o
   2   1   3        282.08        297.54         1.90 o
   3   1   3        637.07        689.52         4.35 o
   4   1   3        106.66        114.23         1.27 o
   5   1   3         20.14         15.87         1.19 o
   6   1   3         15.51         17.48         1.39 o
   7   1   3          3.35          3.52         1.10 o
   8   1   3         15.44         18.86         1.80 o
 -10   2   3        210.08        221.62         4.61 o
  -9   2   3         10.01          9.61         0.90 o
  -8   2   3        233.36        237.86         2.40 o
  -7   2   3         90.46         86.12         1.33 o
  -6   2   3          0.46         -0.18         0.36 o
  -5   2   3        383.31        380.98         2.56 o
  -4   2   3          5.71          5.19         0.39 o
  -3   2   3        102.10        109.90         1.04 o
  -2   2   3        569.58        555.97         3.04 o
  -1   2   3        297.88        270.34         1.90 o
   0   2   3       1478.09       1465.21         7.61 o
   1   2   3         77.56         92.71         1.02 o
   2   2   3        102.75         81.29         1.03 o
   3   2   3          2.33          1.90         0.37 o
   4   2   3         58.04         63.52         0.84 o
   5   2   3        137.47        131.72         2.72 o
   6   2   3         53.33         48.37         1.96 o
   7   2   3         54.32         59.88         2.48 o
   8   2   3          0.97          0.84         1.11 o
 -10   3   3          4.68          4.03         0.99 o
  -9   3   3         15.68         14.69         1.86 o
  -8   3   3          2.14          0.85         0.55 o
  -7   3   3          0.64          0.47         0.49 o
  -6   3   3         61.32         61.23         1.12 o
  -5   3   3        172.67        171.16         1.74 o
  -4   3   3        670.34        679.00         4.27 o
  -3   3   3        319.83        296.70         2.07 o
  -2   3   3        186.04        171.22         1.58 o
  -1   3   3        533.99        552.37         3.53 o
   0   3   3        921.61        929.93         5.54 o
   1   3   3         12.61         13.86         0.44 o
   2   3   3       1276.05       1365.04         6.90 o
   3   3   3        119.79        130.86         1.42 o
   4   3   3         65.14         61.52         0.98 o
   5   3   3         30.34         33.84         1.07 o
   6   3   3         12.32          6.76         1.15 o
   7   3   3          1.18          1.05         1.04 o
   8   3   3          6.05          3.25         1.22 o
 -10   4   3          1.91          1.35         1.00 o
  -9   4   3         17.98         14.49         1.76 o
  -8   4   3          0.29         -0.36         0.73 o
  -7   4   3         12.45          9.68         0.92 o
  -6   4   3          0.22          0.27         0.51 o
  -5   4   3        417.57        428.44         4.01 o
  -4   4   3         36.94         34.84         0.83 o
  -3   4   3       1536.20       1579.22         7.91 o
  -2   4   3        281.17        262.76         2.28 o
  -1   4   3        117.99        120.31         1.51 o
   0   4   3        951.13        976.47         5.97 o
   1   4   3        219.86        233.60         2.45 o
   2   4   3        109.98        105.26         1.60 o
   3   4   3         18.85         15.81         0.81 o
   4   4   3          7.75         10.03         0.75 o
   5   4   3         31.34         31.74         1.11 o
   6   4   3          5.65          5.29         1.09 o
   7   4   3         25.79         25.61         2.15 o
 -10   5   3          0.11         -0.49         0.98 o
  -9   5   3         38.30         36.58         1.92 o
  -8   5   3         89.27         88.00         2.21 o
  -7   5   3          0.01         -0.27         0.55 o
  -6   5   3         50.40         50.00         1.80 o
  -5   5   3        278.48        273.92         3.77 o
  -4   5   3         88.59         83.25         1.50 o
  -3   5   3         22.02         26.76         1.00 o
  -2   5   3        145.60        144.25         1.93 o
  -1   5   3         34.69         34.27         1.08 o
   0   5   3        138.58        141.72         2.02 o
   1   5   3        140.36        142.89         2.17 o
   2   5   3        368.62        382.74         3.63 o
   3   5   3        744.58        733.10         7.89 o
   4   5   3          7.71          8.49         1.02 o
   5   5   3          5.18          4.81         0.94 o
   6   5   3         45.83         43.71         2.11 o
   7   5   3          3.03          2.23         1.52 o
 -10   6   3          4.76          3.63         1.28 o
  -9   6   3         68.77         69.76         2.54 o
  -8   6   3         18.74         15.84         1.29 o
  -7   6   3          8.48          9.13         1.05 o
  -6   6   3        189.16        185.88         3.85 o
  -5   6   3        275.28        262.47         4.09 o
  -4   6   3        180.32        188.92         2.92 o
  -3   6   3         17.16         15.21         1.08 o
  -2   6   3        274.40        291.68         4.31 o
  -1   6   3          5.32          6.41         0.65 o
   0   6   3         11.59         11.55         0.70 o
   1   6   3         89.26         86.70         1.88 o
   2   6   3         13.63         14.35         1.22 o
   3   6   3        162.97        187.14         2.82 o
   4   6   3         70.23         77.88         2.62 o
   5   6   3        165.64        163.20         3.45 o
   6   6   3          0.57          2.55         1.60 o
  -9   7   3         15.39         18.87         2.47 o
  -8   7   3          4.12          2.94         1.09 o
  -7   7   3         69.32         58.76         2.62 o
  -6   7   3         47.59         45.68         3.21 o
  -5   7   3        154.13        156.07         3.38 o
  -4   7   3          3.83          4.47         0.82 o
  -3   7   3          0.58          0.06         0.74 o
  -2   7   3         78.18         83.67         3.06 o
  -1   7   3          5.62          3.01         0.74 o
   0   7   3         27.08         25.79         1.10 o
   1   7   3          0.73         -0.36         0.72 o
   2   7   3          2.97          1.41         0.83 o
   3   7   3         28.81         31.83         2.10 o
   4   7   3         84.35         76.15         2.97 o
   5   7   3        170.14        198.40         4.49 o
  -9   8   3          5.11          2.74         1.35 o
  -8   8   3          1.31         -0.56         1.12 o
  -7   8   3         20.11         20.20         1.90 o
  -6   8   3        239.11        255.44         4.64 o
  -5   8   3          5.85          3.27         0.76 o
  -4   8   3         13.81         11.09         1.09 o
  -3   8   3        101.41        109.92         3.10 o
  -2   8   3         33.61         38.74         2.06 o
  -1   8   3         13.85         10.33         1.14 o
   0   8   3         31.56         31.40         1.76 o
   1   8   3         83.09         86.81         2.87 o
   2   8   3         30.36         29.86         2.00 o
   3   8   3         65.68         69.72         3.68 o
   4   8   3         48.17         47.99         4.74 o
  -8   9   3          1.20          0.96         1.16 o
  -7   9   3         29.14         29.41         2.27 o
  -6   9   3         47.53         44.61         3.17 o
  -5   9   3         43.46         36.22         2.09 o
  -4   9   3         62.82         62.31         2.49 o
  -3   9   3          2.41          1.47         1.46 o
  -2   9   3          0.04         -0.62         1.24 o
  -1   9   3         33.37         30.21         2.12 o
   0   9   3          2.99          2.44         1.30 o
   1   9   3         42.56         40.59         3.03 o
   2   9   3          0.01         -0.69         1.39 o
   3   9   3          5.63          4.00         1.89 o
  -7  10   3          8.37          4.04         1.70 o
  -6  10   3         50.45         37.68         3.20 o
  -5  10   3          5.76          4.14         1.28 o
  -4  10   3        107.63        101.87         3.25 o
  -3  10   3          5.80          2.60         1.56 o
  -2  10   3          1.66         -0.40         1.37 o
  -1  10   3          9.75          9.81         1.93 o
   0  10   3         35.55         42.10         2.57 o
   1  10   3          7.29          2.39         2.02 o
   2  10   3          0.08         -1.15         2.30 o
  -6  11   3          0.01         -0.64         1.28 o
  -5  11   3         30.43         31.22         2.59 o
  -4  11   3          2.08         -0.77         1.54 o
  -3  11   3          4.46          0.08         1.65 o
  -2  11   3          0.33         -0.92         1.85 o
  -1  11   3         72.85         79.37         7.46 o
   0  11   3         19.29         18.34         2.67 o
  -2 -11   4          2.54          1.16         1.52 o
  -1 -11   4          0.21         -0.74         1.49 o
   0 -11   4         32.34         31.55         2.44 o
   1 -11   4          5.53          3.09         1.69 o
   2 -11   4          0.87          0.09         1.23 o
   3 -11   4         51.33         50.44         2.87 o
   4 -11   4          3.27          0.67         1.23 o
   5 -11   4         40.04         50.01         2.73 o
  -4 -10   4         16.34         18.89         2.11 o
  -3 -10   4          2.74          0.87         1.37 o
  -2 -10   4          2.62          2.78         1.42 o
  -1 -10   4         32.21         28.69         3.65 o
   0 -10   4         29.75         28.04         2.10 o
   1 -10   4          3.57          4.98         1.41 o
   2 -10   4        121.09        124.58         3.23 o
   3 -10   4        111.66        115.12         3.22 o
   4 -10   4         19.13         20.47         1.73 o
   5 -10   4          2.66          1.39         1.24 o
   6 -10   4          3.38          2.02         1.41 o
  -5  -9   4          1.08         -0.65         1.29 o
  -4  -9   4         20.23         20.99         1.94 o
  -3  -9   4        168.74        168.70         4.52 o
  -2  -9   4          4.53          5.37         1.27 o
  -1  -9   4         28.23         22.40         1.69 o
   0  -9   4        163.84        163.04         3.22 o
   1  -9   4         12.48          9.54         1.21 o
   2  -9   4         45.80         49.04         2.27 o
   3  -9   4         12.38          7.67         1.15 o
   4  -9   4         32.24         30.95         1.93 o
   5  -9   4        101.01        112.85         3.19 o
   6  -9   4          2.74          3.21         1.10 o
   7  -9   4          1.01          2.31         1.64 o
  -6  -8   4          0.00         -0.63         1.27 o
  -5  -8   4          0.81          0.27         1.14 o
  -4  -8   4         33.88         34.19         2.10 o
  -3  -8   4         10.81          9.63         1.33 o
  -2  -8   4        202.25        215.08         3.86 o
  -1  -8   4        300.00        296.65         4.64 o
   0  -8   4          0.12         -0.29         0.59 o
   1  -8   4        142.46        139.35         2.97 o
   2  -8   4         20.83         17.85         1.32 o
   3  -8   4        323.27        314.45         4.13 o
   4  -8   4          4.07          1.86         0.99 o
   5  -8   4          0.25         -0.47         0.94 o
   6  -8   4          4.99          4.91         1.11 o
   7  -8   4         45.25         57.00         3.16 o
  -7  -7   4          8.06         12.36         1.65 o
  -6  -7   4         58.69         63.35         2.60 o
  -5  -7   4          9.79          6.09         1.30 o
  -4  -7   4          5.21          4.58         0.99 o
  -3  -7   4         15.86         15.17         1.22 o
  -2  -7   4        458.39        484.10         5.76 o
  -1  -7   4          1.23          1.54         0.35 o
   0  -7   4        417.92        416.64         4.82 o
   1  -7   4         99.79         97.02         2.40 o
   2  -7   4         67.69         65.18         1.97 o
   3  -7   4          0.62         -0.29         0.58 o
   4  -7   4         14.16         15.26         1.29 o
   5  -7   4        466.26        460.75         6.18 o
   6  -7   4          2.03          0.44         0.91 o
   7  -7   4         55.82         65.40         2.59 o
   8  -7   4         20.30         23.98         2.21 o
  -8  -6   4          8.53          8.56         1.49 o
  -7  -6   4          1.34          0.71         1.17 o
  -6  -6   4          0.74         -0.57         1.14 o
  -5  -6   4         46.03         43.40         1.69 o
  -4  -6   4         57.08         54.27         1.87 o
  -3  -6   4          0.00         -0.28         0.63 o
  -2  -6   4         17.05         17.81         0.97 o
  -1  -6   4         66.20         55.78         1.20 o
   0  -6   4        439.30        458.46         5.34 o
   1  -6   4         33.72         34.56         2.00 o
   2  -6   4        164.20        147.44         2.38 o
   3  -6   4        135.93        125.73         2.25 o
   4  -6   4        543.07        535.74         4.78 o
   5  -6   4        200.53        207.80         2.84 o
   6  -6   4          2.22          2.83         0.89 o
   7  -6   4         36.73         32.33         1.99 o
   8  -6   4          1.92          1.64         1.18 o
  -8  -5   4          8.34          9.72         1.35 o
  -7  -5   4          0.04         -0.54         1.09 o
  -6  -5   4         33.34         30.67         1.40 o
  -5  -5   4         32.79         31.24         1.09 o
  -4  -5   4          3.45          2.30         0.62 o
  -3  -5   4        128.01        120.52         2.09 o
  -2  -5   4         46.92         52.18         1.02 o
  -1  -5   4        722.66        787.55         5.82 o
   0  -5   4         86.79         76.85         1.47 o
   1  -5   4        552.14        560.25         4.92 o
   2  -5   4        306.85        316.67         3.03 o
   3  -5   4        356.20        365.74         3.82 o
   4  -5   4        336.69        326.60         3.70 o
   5  -5   4         98.32        105.88         1.96 o
   6  -5   4         22.06         18.78         1.85 o
   7  -5   4         34.32         32.54         1.74 o
   8  -5   4         20.76         22.52         1.65 o
  -9  -4   4         21.87         20.24         2.31 o
  -8  -4   4          1.16          0.52         0.82 o
  -7  -4   4          2.54          0.75         0.84 o
  -6  -4   4          2.76          2.47         0.60 o
  -5  -4   4        199.83        202.72         2.32 o
  -4  -4   4        182.65        189.26         2.13 o
  -3  -4   4         29.59         32.83         0.97 o
  -2  -4   4         39.10         52.99         0.96 o
  -1  -4   4       1959.00       2024.67        13.09 o
   0  -4   4        620.40        651.67         4.56 o
   1  -4   4        890.85       1023.65         5.92 o
   2  -4   4        748.30        782.50         6.07 o
   3  -4   4          0.93          0.15         0.49 o
   4  -4   4         40.27         45.99         1.28 o
   5  -4   4        314.02        307.25         2.53 o
   6  -4   4        179.20        173.96         2.09 o
   7  -4   4         42.54         40.04         1.74 o
   8  -4   4          0.56          0.01         0.87 o
  -9  -3   4          5.59          4.57         1.06 o
  -8  -3   4         18.14         18.23         1.32 o
  -7  -3   4         60.49         61.53         1.44 o
  -6  -3   4          3.62          4.59         0.59 o
  -5  -3   4         11.36         11.38         0.66 o
  -4  -3   4         31.98         24.33         0.80 o
  -3  -3   4        628.61        639.72         4.11 o
  -2  -3   4       1204.29       1234.26         6.73 o
  -1  -3   4        376.22        405.82         2.95 o
   0  -3   4       1672.25       1769.72         9.28 o
   1  -3   4       2496.56       2645.67        13.25 o
   2  -3   4         86.09         86.78         1.23 o
   3  -3   4         98.23        111.89         1.66 o
   4  -3   4        860.92        857.68         5.74 o
   5  -3   4          7.63          6.40         0.54 o
   6  -3   4         78.09         78.94         1.36 o
   7  -3   4         15.96         16.86         1.26 o
   8  -3   4         12.93         12.64         1.35 o
   9  -3   4          6.64          6.93         1.28 o
 -10  -2   4         25.08         22.11         2.00 o
  -9  -2   4         33.90         33.07         2.36 o
  -8  -2   4          5.15          6.28         0.79 o
  -7  -2   4         27.46         22.39         0.85 o
  -6  -2   4         10.85         10.90         0.68 o
  -5  -2   4        442.97        454.19         3.15 o
  -4  -2   4        406.56        473.78         3.14 o
  -3  -2   4         46.30         50.34         0.84 o
  -2  -2   4         14.81          9.76         0.40 o
  -1  -2   4        235.78        216.08         1.86 o
   0  -2   4        262.43        307.48         2.47 o
   1  -2   4          0.11          0.13         0.28 o
   2  -2   4        124.86        120.08         1.24 o
   3  -2   4        652.13        643.21         3.94 o
   4  -2   4         68.61         73.01         1.07 o
   5  -2   4          0.70          0.24         0.26 o
   6  -2   4        163.90        156.91         1.89 o
   7  -2   4          0.33          0.08         0.60 o
   8  -2   4          0.57          0.12         1.07 o
 -10  -1   4        305.95        296.83         5.97 o
  -9  -1   4         71.23         75.97         1.85 o
  -8  -1   4        106.45         91.75         2.39 o
  -7  -1   4         23.14         23.94         0.83 o
  -6  -1   4         49.47         45.89         0.93 o
  -5  -1   4        321.11        358.87         2.65 o
  -4  -1   4         56.47         76.28         0.78 o
  -3  -1   4        251.72        268.36         2.35 o
  -2  -1   4        362.74        354.96         2.58 o
  -1  -1   4       1249.60       1253.93         7.05 o
   0  -1   4         20.68         13.09         0.53 o
   1  -1   4       1864.56       1856.14         8.64 o
   2  -1   4          2.20          5.36         0.38 o
   3  -1   4         11.19          8.99         0.44 o
   4  -1   4        104.96        120.53         1.29 o
   5  -1   4          4.27          3.03         0.40 o
   6  -1   4         52.65         52.11         0.95 o
   7  -1   4          1.42          1.51         0.86 o
   8  -1   4          6.15          4.01         1.08 o
 -10   0   4         60.25         52.27         3.92 o
  -9   0   4        171.38        179.50         2.50 o
  -8   0   4       1205.25       1202.97         9.60 o
  -7   0   4         13.29         15.98         0.74 o
  -6   0   4        604.73        615.16         4.64 o
  -5   0   4        438.61        452.45         3.17 o
  -4   0   4        724.16        801.25         5.22 o
  -3   0   4        358.88        375.51         2.90 o
  -2   0   4       1433.06       1487.70         8.18 o
  -1   0   4       1462.38       1433.67         7.58 o
   0   0   4        680.30        676.89         3.93 o
   1   0   4        691.43        693.35         3.78 o
   2   0   4         20.79         22.46         0.60 o
   3   0   4         21.32         13.40         0.52 o
   4   0   4         14.99         14.99         0.66 o
   5   0   4          0.30          0.29         0.31 o
   6   0   4        103.67        107.19         2.36 o
   7   0   4          0.54         -0.27         0.89 o
   8   0   4         15.74         19.85         1.58 o
 -10   1   4          0.03         -0.39         0.79 o
  -9   1   4        180.20        181.79         3.10 o
  -8   1   4        649.92        651.78         4.41 o
  -7   1   4        150.47        156.83         1.74 o
  -6   1   4        157.46        169.36         1.71 o
  -5   1   4        153.02        164.96         1.72 o
  -4   1   4        411.03        428.19         3.45 o
  -3   1   4        617.36        591.43         3.83 o
  -2   1   4        480.70        456.17         2.87 o
  -1   1   4         28.28         26.41         0.65 o
   0   1   4        346.27        357.72         2.26 o
   1   1   4        354.32        326.33         2.13 o
   2   1   4        110.13        127.16         1.26 o
   3   1   4          0.37         -0.16         0.32 o
   4   1   4          1.74          2.14         0.39 o
   5   1   4         30.70         31.46         1.08 o
   6   1   4          4.03          4.87         1.07 o
   7   1   4         39.79         45.86         2.38 o
   8   1   4          4.32          3.59         1.19 o
 -10   2   4         12.66         13.12         1.20 o
  -9   2   4         44.37         43.84         1.62 o
  -8   2   4          0.18         -0.25         0.50 o
  -7   2   4        158.29        151.15         1.76 o
  -6   2   4        144.63        124.98         1.50 o
  -5   2   4        137.48        139.50         1.55 o
  -4   2   4         55.84         51.23         0.85 o
  -3   2   4        328.50        336.13         2.29 o
  -2   2   4         14.29         16.21         0.54 o
  -1   2   4         43.96         36.22         0.72 o
   0   2   4        156.74        149.81         1.44 o
   1   2   4        375.98        423.47         2.64 o
   2   2   4        876.10        909.29         5.47 o
   3   2   4         30.84         28.96         0.76 o
   4   2   4          1.34          1.01         0.38 o
   5   2   4          4.83          3.08         0.38 o
   6   2   4         41.21         38.84         2.24 o
   7   2   4          1.10          0.62         0.99 o
   8   2   4          7.83          7.89         1.21 o
 -10   3   4          0.54         -0.52         1.05 o
  -9   3   4          9.23          8.05         1.00 o
  -8   3   4         58.90         57.66         1.45 o
  -7   3   4        766.45        766.13         5.08 o
  -6   3   4          0.10          0.38         0.40 o
  -5   3   4          5.62          4.32         0.49 o
  -4   3   4         91.21         96.66         1.16 o
  -3   3   4          3.39          1.29         0.34 o
  -2   3   4        135.55        145.33         1.49 o
  -1   3   4         57.13         59.33         0.99 o
   0   3   4         69.68         61.06         1.07 o
   1   3   4        756.95        775.56         5.03 o
   2   3   4        171.05        196.30         2.16 o
   3   3   4          1.61          2.86         0.54 o
   4   3   4          6.13          9.05         0.63 o
   5   3   4          0.02         -0.28         0.57 o
   6   3   4         11.39          6.83         1.12 o
   7   3   4          6.21          6.88         1.23 o
 -10   4   4          3.07          1.88         1.10 o
  -9   4   4         33.07         30.76         1.94 o
  -8   4   4         55.84         54.41         1.69 o
  -7   4   4        382.13        393.71         3.54 o
  -6   4   4          0.02         -0.20         0.57 o
  -5   4   4        181.64        187.57         2.50 o
  -4   4   4        311.28        315.09         2.59 o
  -3   4   4          3.73          4.88         0.47 o
  -2   4   4        131.09        142.28         1.56 o
  -1   4   4        225.36        192.03         1.80 o
   0   4   4        151.52        152.04         2.04 o
   1   4   4        106.72        105.61         1.74 o
   2   4   4          0.02         -0.06         0.44 o
   3   4   4         98.13         99.26         1.71 o
   4   4   4          0.03         -0.14         0.46 o
   5   4   4         10.42         12.02         1.22 o
   6   4   4          1.36         -0.11         1.15 o
   7   4   4          8.42          6.16         1.63 o
 -10   5   4          0.05         -0.44         0.89 o
  -9   5   4          0.90          0.49         0.97 o
  -8   5   4          8.67          6.32         1.02 o
  -7   5   4          0.06         -0.35         0.71 o
  -6   5   4         11.03          6.69         0.94 o
  -5   5   4          0.17          0.28         0.61 o
  -4   5   4        107.98        117.27         2.12 o
  -3   5   4        144.31        155.11         2.53 o
  -2   5   4          6.60         12.53         1.17 o
  -1   5   4        691.13        682.53         4.98 o
   0   5   4          1.23          0.76         0.60 o
   1   5   4         14.61         12.24         1.04 o
   2   5   4         19.92         19.34         1.10 o
   3   5   4         51.66         51.31         2.21 o
   4   5   4          7.37          7.57         0.99 o
   5   5   4          0.08         -0.46         0.91 o
   6   5   4          1.19          0.10         1.28 o
 -10   6   4         12.33         17.41         2.27 o
  -9   6   4          7.72          9.35         1.37 o
  -8   6   4         66.79         67.83         2.37 o
  -7   6   4          0.86         -0.50         1.01 o
  -6   6   4         27.37         22.93         1.86 o
  -5   6   4         18.11         14.31         0.92 o
  -4   6   4        361.94        380.31         5.19 o
  -3   6   4         22.78         21.44         1.24 o
  -2   6   4          1.02         -0.15         0.67 o
  -1   6   4        143.87        150.24         4.15 o
   0   6   4         51.07         70.79         3.35 o
   1   6   4         98.87        105.25         2.26 o
   2   6   4        146.78        147.59         2.65 o
   3   6   4        216.36        234.55         3.91 o
   4   6   4         41.49         26.80         1.88 o
   5   6   4          2.55          2.15         1.11 o
  -9   7   4          4.66          2.63         1.33 o
  -8   7   4         96.03        102.79         2.94 o
  -7   7   4         53.71         55.21         2.69 o
  -6   7   4          4.08          3.93         1.27 o
  -5   7   4         23.88         21.68         1.26 o
  -4   7   4         32.86         35.52         2.20 o
  -3   7   4          7.37          4.73         1.08 o
  -2   7   4         41.47         38.80         1.58 o
  -1   7   4         44.42         47.52         1.17 o
   0   7   4          9.73          9.00         1.32 o
   1   7   4          0.16         -0.43         0.86 o
   2   7   4         44.94         49.41         2.19 o
   3   7   4        101.65        112.78         3.49 o
   4   7   4        137.72        152.00         3.87 o
   5   7   4          8.87         10.53         1.69 o
  -9   8   4         42.53         54.03         3.35 o
  -8   8   4          8.89          8.73         1.48 o
  -7   8   4         63.01         67.85         3.04 o
  -6   8   4         79.29         77.91         2.87 o
  -5   8   4         24.35         19.19         1.44 o
  -4   8   4         15.63         13.26         1.38 o
  -3   8   4          8.91          8.21         1.12 o
  -2   8   4          0.46         -0.32         0.78 o
  -1   8   4         46.32         43.17         2.52 o
   0   8   4          3.24         -0.55         1.10 o
   1   8   4          0.39         -0.43         1.08 o
   2   8   4          8.36          7.41         1.59 o
   3   8   4         22.91         17.00         1.94 o
   4   8   4         12.38         12.51         1.71 o
  -8   9   4         23.03         23.06         2.18 o
  -7   9   4         79.91         73.47         3.35 o
  -6   9   4         14.75         11.61         1.62 o
  -5   9   4         40.26         34.67         2.75 o
  -4   9   4         16.15         13.12         1.52 o
  -3   9   4          4.53          3.46         1.17 o
  -2   9   4          6.45          4.84         1.26 o
  -1   9   4          6.55          4.61         1.72 o
   0   9   4          0.03         -0.68         1.36 o
   1   9   4         16.67         20.02         1.97 o
   2   9   4          3.15         -0.25         1.76 o
   3   9   4          0.07         -0.36         3.57 o
  -7  10   4          3.85          0.49         1.61 o
  -6  10   4         11.25         13.05         1.94 o
  -5  10   4         75.99         77.14         3.57 o
  -4  10   4          2.26          0.28         1.58 o
  -3  10   4         11.67          9.06         1.55 o
  -2  10   4          1.02         -0.59         1.18 o
  -1  10   4          8.68          7.73         2.00 o
   0  10   4         13.13         12.29         1.87 o
   1  10   4         29.84         29.99         3.19 o
  -5  11   4         71.99         68.96         4.09 o
  -4  11   4         17.48         16.40         2.34 o
  -3  11   4          2.55         -0.80         1.59 o
  -2  11   4          6.12          9.50         2.36 o
  -1  11   4          3.68          2.79         1.62 o
  -2 -11   5         55.61         56.52         3.64 o
  -1 -11   5          0.93          0.81         1.75 o
   0 -11   5          0.35         -0.66         1.32 o
   1 -11   5         45.62         43.70         2.81 o
   2 -11   5         42.62         43.43         3.11 o
   3 -11   5          0.36         -0.34         1.25 o
   4 -11   5         10.15          8.80         1.65 o
  -4 -10   5          2.68         -0.78         1.56 o
  -3 -10   5          1.12         -0.62         1.24 o
  -2 -10   5         23.53         20.22         2.03 o
  -1 -10   5          0.09         -0.43         1.06 o
   0 -10   5         41.81         37.04         2.39 o
   1 -10   5          9.18          8.71         1.63 o
   2 -10   5          1.72          0.98         1.07 o
   3 -10   5         17.55         18.52         1.78 o
   4 -10   5         30.95         29.21         2.06 o
   5 -10   5         47.53         58.32         2.90 o
  -5  -9   5         28.76         23.49         2.48 o
  -4  -9   5          2.52          3.43         2.14 o
  -3  -9   5         44.53         49.74         2.76 o
  -2  -9   5         23.19         22.57         1.77 o
  -1  -9   5          1.31         -0.38         1.07 o
   0  -9   5         34.09         36.34         1.88 o
   1  -9   5        101.68        105.65         2.75 o
   2  -9   5        143.94        155.00         3.36 o
   3  -9   5        142.52        156.34         3.53 o
   4  -9   5         40.52         36.10         2.12 o
   5  -9   5         12.30         12.87         1.47 o
   6  -9   5         37.35         37.70         2.33 o
  -6  -8   5          1.01          1.20         1.23 o
  -5  -8   5          0.02          0.40         1.13 o
  -4  -8   5        225.39        230.98         4.32 o
  -3  -8   5         10.79         12.51         1.43 o
  -2  -8   5        289.65        292.96         4.10 o
  -1  -8   5         17.46         17.16         0.83 o
   0  -8   5         54.51         55.17         1.91 o
   1  -8   5         44.47         36.56         1.77 o
   2  -8   5          0.47         -0.35         0.71 o
   3  -8   5          0.03         -0.31         0.62 o
   4  -8   5         11.72         12.11         1.44 o
   5  -8   5          3.81          3.77         0.98 o
   6  -8   5         11.89          7.77         1.41 o
   7  -8   5          1.92          1.58         1.21 o
  -7  -7   5          0.18         -0.56         1.12 o
  -6  -7   5          4.45          4.80         1.31 o
  -5  -7   5          6.40          7.05         1.16 o
  -4  -7   5         20.63         17.10         1.35 o
  -3  -7   5         96.60        103.39         2.71 o
  -2  -7   5        256.67        256.98         3.59 o
  -1  -7   5        120.83        121.55         2.04 o
   0  -7   5         81.85         73.26         2.30 o
   1  -7   5         55.11         54.22         2.09 o
   2  -7   5         37.28         32.31         1.49 o
   3  -7   5         26.74         28.54         1.92 o
   4  -7   5        136.62        133.78         3.14 o
   5  -7   5          2.40         -0.36         0.94 o
   6  -7   5         20.33         20.08         1.54 o
   7  -7   5          2.88          1.66         1.26 o
  -8  -6   5         15.64         15.25         2.12 o
  -7  -6   5          2.54          0.87         1.22 o
  -6  -6   5          0.26         -0.59         1.18 o
  -5  -6   5         75.08         69.89         2.16 o
  -4  -6   5        198.67        190.00         3.29 o
  -3  -6   5        113.43        126.84         6.79 o
  -2  -6   5         12.06          9.75         0.77 o
  -1  -6   5        384.97        388.21         3.86 o
   0  -6   5        119.76         98.98         2.31 o
   1  -6   5        210.74        212.62         3.07 o
   2  -6   5        100.42        100.65         1.93 o
   3  -6   5          4.15          3.02         0.97 o
   4  -6   5        830.90        825.10         6.89 o
   5  -6   5         27.49         27.59         1.56 o
   6  -6   5         22.28         23.63         2.10 o
   7  -6   5          4.54          4.00         1.14 o
   8  -6   5         16.28         14.40         2.32 o
  -8  -5   5          0.01         -0.39         1.10 o
  -7  -5   5          6.91          4.15         1.21 o
  -6  -5   5         16.43         18.71         1.23 o
  -5  -5   5         39.11         42.62         1.74 o
  -4  -5   5          0.26          0.43         0.66 o
  -3  -5   5        134.73        137.25         2.27 o
  -2  -5   5        236.18        235.23         2.48 o
  -1  -5   5         23.63         27.39         1.13 o
   0  -5   5         89.81         87.02         1.57 o
   1  -5   5        127.47        117.03         1.81 o
   2  -5   5          0.04         -0.29         0.58 o
   3  -5   5         96.00         94.65         1.92 o
   4  -5   5          8.41          4.73         0.85 o
   5  -5   5          3.22          4.98         0.90 o
   6  -5   5        627.13        649.29         7.40 o
   7  -5   5         19.13         20.26         2.38 o
   8  -5   5          6.51          5.39         1.37 o
  -9  -4   5         20.08         27.37         1.94 o
  -8  -4   5          3.69          3.91         1.07 o
  -7  -4   5         18.95         17.50         1.99 o
  -6  -4   5          0.70         -0.26         0.65 o
  -5  -4   5         34.78         36.57         1.12 o
  -4  -4   5         23.53         25.20         1.01 o
  -3  -4   5        254.64        228.06         2.60 o
  -2  -4   5        107.11        108.37         1.54 o
  -1  -4   5        312.77        327.45         3.09 o
   0  -4   5         71.78         56.17         1.11 o
   1  -4   5         21.27         20.52         0.69 o
   2  -4   5        648.38        688.77         5.69 o
   3  -4   5         57.57         58.61         1.50 o
   4  -4   5        245.38        240.17         3.00 o
   5  -4   5        768.52        772.06         5.70 o
   6  -4   5          7.65          3.89         1.44 o
   7  -4   5         14.72         12.86         1.41 o
   8  -4   5          1.79          0.65         1.09 o
  -9  -3   5          0.46         -0.43         0.86 o
  -8  -3   5          1.66          0.50         0.87 o
  -7  -3   5         73.45         73.30         1.80 o
  -6  -3   5         38.23         37.18         1.13 o
  -5  -3   5         89.39        100.52         1.57 o
  -4  -3   5         29.08         32.43         0.94 o
  -3  -3   5         45.65         41.84         0.92 o
  -2  -3   5        560.92        560.35         3.67 o
  -1  -3   5       1015.93       1045.46         6.67 o
   0  -3   5        713.70        801.46         5.28 o
   1  -3   5         39.98         30.77         0.73 o
   2  -3   5          1.58          4.84         0.60 o
   3  -3   5        196.92        184.50         2.41 o
   4  -3   5         34.31         36.55         0.94 o
   5  -3   5        118.20        114.62         1.60 o
   6  -3   5        162.87        178.78         3.12 o
   7  -3   5        164.18        163.45         2.78 o
   8  -3   5          2.77          1.48         1.20 o
 -10  -2   5          2.63          0.46         1.41 o
  -9  -2   5         34.22         32.13         1.62 o
  -8  -2   5          0.01         -0.27         0.54 o
  -7  -2   5         22.06         20.92         0.73 o
  -6  -2   5         10.81          8.49         0.43 o
  -5  -2   5         41.29         48.18         0.92 o
  -4  -2   5        735.93        754.79         4.76 o
  -3  -2   5          1.65          1.56         0.28 o
  -2  -2   5        184.24        194.49         1.71 o
  -1  -2   5        618.20        614.25         4.04 o
   0  -2   5       2925.74       3119.79        15.86 o
   1  -2   5       1560.70       1629.49         8.69 o
   2  -2   5        307.31        351.51         2.55 o
   3  -2   5         51.82         48.10         1.05 o
   4  -2   5        110.81        105.22         1.35 o
   5  -2   5          0.26          0.12         0.42 o
   6  -2   5        125.79        134.59         2.34 o
   7  -2   5        342.33        356.53         4.03 o
   8  -2   5          4.64          7.84         1.39 o
 -10  -1   5          1.92          2.08         1.00 o
  -9  -1   5          7.90          9.46         1.18 o
  -8  -1   5          0.69         -0.26         0.52 o
  -7  -1   5        145.30        148.10         1.69 o
  -6  -1   5          2.61          1.29         0.34 o
  -5  -1   5        329.43        317.69         2.81 o
  -4  -1   5        238.85        266.00         2.53 o
  -3  -1   5        872.02        967.31         6.21 o
  -2  -1   5        285.06        280.81         2.37 o
  -1  -1   5        104.20        123.39         1.47 o
   0  -1   5        207.25        215.06         1.77 o
   1  -1   5        211.27        244.26         1.83 o
   2  -1   5        486.73        516.23         3.10 o
   3  -1   5         53.98         57.92         1.17 o
   4  -1   5         15.70         15.42         0.63 o
   5  -1   5         29.74         26.11         1.35 o
   6  -1   5          6.28          8.21         0.72 o
   7  -1   5          5.96          7.93         1.18 o
   8  -1   5         13.95         18.00         1.75 o
 -10   0   5          2.75          1.47         0.87 o
  -9   0   5        160.13        152.79         2.61 o
  -8   0   5         14.22         15.01         0.98 o
  -7   0   5          0.86          1.43         0.43 o
  -6   0   5         25.49         25.47         0.99 o
  -5   0   5        284.51        264.22         2.83 o
  -4   0   5       1822.85       1938.25        11.65 o
  -3   0   5         37.20         46.21         0.78 o
  -2   0   5          0.55          0.46         0.33 o
  -1   0   5         10.00          6.77         0.45 o
   0   0   5          0.06          0.88         0.30 o
   1   0   5         82.97         90.56         1.10 o
   2   0   5         81.40         81.22         1.10 o
   3   0   5         19.68         13.60         0.67 o
   4   0   5        116.52        105.46         3.13 o
   5   0   5         21.78         22.59         0.86 o
   6   0   5          0.25          0.62         0.47 o
   7   0   5        111.57        116.53         2.87 o
   8   0   5          1.03          1.53         1.14 o
 -10   1   5          4.33          3.38         0.94 o
  -9   1   5        335.01        338.65         4.91 o
  -8   1   5        169.23        162.03         1.90 o
  -7   1   5        100.29        100.41         1.40 o
  -6   1   5         23.89         26.92         1.58 o
  -5   1   5          1.31          3.20         0.59 o
  -4   1   5          1.14          1.33         0.31 o
  -3   1   5        144.30        126.31         1.39 o
  -2   1   5       3412.05       3482.48        16.98 o
  -1   1   5        169.41        205.87         1.81 o
   0   1   5        377.26        434.56         2.67 o
   1   1   5         14.16         11.32         0.50 o
   2   1   5        511.09        498.44         3.27 o
   3   1   5          0.04         -0.20         0.40 o
   4   1   5          0.37          0.40         0.37 o
   5   1   5          5.44          5.70         0.64 o
   6   1   5          0.33          0.14         1.14 o
   7   1   5          0.26         -0.47         0.95 o
 -10   2   5          5.74          7.22         1.17 o
  -9   2   5         15.31         13.91         1.11 o
  -8   2   5          0.02         -0.31         0.62 o
  -7   2   5       1183.50       1191.29         7.43 o
  -6   2   5          0.30          0.27         0.36 o
  -5   2   5          0.09          0.44         0.41 o
  -4   2   5        155.00        168.55         1.81 o
  -3   2   5          2.17         -0.14         0.28 o
  -2   2   5        155.58        181.27         1.72 o
  -1   2   5        296.88        311.16         2.37 o
   0   2   5        484.22        495.65         3.23 o
   1   2   5         61.54         67.39         1.03 o
   2   2   5         16.69         12.88         0.62 o
   3   2   5          2.69          1.95         0.49 o
   4   2   5         10.46          9.02         0.78 o
   5   2   5         68.24         75.74         2.05 o
   6   2   5          0.10         -0.56         1.12 o
   7   2   5          1.98          2.23         1.22 o
 -10   3   5        144.98        163.57         3.39 o
  -9   3   5         21.08         22.23         1.33 o
  -8   3   5        379.45        381.65         3.94 o
  -7   3   5         75.12         74.35         1.33 o
  -6   3   5          4.66          5.22         0.47 o
  -5   3   5          2.48          1.60         0.42 o
  -4   3   5         53.16         54.03         1.09 o
  -3   3   5        213.84        203.59         1.95 o
  -2   3   5        429.39        426.10         3.11 o
  -1   3   5         90.86         89.22         1.21 o
   0   3   5         27.96         30.89         1.09 o
   1   3   5          3.10          2.30         0.37 o
   2   3   5         25.34         18.75         0.84 o
   3   3   5        113.41        102.16         1.71 o
   4   3   5          0.96          0.15         0.51 o
   5   3   5         15.72         12.12         0.98 o
   6   3   5          0.01         -0.16         0.96 o
   7   3   5          0.81         -0.08         1.32 o
 -10   4   5         10.05          9.86         1.62 o
  -9   4   5         62.21         55.74         2.11 o
  -8   4   5        240.18        250.67         3.23 o
  -7   4   5         30.61         34.61         1.67 o
  -6   4   5        420.40        424.53         4.08 o
  -5   4   5         48.23         48.83         0.94 o
  -4   4   5         22.63         20.12         1.02 o
  -3   4   5         41.40         40.54         1.14 o
  -2   4   5         26.67         26.69         1.07 o
  -1   4   5        231.79        239.77         2.33 o
   0   4   5        169.23        183.17         2.31 o
   1   4   5          2.11          0.44         0.62 o
   2   4   5          1.41         -0.30         0.60 o
   3   4   5         14.12         15.59         0.83 o
   4   4   5          6.56          5.69         0.87 o
   5   4   5         15.94         15.27         1.29 o
   6   4   5          0.53          0.07         1.21 o
 -10   5   5          8.92          7.67         1.34 o
  -9   5   5          4.25          2.08         1.06 o
  -8   5   5         15.90         15.38         1.28 o
  -7   5   5         97.10         97.86         2.61 o
  -6   5   5        833.38        853.90         8.69 o
  -5   5   5          0.29          0.66         0.70 o
  -4   5   5         59.35         55.86         1.45 o
  -3   5   5         81.23         86.77         1.77 o
  -2   5   5         39.71         30.67         2.44 o
  -1   5   5          6.33          6.22         0.73 o
   0   5   5        185.82        177.66         2.62 o
   1   5   5        126.98        126.97         2.27 o
   2   5   5         15.93         14.44         1.08 o
   3   5   5         14.30         10.71         1.14 o
   4   5   5          0.01         -0.47         0.94 o
   5   5   5          0.95         -0.24         1.06 o
   6   5   5          1.46         -0.56         1.68 o
 -10   6   5          7.92          8.39         1.51 o
  -9   6   5          2.23          0.59         1.12 o
  -8   6   5         36.08         39.62         2.14 o
  -7   6   5          1.09         -0.37         1.05 o
  -6   6   5         95.12         92.00         3.00 o
  -5   6   5         41.10         38.95         2.31 o
  -4   6   5         50.02         49.58         1.72 o
  -3   6   5         98.92         89.87         2.00 o
  -2   6   5        133.64        139.89         2.46 o
  -1   6   5          0.22          0.17         0.67 o
   0   6   5        336.80        340.25         3.95 o
   1   6   5         33.17         45.43         2.49 o
   2   6   5         32.64         29.80         1.59 o
   3   6   5          2.37          1.98         1.20 o
   4   6   5          8.27          4.82         1.37 o
   5   6   5          3.79          0.62         1.15 o
  -9   7   5         14.18         17.38         1.71 o
  -8   7   5          3.01          2.53         1.15 o
  -7   7   5         16.88         13.72         1.68 o
  -6   7   5        264.19        276.76         4.72 o
  -5   7   5        101.60        101.85         3.57 o
  -4   7   5          0.12         -0.42         0.83 o
  -3   7   5        110.37        106.08         2.62 o
  -2   7   5         72.52         67.70         1.61 o
  -1   7   5          4.18          3.51         0.92 o
   0   7   5         46.02         45.58         1.97 o
   1   7   5          5.29          6.42         1.15 o
   2   7   5        150.20        172.05         4.74 o
   3   7   5         11.56          6.66         1.40 o
   4   7   5          1.31          1.55         1.21 o
  -9   8   5          0.25         -0.68         1.37 o
  -8   8   5          0.45         -0.53         1.37 o
  -7   8   5         77.18         71.86         3.62 o
  -6   8   5         16.54         14.82         1.80 o
  -5   8   5         13.13         11.96         1.41 o
  -4   8   5         18.46         17.09         1.52 o
  -3   8   5         29.95         26.76         1.83 o
  -2   8   5          3.40          0.50         0.98 o
  -1   8   5          1.16         -0.43         0.85 o
   0   8   5          8.36          6.04         1.25 o
   1   8   5          4.55          4.65         1.24 o
   2   8   5          0.24         -0.70         1.40 o
   3   8   5          5.08          3.14         1.56 o
  -8   9   5          1.62          0.21         1.53 o
  -7   9   5         18.70         22.82         2.56 o
  -6   9   5         55.32         60.92         3.16 o
  -5   9   5          0.77          1.21         1.31 o
  -4   9   5          7.81          3.47         1.39 o
  -3   9   5         24.69         19.65         1.92 o
  -2   9   5          3.46          4.58         1.35 o
  -1   9   5         14.25         12.35         1.61 o
   0   9   5          0.54         -0.63         1.26 o
   1   9   5          6.26          4.35         1.51 o
   2   9   5          1.00         -0.69         1.39 o
  -7  10   5          0.82         -0.20         1.55 o
  -6  10   5          2.02          1.86         1.62 o
  -5  10   5          6.34          7.38         1.84 o
  -4  10   5          3.87          0.02         1.69 o
  -3  10   5         11.39          7.62         1.70 o
  -2  10   5          0.94         -0.56         1.12 o
  -1  10   5         15.41         10.41         2.07 o
   0  10   5          0.42          1.15         2.19 o
  -4  11   5          3.11         -0.89         1.78 o
  -3  11   5          2.74         -0.90         1.80 o
  -2 -11   6          0.01         -0.77         1.54 o
  -1 -11   6         12.60         12.42         1.93 o
   0 -11   6          3.03          0.43         1.55 o
   1 -11   6          8.07          6.70         2.03 o
   2 -11   6        113.30        121.49         3.88 o
   3 -11   6        164.94        188.25         4.88 o
  -4 -10   6         10.29          4.43         2.35 o
  -3 -10   6          9.04          9.21         1.62 o
  -2 -10   6         27.48         27.91         2.41 o
  -1 -10   6         23.34         20.99         1.85 o
   0 -10   6          2.10          2.24         1.31 o
   1 -10   6          2.56          1.44         1.28 o
   2 -10   6         19.65         13.54         1.58 o
   3 -10   6         29.71         26.89         2.07 o
   4 -10   6          0.02         -0.58         1.17 o
   5 -10   6          8.40         10.96         1.60 o
  -5  -9   6          9.96          5.05         1.92 o
  -4  -9   6         42.76         42.96         3.84 o
  -3  -9   6          2.43          2.02         1.45 o
  -2  -9   6          2.24          0.63         0.97 o
  -1  -9   6         61.26         63.20         3.59 o
   0  -9   6        291.75        316.30         4.80 o
   1  -9   6          7.34          6.35         1.15 o
   2  -9   6          8.75          8.76         1.29 o
   3  -9   6         34.19         32.20         2.09 o
   4  -9   6          0.54         -0.44         1.03 o
   5  -9   6         34.98         38.90         2.54 o
   6  -9   6         54.70         54.29         3.31 o
  -6  -8   6        135.01        151.52         4.05 o
  -5  -8   6        195.32        212.43         4.61 o
  -4  -8   6        204.24        204.98         4.17 o
  -3  -8   6         82.09         84.36         2.72 o
  -2  -8   6         55.77         56.26         2.34 o
  -1  -8   6         21.83         20.04         1.15 o
   0  -8   6        196.54        197.16         3.67 o
   1  -8   6         73.21         71.89         2.27 o
   2  -8   6          2.78          1.95         0.76 o
   3  -8   6         31.91         28.96         2.05 o
   4  -8   6         31.76         35.80         1.89 o
   5  -8   6         32.27         29.05         1.69 o
   6  -8   6         52.63         53.09         2.57 o
  -7  -7   6          0.71          0.43         1.51 o
  -6  -7   6          0.69          0.34         1.37 o
  -5  -7   6         12.07         19.46         1.61 o
  -4  -7   6         58.18         66.43         2.73 o
  -3  -7   6         95.18         92.42         2.92 o
  -2  -7   6          1.58          0.40         0.51 o
  -1  -7   6          0.08         -0.31         0.61 o
   0  -7   6          0.18         -0.38         0.76 o
   1  -7   6          0.14         -0.37         0.74 o
   2  -7   6        266.88        250.07         3.67 o
   3  -7   6         28.63         28.70         1.73 o
   4  -7   6         19.37         21.86         1.50 o
   5  -7   6          0.43         -0.50         1.00 o
   6  -7   6          7.99          7.84         1.50 o
   7  -7   6         53.75         58.13         4.38 o
  -8  -6   6         26.91         31.25         2.36 o
  -7  -6   6         13.92         12.85         1.60 o
  -6  -6   6        115.49        115.42         3.90 o
  -5  -6   6          0.03          0.76         0.99 o
  -4  -6   6          0.25         -0.40         0.80 o
  -3  -6   6         94.45         93.45         1.73 o
  -2  -6   6         11.27         11.98         0.88 o
  -1  -6   6        226.54        223.06         3.02 o
   0  -6   6        153.18        144.40         2.49 o
   1  -6   6        112.52        111.26         2.14 o
   2  -6   6         14.87          9.97         1.08 o
   3  -6   6        186.67        182.74         3.49 o
   4  -6   6         26.61         24.72         2.20 o
   5  -6   6         11.20         12.12         1.27 o
   6  -6   6         55.18         54.82         3.27 o
   7  -6   6         39.18         44.12         3.51 o
  -8  -5   6          3.08          3.98         1.40 o
  -7  -5   6         10.78          9.11         1.44 o
  -6  -5   6         53.63         43.52         1.67 o
  -5  -5   6        172.77        172.65         3.06 o
  -4  -5   6         26.22         27.36         1.38 o
  -3  -5   6        136.89        139.75         1.97 o
  -2  -5   6         79.43         76.61         1.93 o
  -1  -5   6         44.10         39.29         1.25 o
   0  -5   6         12.43         10.57         0.93 o
   1  -5   6         48.45         50.63         1.36 o
   2  -5   6        293.55        282.79         4.24 o
   3  -5   6          3.29          1.44         0.66 o
   4  -5   6        150.85        150.04         2.57 o
   5  -5   6        252.30        251.75         3.83 o
   6  -5   6          7.67          6.97         1.27 o
   7  -5   6         31.12         31.24         2.01 o
  -9  -4   6          5.51          6.54         1.35 o
  -8  -4   6          2.66          5.37         1.14 o
  -7  -4   6          0.19         -0.19         0.87 o
  -6  -4   6        122.61        122.97         2.22 o
  -5  -4   6          9.99         10.40         0.72 o
  -4  -4   6        288.54        280.43         3.07 o
  -3  -4   6       1083.56       1130.39         7.47 o
  -2  -4   6         51.78         38.96         1.08 o
  -1  -4   6        223.53        237.84         2.61 o
   0  -4   6          0.36          1.64         0.52 o
   1  -4   6        397.77        389.34         3.64 o
   2  -4   6         21.04         22.63         1.10 o
   3  -4   6         10.11          9.05         0.86 o
   4  -4   6        113.01        116.44         2.24 o
   5  -4   6        143.62        147.09         2.79 o
   6  -4   6          0.33          0.53         1.03 o
   7  -4   6         31.81         27.26         1.88 o
  -9  -3   6          0.39         -0.30         1.02 o
  -8  -3   6          2.04          1.97         1.07 o
  -7  -3   6          2.59          3.29         0.50 o
  -6  -3   6         87.35         89.76         1.73 o
  -5  -3   6         20.70         18.29         0.92 o
  -4  -3   6        538.68        569.17         4.54 o
  -3  -3   6          3.58          4.22         0.48 o
  -2  -3   6        511.89        512.30         3.87 o
  -1  -3   6        104.34         93.24         1.48 o
   0  -3   6          0.33          1.65         0.42 o
   1  -3   6        526.39        553.79         4.59 o
   2  -3   6        226.41        225.51         2.76 o
   3  -3   6         10.65          8.05         0.82 o
   4  -3   6         13.28         11.04         0.72 o
   5  -3   6         44.65         45.02         1.36 o
   6  -3   6        275.42        282.11         3.63 o
   7  -3   6         33.54         33.75         2.77 o
 -10  -2   6          0.33         -0.05         1.07 o
  -9  -2   6          9.21         10.97         1.18 o
  -8  -2   6          4.33          2.75         1.06 o
  -7  -2   6         73.45         71.91         1.60 o
  -6  -2   6         34.90         32.61         1.12 o
  -5  -2   6          1.20          0.41         0.44 o
  -4  -2   6         24.15         23.58         1.21 o
  -3  -2   6          3.63          1.68         0.40 o
  -2  -2   6         10.68          8.61         0.57 o
  -1  -2   6          1.21         -0.06         0.36 o
   0  -2   6        201.80        201.19         1.99 o
   1  -2   6        109.33         86.37         1.40 o
   2  -2   6        239.44        254.03         2.59 o
   3  -2   6         87.41         86.22         1.38 o
   4  -2   6        711.91        729.41         5.14 o
   5  -2   6        343.59        355.82         4.67 o
   6  -2   6        238.15        242.85         3.19 o
   7  -2   6         29.85         35.06         1.94 o
 -10  -1   6         63.50         69.17         3.16 o
  -9  -1   6          5.74          2.26         0.94 o
  -8  -1   6         55.87         60.82         1.97 o
  -7  -1   6          0.02          0.24         0.55 o
  -6  -1   6         19.09         17.94         0.88 o
  -5  -1   6          0.23         -0.01         0.50 o
  -4  -1   6        180.81        189.66         2.37 o
  -3  -1   6        826.89        877.84         5.45 o
  -2  -1   6         54.75         55.41         1.03 o
  -1  -1   6       1078.07       1092.86         6.47 o
   0  -1   6          0.96         -0.07         0.30 o
   1  -1   6        448.10        497.62         3.31 o
   2  -1   6         28.68         22.63         0.75 o
   3  -1   6         20.28         24.01         0.90 o
   4  -1   6         29.33         31.39         0.97 o
   5  -1   6          7.33          5.58         0.77 o
   6  -1   6        137.17        145.12         2.48 o
   7  -1   6        104.24        129.73         4.03 o
 -10   0   6          5.41          6.12         1.15 o
  -9   0   6          1.03          0.51         0.87 o
  -8   0   6         67.90         69.05         1.65 o
  -7   0   6         87.54         91.70         1.51 o
  -6   0   6          0.48          0.11         0.60 o
  -5   0   6          0.89          1.18         0.57 o
  -4   0   6        309.50        285.71         3.11 o
  -3   0   6          7.81         15.27         0.67 o
  -2   0   6       1106.32       1147.22         6.99 o
  -1   0   6         54.87         62.41         1.01 o
   0   0   6         35.66         44.32         0.83 o
   1   0   6        496.26        487.05         3.43 o
   2   0   6        364.07        391.00         3.03 o
   3   0   6         50.51         59.50         1.22 o
   4   0   6          2.45          2.47         0.66 o
   5   0   6         12.53         11.39         1.19 o
   6   0   6          0.44         -0.29         0.70 o
   7   0   6         60.62         71.20         2.82 o
 -10   1   6          1.73          0.10         1.11 o
  -9   1   6          0.57          1.05         0.77 o
  -8   1   6         23.02         24.44         1.16 o
  -7   1   6          2.42          1.33         0.51 o
  -6   1   6        158.20        161.22         2.12 o
  -5   1   6        434.14        429.01         3.93 o
  -4   1   6          0.22          0.31         0.32 o
  -3   1   6        875.90        989.33         5.92 o
  -2   1   6         43.49         33.98         0.89 o
  -1   1   6          9.47          4.88         0.45 o
   0   1   6          5.67          4.31         0.46 o
   1   1   6        107.49         99.57         1.50 o
   2   1   6         57.75         66.61         1.20 o
   3   1   6        208.74        223.47         2.33 o
   4   1   6          7.69         10.66         0.79 o
   5   1   6         21.97         16.51         1.23 o
   6   1   6         37.85         38.69         1.53 o
   7   1   6          5.80          0.79         1.21 o
 -10   2   6          0.70          0.46         0.94 o
  -9   2   6         38.42         36.54         2.03 o
  -8   2   6        103.42        106.15         1.90 o
  -7   2   6        112.45        109.50         1.91 o
  -6   2   6        236.25        242.19         2.89 o
  -5   2   6         68.11         81.24         1.52 o
  -4   2   6          0.09          1.60         0.46 o
  -3   2   6        682.40        732.81         4.91 o
  -2   2   6        545.45        587.29         3.97 o
  -1   2   6        476.14        541.57         4.04 o
   0   2   6         96.93         95.71         1.42 o
   1   2   6          8.20          4.80         0.55 o
   2   2   6          0.79         -0.23         0.45 o
   3   2   6         47.22         43.79         1.23 o
   4   2   6         14.74         13.11         0.92 o
   5   2   6         41.46         40.46         1.78 o
   6   2   6         11.20         12.07         1.78 o
   7   2   6          0.00          1.26         1.40 o
 -10   3   6         19.05         17.58         1.52 o
  -9   3   6         19.32         18.54         1.46 o
  -8   3   6        141.57        142.48         2.33 o
  -7   3   6        183.27        183.38         2.14 o
  -6   3   6        328.13        338.07         3.14 o
  -5   3   6          0.10         -0.06         0.40 o
  -4   3   6        131.26        139.61         1.78 o
  -3   3   6         31.65         35.41         1.11 o
  -2   3   6          7.00          6.82         0.61 o
  -1   3   6        583.58        622.47         4.63 o
   0   3   6          1.08         -0.07         0.35 o
   1   3   6         64.62         70.25         1.40 o
   2   3   6          0.55         -0.24         0.48 o
   3   3   6        239.16        251.35         3.09 o
   4   3   6         25.36         21.24         1.43 o
   5   3   6          1.86          0.13         0.89 o
   6   3   6         10.60          9.07         1.67 o
 -10   4   6          5.30          5.65         1.23 o
  -9   4   6          0.00         -0.44         0.89 o
  -8   4   6         24.20         24.85         1.27 o
  -7   4   6        101.61        101.55         1.69 o
  -6   4   6        484.20        484.86         5.01 o
  -5   4   6        120.39        123.12         2.05 o
  -4   4   6        243.59        238.87         2.60 o
  -3   4   6        255.71        261.70         2.90 o
  -2   4   6        256.30        258.53         2.78 o
  -1   4   6         73.23         85.06         1.63 o
   0   4   6          3.86          2.70         0.63 o
   1   4   6          0.24         -0.33         0.67 o
   2   4   6         18.21         17.71         1.13 o
   3   4   6          1.25          0.11         0.84 o
   4   4   6         32.65         22.61         1.73 o
   5   4   6          2.38          2.26         1.03 o
   6   4   6          0.11          0.13         1.42 o
 -10   5   6          1.34          2.44         1.17 o
  -9   5   6         44.54         41.70         1.83 o
  -8   5   6        109.39        114.38         2.51 o
  -7   5   6        353.48        369.56         5.79 o
  -6   5   6        298.72        314.79         5.21 o
  -5   5   6         16.93         14.59         0.85 o
  -4   5   6        124.28        127.43         2.24 o
  -3   5   6          3.57          3.83         0.61 o
  -2   5   6        323.53        323.39         3.30 o
  -1   5   6         40.66         41.15         1.58 o
   0   5   6        278.88        283.04         3.50 o
   1   5   6          1.55          0.70         0.78 o
   2   5   6          2.44          1.03         0.90 o
   3   5   6         40.84         43.66         2.21 o
   4   5   6          0.58         -0.54         1.08 o
   5   5   6          0.64         -0.53         1.06 o
 -10   6   6         50.87         50.76         3.81 o
  -9   6   6         14.00         16.57         1.90 o
  -8   6   6         33.26         32.65         1.78 o
  -7   6   6          3.02          0.37         1.11 o
  -6   6   6        125.32        125.63         2.72 o
  -5   6   6        394.90        400.58         5.00 o
  -4   6   6         96.36         97.67         2.08 o
  -3   6   6        155.45        164.82         2.83 o
  -2   6   6        124.30        123.14         1.80 o
  -1   6   6          1.07          3.52         0.95 o
   0   6   6        227.36        240.66         3.74 o
   1   6   6         10.10          5.54         1.12 o
   2   6   6         43.48         37.17         2.45 o
   3   6   6         10.31          6.90         1.39 o
   4   6   6          0.09         -0.70         1.41 o
  -9   7   6          6.23          4.78         1.30 o
  -8   7   6          0.68         -0.57         1.13 o
  -7   7   6          9.42          8.67         1.59 o
  -6   7   6         79.66         85.75         2.99 o
  -5   7   6        163.32        168.74         3.44 o
  -4   7   6         13.87         11.88         1.11 o
  -3   7   6         36.34         30.89         1.51 o
  -2   7   6         33.90         27.42         1.47 o
  -1   7   6        110.44        130.14         2.86 o
   0   7   6         35.52         33.81         1.83 o
   1   7   6          0.25          1.17         1.00 o
   2   7   6         19.19         19.40         1.82 o
   3   7   6          0.19         -0.59         1.17 o
  -9   8   6          2.11          1.25         1.38 o
  -8   8   6          0.50         -0.75         1.50 o
  -7   8   6          6.79          3.46         1.64 o
  -6   8   6          0.08         -0.85         1.69 o
  -5   8   6         61.30         60.91         2.45 o
  -4   8   6        138.05        132.75         3.28 o
  -3   8   6          1.16         -0.49         0.98 o
  -2   8   6          9.31          6.17         1.05 o
  -1   8   6          7.90          5.79         1.24 o
   0   8   6          3.58          2.22         1.20 o
   1   8   6          3.29          2.65         1.36 o
   2   8   6          0.87         -0.01         1.59 o
  -8   9   6          0.00         -0.84         1.68 o
  -7   9   6          6.96          6.57         2.53 o
  -6   9   6          8.52          6.70         1.66 o
  -5   9   6         32.14         30.02         2.14 o
  -4   9   6          1.83         -0.61         1.21 o
  -3   9   6          2.86          1.02         1.31 o
  -2   9   6         10.36         10.24         1.39 o
  -1   9   6          0.00         -0.34         1.04 o
   0   9   6          0.69          0.10         1.21 o
   1   9   6          0.31         -0.65         1.30 o
  -6  10   6         33.90         30.91         4.09 o
  -5  10   6          2.81          0.07         1.61 o
  -4  10   6          2.03         -0.83         1.66 o
  -3  10   6          1.05         -0.63         1.26 o
  -2  10   6          4.29          6.07         1.64 o
  -1  10   6          0.04         -0.72         1.44 o
  -1 -11   7         34.66         32.29         3.00 o
   0 -11   7         33.11         39.92         5.46 o
   1 -11   7          3.78          4.07         1.91 o
  -3 -10   7         34.08         32.86         3.98 o
  -2 -10   7         16.15         15.15         1.72 o
  -1 -10   7         27.01         23.66         1.96 o
   0 -10   7         45.86         41.85         2.50 o
   1 -10   7         94.78        108.53         4.21 o
   2 -10   7         21.54         26.46         2.37 o
   3 -10   7          0.56          1.86         1.22 o
   4 -10   7         86.68        104.51         3.55 o
  -5  -9   7          9.09          9.09         1.99 o
  -4  -9   7          0.15         -0.70         1.39 o
  -3  -9   7         51.13         59.83         2.80 o
  -2  -9   7         48.02         45.87         2.78 o
  -1  -9   7          3.77          2.41         1.19 o
   0  -9   7         12.36         11.23         1.12 o
   1  -9   7         36.21         36.33         2.11 o
   2  -9   7          0.04         -0.52         1.04 o
   3  -9   7         33.11         36.20         2.15 o
   4  -9   7         89.15         96.58         2.98 o
   5  -9   7         19.14         22.59         2.02 o
  -6  -8   7          0.38          3.43         1.40 o
  -5  -8   7         81.17        106.67         6.49 o
  -4  -8   7         28.62         24.19         1.85 o
  -3  -8   7          4.12          3.44         1.16 o
  -2  -8   7         21.78         23.63         1.79 o
  -1  -8   7          2.98          4.10         1.09 o
   0  -8   7        273.64        260.32         3.95 o
   1  -8   7        224.95        247.64         6.39 o
   2  -8   7          4.16          4.74         1.31 o
   3  -8   7         13.00          9.19         1.40 o
   4  -8   7         60.05         66.65         2.52 o
   5  -8   7          4.56          5.11         1.49 o
   6  -8   7          0.20         -0.57         1.14 o
  -7  -7   7         18.51         18.76         2.07 o
  -6  -7   7          0.01         -0.66         1.32 o
  -5  -7   7        470.81        490.42         7.17 o
  -4  -7   7          6.66          5.37         1.46 o
  -3  -7   7         26.83         24.21         2.03 o
  -2  -7   7         46.13         42.88         1.65 o
  -1  -7   7         24.27         19.99         1.16 o
   0  -7   7          9.28          6.54         0.92 o
   1  -7   7         68.23         56.55         1.76 o
   2  -7   7          5.18          3.38         1.04 o
   3  -7   7         21.11         20.74         1.66 o
   4  -7   7          2.39          3.47         1.06 o
   5  -7   7          0.43         -0.19         1.20 o
   6  -7   7          6.49          7.22         1.52 o
  -8  -6   7          0.12         -0.67         1.34 o
  -7  -6   7         42.77         47.91         2.63 o
  -6  -6   7          9.22          7.43         1.47 o
  -5  -6   7        123.22        127.07         3.46 o
  -4  -6   7         14.69         13.47         1.02 o
  -3  -6   7        413.44        408.30         4.16 o
  -2  -6   7        563.95        559.91         4.92 o
  -1  -6   7        606.55        595.38         5.51 o
   0  -6   7        117.10        113.62         2.18 o
   1  -6   7         39.93         37.62         1.60 o
   2  -6   7        130.08        127.50         2.93 o
   3  -6   7         59.14         50.24         2.26 o
   4  -6   7         26.28         29.01         1.83 o
   5  -6   7         17.91         18.98         1.76 o
   6  -6   7         21.84         22.14         1.85 o
  -8  -5   7         61.47         68.87         2.84 o
  -7  -5   7          0.00         -0.57         1.15 o
  -6  -5   7         75.49         71.82         2.26 o
  -5  -5   7        229.20        226.22         3.04 o
  -4  -5   7         22.54         22.81         1.17 o
  -3  -5   7         45.76         45.17         1.40 o
  -2  -5   7         17.97         13.65         1.04 o
  -1  -5   7        231.10        223.52         3.06 o
   0  -5   7          3.50          0.84         0.68 o
   1  -5   7         80.72         76.12         1.39 o
   2  -5   7        138.74        135.85         2.85 o
   3  -5   7        172.06        163.68         2.99 o
   4  -5   7          2.40          2.85         0.93 o
   5  -5   7         36.85         38.25         2.72 o
   6  -5   7          8.61          6.10         1.38 o
   7  -5   7          3.42          0.87         1.32 o
  -9  -4   7          0.00          1.10         1.14 o
  -8  -4   7         29.85         30.74         1.89 o
  -7  -4   7          8.99         11.21         1.28 o
  -6  -4   7         27.59         28.80         1.33 o
  -5  -4   7        124.06        127.86         1.81 o
  -4  -4   7        216.08        219.63         3.20 o
  -3  -4   7         59.79         57.73         1.46 o
  -2  -4   7          3.16          2.54         0.53 o
  -1  -4   7        138.37        145.23         2.09 o
   0  -4   7        193.19        185.48         2.54 o
   1  -4   7        110.11        102.47         1.88 o
   2  -4   7        120.22        113.74         2.15 o
   3  -4   7         30.50         32.45         1.41 o
   4  -4   7         18.43         17.30         1.23 o
   5  -4   7        183.93        178.90         5.75 o
   6  -4   7          6.49          4.33         1.30 o
   7  -4   7          7.82          4.01         2.21 o
  -9  -3   7        108.00        119.51         3.33 o
  -8  -3   7          3.60          4.01         1.04 o
  -7  -3   7        104.38         96.89         2.39 o
  -6  -3   7          8.47          7.97         0.80 o
  -5  -3   7        293.63        289.49         3.15 o
  -4  -3   7        183.39        186.71         2.76 o
  -3  -3   7          4.87          4.13         0.57 o
  -2  -3   7        450.24        483.20         4.57 o
  -1  -3   7        380.73        369.51         3.54 o
   0  -3   7        173.86        166.08         2.30 o
   1  -3   7         57.49         51.16         1.35 o
   2  -3   7        439.16        438.57         4.31 o
   3  -3   7          0.47         -0.36         0.71 o
   4  -3   7        190.82        187.57         2.64 o
   5  -3   7         35.47         33.54         1.70 o
   6  -3   7         29.89         29.55         1.93 o
   7  -3   7          0.03         -0.49         0.98 o
 -10  -2   7         10.10          9.79         1.60 o
  -9  -2   7          1.94          0.71         1.08 o
  -8  -2   7          0.73          0.66         0.84 o
  -7  -2   7         26.76         29.43         1.30 o
  -6  -2   7         21.47         21.73         1.05 o
  -5  -2   7         12.04         13.51         0.78 o
  -4  -2   7          0.31          0.12         0.56 o
  -3  -2   7        465.50        477.29         3.94 o
  -2  -2   7        429.30        430.26         4.41 o
  -1  -2   7        111.79        108.26         1.63 o
   0  -2   7        182.64        197.52         2.25 o
   1  -2   7        157.02        153.96         2.74 o
   2  -2   7        326.67        303.05         2.78 o
   3  -2   7         55.15         58.39         1.46 o
   4  -2   7         96.00        101.07         1.69 o
   5  -2   7          0.07         -0.40         0.81 o
   6  -2   7          1.58          0.40         1.06 o
   7  -2   7          9.38         11.84         1.75 o
 -10  -1   7         24.04         22.85         2.02 o
  -9  -1   7         12.39         12.46         1.46 o
  -8  -1   7         65.70         60.92         1.95 o
  -7  -1   7         67.14         67.17         1.63 o
  -6  -1   7        131.05        122.99         2.35 o
  -5  -1   7          0.73          1.06         0.65 o
  -4  -1   7        319.13        304.81         3.79 o
  -3  -1   7         47.20         44.50         1.18 o
  -2  -1   7          1.25         -0.16         0.42 o
  -1  -1   7        176.92        198.85         2.05 o
   0  -1   7        101.20        108.82         1.54 o
   1  -1   7          0.28         -0.20         0.41 o
   2  -1   7        108.34        102.93         1.49 o
   3  -1   7        415.01        426.08         4.33 o
   4  -1   7         35.95         35.62         1.14 o
   5  -1   7         14.21         13.60         1.16 o
   6  -1   7        127.24        126.54         2.80 o
   7  -1   7         95.25         98.87         3.55 o
 -10   0   7          7.67         10.48         1.59 o
  -9   0   7         19.63         18.01         1.75 o
  -8   0   7          6.55          5.61         1.06 o
  -7   0   7        316.95        335.87         4.12 o
  -6   0   7          2.96          2.37         0.76 o
  -5   0   7          7.37          5.37         0.89 o
  -4   0   7         41.85         41.04         0.77 o
  -3   0   7          0.79          1.86         0.52 o
  -2   0   7        161.12        190.49         2.41 o
  -1   0   7         99.24         98.11         1.46 o
   0   0   7        122.67        133.78         1.61 o
   1   0   7         36.01         40.09         1.02 o
   2   0   7          6.93          6.24         0.60 o
   3   0   7        136.05        151.49         2.04 o
   4   0   7          0.30         -0.37         0.73 o
   5   0   7         41.63         39.74         1.68 o
   6   0   7         61.51         65.81         1.96 o
   7   0   7         40.68         36.53         2.46 o
 -10   1   7          7.99          4.89         1.38 o
  -9   1   7         26.09         22.42         1.83 o
  -8   1   7         70.30         75.24         2.40 o
  -7   1   7         37.79         41.79         1.37 o
  -6   1   7         68.10         73.11         2.10 o
  -5   1   7        164.37        172.59         2.43 o
  -4   1   7          4.36          3.26         0.55 o
  -3   1   7         67.48         70.89         1.64 o
  -2   1   7         17.69         11.39         0.67 o
  -1   1   7        231.43        220.75         2.30 o
   0   1   7        240.50        244.18         2.33 o
   1   1   7         55.15         63.27         1.23 o
   2   1   7        270.53        279.03         2.76 o
   3   1   7         87.30         86.83         1.58 o
   4   1   7          0.57         -0.45         0.91 o
   5   1   7          6.21          6.73         1.19 o
   6   1   7         13.33         12.79         1.11 o
 -10   2   7         28.02         32.48         2.60 o
  -9   2   7         32.25         34.32         2.14 o
  -8   2   7         79.41         85.57         2.12 o
  -7   2   7          3.33          2.91         0.69 o
  -6   2   7         67.79         70.11         1.34 o
  -5   2   7          3.35          4.23         0.58 o
  -4   2   7        408.83        449.38         4.01 o
  -3   2   7         94.85         98.24         1.78 o
  -2   2   7         27.32         18.15         0.94 o
  -1   2   7          7.02          7.29         0.83 o
   0   2   7        140.50        143.82         1.99 o
   1   2   7         10.92         10.16         0.69 o
   2   2   7          4.78          4.21         0.65 o
   3   2   7         58.71         62.39         1.50 o
   4   2   7         73.93         81.59         2.39 o
   5   2   7          2.24          3.54         1.09 o
   6   2   7          1.22          1.30         1.57 o
 -10   3   7          2.08          2.29         1.40 o
  -9   3   7          4.44          6.15         1.20 o
  -8   3   7         22.66         23.66         1.48 o
  -7   3   7          7.34          8.14         0.72 o
  -6   3   7         28.43         25.47         1.08 o
  -5   3   7        127.17        117.00         1.88 o
  -4   3   7         13.61         14.55         0.79 o
  -3   3   7        331.76        345.71         3.37 o
  -2   3   7        476.65        500.79         4.25 o
  -1   3   7        162.69        170.66         2.04 o
   0   3   7        156.16        157.38         2.08 o
   1   3   7          6.57          2.51         0.58 o
   2   3   7          2.22          0.77         0.62 o
   3   3   7          8.76          7.02         1.20 o
   4   3   7         33.58         38.26         1.94 o
   5   3   7         34.13         37.62         1.87 o
 -10   4   7         12.43         14.10         2.13 o
  -9   4   7         37.28         34.55         2.33 o
  -8   4   7         21.62         18.43         1.51 o
  -7   4   7        397.93        401.08         6.88 o
  -6   4   7          5.64          4.58         0.64 o
  -5   4   7         12.50         11.13         0.78 o
  -4   4   7          8.53          8.88         0.75 o
  -3   4   7         66.49         71.66         1.80 o
  -2   4   7          0.47          0.82         0.58 o
  -1   4   7          0.04         -0.34         0.68 o
   0   4   7         98.53        102.26         2.01 o
   1   4   7         38.26         43.57         1.60 o
   2   4   7         11.72         12.73         1.25 o
   3   4   7          0.56         -0.48         0.97 o
   4   4   7         50.32         43.23         2.17 o
   5   4   7         22.63         19.15         1.61 o
 -10   5   7          7.74          7.24         1.34 o
  -9   5   7          7.42          7.38         1.39 o
  -8   5   7         47.89         48.35         2.12 o
  -7   5   7        316.36        329.16         5.53 o
  -6   5   7          9.15          8.50         1.19 o
  -5   5   7        295.65        309.09         3.74 o
  -4   5   7          0.27          0.92         0.62 o
  -3   5   7        114.20        113.31         2.00 o
  -2   5   7        116.28        122.22         1.99 o
  -1   5   7        115.23        115.79         2.36 o
   0   5   7        124.29        129.72         2.72 o
   1   5   7          0.05         -0.37         0.75 o
   2   5   7         21.76         17.01         1.47 o
   3   5   7          0.71          0.39         1.21 o
   4   5   7         23.15         22.53         1.83 o
  -9   6   7          1.15         -0.59         1.17 o
  -8   6   7          0.90         -0.57         1.14 o
  -7   6   7         14.30         12.40         1.61 o
  -6   6   7        146.56        155.72         3.41 o
  -5   6   7       1093.60       1121.04        10.52 o
  -4   6   7         24.02         23.59         1.19 o
  -3   6   7        214.87        229.04         2.94 o
  -2   6   7         44.31         43.36         1.83 o
  -1   6   7        133.65        125.20         2.77 o
   0   6   7          8.18          5.66         1.19 o
   1   6   7         20.30         19.63         1.51 o
   2   6   7          3.89          5.07         1.38 o
   3   6   7         10.32          4.59         1.47 o
  -9   7   7          8.29          7.24         1.70 o
  -8   7   7         20.43         20.22         2.14 o
  -7   7   7         80.75         85.61         3.61 o
  -6   7   7         70.79         76.60         3.04 o
  -5   7   7         16.23         12.55         1.31 o
  -4   7   7         31.52         26.82         1.35 o
  -3   7   7        224.28        222.62         3.10 o
  -2   7   7          0.44          1.29         0.94 o
  -1   7   7         69.11         71.37         2.38 o
   0   7   7          6.34          6.73         1.27 o
   1   7   7         29.23         22.24         1.90 o
   2   7   7         10.29          5.95         1.44 o
   3   7   7          0.01         -0.27         1.42 o
  -8   8   7          9.52          7.83         1.77 o
  -7   8   7          1.85         -0.70         1.39 o
  -6   8   7         50.16         53.17         3.78 o
  -5   8   7         36.53         39.61         2.11 o
  -4   8   7        189.59        199.68         3.38 o
  -3   8   7         22.96         17.85         1.38 o
  -2   8   7          2.94          1.07         1.09 o
  -1   8   7          0.19         -0.52         1.04 o
   0   8   7          0.02         -0.58         1.16 o
   1   8   7         25.90         22.48         2.82 o
  -7   9   7          1.93          1.20         1.85 o
  -6   9   7          3.40          2.04         1.90 o
  -5   9   7         81.22         88.54         3.76 o
  -4   9   7         74.39         88.62         2.98 o
  -3   9   7         19.21         17.21         1.71 o
  -2   9   7          4.60          1.60         1.16 o
  -1   9   7          3.20          3.85         1.40 o
   0   9   7         12.07          9.88         1.75 o
  -5  10   7          7.14          3.21         2.08 o
  -4  10   7          8.25          5.87         1.67 o
  -3  10   7         21.31         19.29         1.95 o
  -3 -10   8          4.92          4.03         2.49 o
  -2 -10   8         74.05         76.39         4.03 o
  -1 -10   8          2.49         -0.44         1.38 o
   0 -10   8          3.23          0.81         1.39 o
   1 -10   8         65.70         71.24         3.07 o
   2 -10   8         98.44        113.12         3.77 o
   3 -10   8          4.05          8.79         1.52 o
  -4  -9   8          0.01         -0.58         1.15 o
  -3  -9   8         14.70         13.55         1.85 o
  -2  -9   8         11.33         10.72         1.54 o
  -1  -9   8          2.77          2.62         1.08 o
   0  -9   8         19.55         18.36         1.88 o
   1  -9   8          0.24         -0.20         1.32 o
   2  -9   8         10.91          6.23         1.55 o
   3  -9   8         29.76         32.63         2.37 o
   4  -9   8         55.42         65.58         2.86 o
  -6  -8   8          0.32         -0.56         1.45 o
  -5  -8   8        129.19        151.30         4.98 o
  -4  -8   8         24.29         21.63         2.04 o
  -3  -8   8         10.20          8.69         1.19 o
  -2  -8   8        218.93        220.94         3.60 o
  -1  -8   8          5.58          9.14         1.30 o
   0  -8   8        253.58        238.16         3.93 o
   1  -8   8          9.63         12.57         1.83 o
   2  -8   8        140.63        143.46         3.49 o
   3  -8   8         17.23         12.56         1.64 o
   4  -8   8         16.90         20.10         1.76 o
   5  -8   8        126.82        140.58         3.97 o
  -7  -7   8         12.46         12.57         2.07 o
  -6  -7   8         98.25        101.81         4.07 o
  -5  -7   8         18.07         17.78         1.92 o
  -4  -7   8         31.55         31.37         2.16 o
  -3  -7   8        123.58        123.23         2.92 o
  -2  -7   8         93.26         96.37         3.34 o
  -1  -7   8        304.60        296.24         4.02 o
   0  -7   8         49.19         59.23         1.93 o
   1  -7   8         24.90         15.06         1.09 o
   2  -7   8          1.78         -0.48         0.95 o
   3  -7   8         11.68          5.38         1.15 o
   4  -7   8         63.61         64.90         2.45 o
   5  -7   8          0.17         -0.68         1.35 o
  -7  -6   8          0.86         -0.61         1.21 o
  -6  -6   8         95.95        108.27         2.94 o
  -5  -6   8          8.37          6.91         1.55 o
  -4  -6   8         34.89         36.06         3.03 o
  -3  -6   8         38.13         33.80         1.53 o
  -2  -6   8          1.57          0.33         0.66 o
  -1  -6   8         90.10         94.07         2.44 o
   0  -6   8          2.52          1.38         1.01 o
   1  -6   8        362.98        314.17         4.23 o
   2  -6   8         20.60         23.21         1.60 o
   3  -6   8         11.15         10.80         1.21 o
   4  -6   8          0.96         -0.43         1.24 o
   5  -6   8         50.70         52.36         2.79 o
   6  -6   8          8.94          5.61         1.58 o
  -8  -5   8         11.58         10.76         1.55 o
  -7  -5   8         26.04         26.49         2.61 o
  -6  -5   8          7.17          7.53         1.25 o
  -5  -5   8         83.65         89.65         3.43 o
  -4  -5   8        845.77        850.45         7.61 o
  -3  -5   8          2.95          2.16         0.68 o
  -2  -5   8         80.81         79.28         1.71 o
  -1  -5   8        285.45        287.89         3.83 o
   0  -5   8        264.44        271.32         3.40 o
   1  -5   8          0.10         -0.14         0.28 o
   2  -5   8          3.10          1.23         0.87 o
   3  -5   8        102.03        103.07         2.59 o
   4  -5   8          8.79          9.86         1.24 o
   5  -5   8          0.99          1.20         1.17 o
   6  -5   8          4.17          2.05         1.28 o
  -9  -4   8         82.58         84.65         2.89 o
  -8  -4   8          0.04          0.85         1.02 o
  -7  -4   8        133.66        124.05         2.86 o
  -6  -4   8        153.92        159.60         2.92 o
  -5  -4   8         60.48         60.83         2.66 o
  -4  -4   8         39.40         38.73         1.86 o
  -3  -4   8         43.63         45.65         1.47 o
  -2  -4   8         14.57         12.33         0.99 o
  -1  -4   8        341.11        345.06         3.56 o
   0  -4   8         39.30         39.79         1.79 o
   1  -4   8          0.36         -0.24         0.47 o
   2  -4   8         27.60         30.72         1.51 o
   3  -4   8         25.81         25.35         1.39 o
   4  -4   8         41.05         40.96         1.99 o
   5  -4   8          5.35          4.48         1.35 o
   6  -4   8         28.31         31.82         3.63 o
  -9  -3   8         42.96         39.35         2.71 o
  -8  -3   8          0.04         -0.51         1.79 o
  -7  -3   8        118.30        116.43         2.37 o
  -6  -3   8         20.61         20.53         1.20 o
  -5  -3   8        108.61        110.16         2.29 o
  -4  -3   8       1159.81       1162.60        11.43 o
  -3  -3   8          0.10         -0.05         0.52 o
  -2  -3   8        325.09        312.74         3.56 o
  -1  -3   8        278.88        279.14         3.26 o
   0  -3   8         47.90         39.40         1.38 o
   1  -3   8          0.14         -0.26         0.53 o
   2  -3   8        155.53        145.82         2.52 o
   3  -3   8         14.21         12.98         1.04 o
   4  -3   8          0.25          0.10         0.78 o
   5  -3   8          0.00         -0.56         1.13 o
   6  -3   8          6.21          7.57         1.40 o
  -9  -2   8         21.98         22.19         2.35 o
  -8  -2   8        104.81        103.82         3.35 o
  -7  -2   8         25.68         20.49         1.48 o
  -6  -2   8         77.53         77.23         2.08 o
  -5  -2   8         42.76         38.74         1.75 o
  -4  -2   8          0.24          0.93         0.41 o
  -3  -2   8        218.17        214.57         3.19 o
  -2  -2   8        137.83        133.64         2.31 o
  -1  -2   8         83.43         75.52         1.57 o
   0  -2   8         30.89         40.05         1.28 o
   1  -2   8        608.09        599.54         4.77 o
   2  -2   8        145.82        153.83         2.16 o
   3  -2   8          7.96          9.53         0.79 o
   4  -2   8          3.06          2.76         0.77 o
   5  -2   8         25.19         19.78         1.56 o
   6  -2   8          2.50          2.10         1.15 o
 -10  -1   8          1.73          1.65         1.24 o
  -9  -1   8          8.89          6.60         1.41 o
  -8  -1   8          7.00          6.40         1.13 o
  -7  -1   8         56.61         56.72         1.96 o
  -6  -1   8         33.91         33.32         1.68 o
  -5  -1   8         21.62         22.50         1.38 o
  -4  -1   8         45.12         47.52         1.26 o
  -3  -1   8          0.20         -0.25         0.51 o
  -2  -1   8         24.34         22.36         0.94 o
  -1  -1   8         27.98         29.59         1.13 o
   0  -1   8        237.72        233.15         2.54 o
   1  -1   8        461.04        465.52         3.59 o
   2  -1   8         12.23         14.50         0.79 o
   3  -1   8        478.96        479.77         4.52 o
   4  -1   8        171.39        182.94         3.38 o
   5  -1   8         41.83         38.05         2.14 o
   6  -1   8          3.74          4.86         1.24 o
 -10   0   8         33.19         32.39         2.20 o
  -9   0   8         64.24         74.61         3.03 o
  -8   0   8          9.05          5.42         1.14 o
  -7   0   8          7.11          6.18         1.03 o
  -6   0   8        135.16        135.26         2.71 o
  -5   0   8          0.22         -0.42         0.85 o
  -4   0   8        170.22        174.09         2.54 o
  -3   0   8        231.36        243.45         3.51 o
  -2   0   8         52.64         51.03         1.69 o
  -1   0   8        134.95        134.05         1.97 o
   0   0   8          0.72         -0.14         0.45 o
   1   0   8         88.34         86.37         1.52 o
   2   0   8         64.88         61.97         1.42 o
   3   0   8          0.72          0.51         0.71 o
   4   0   8         33.47         28.89         1.58 o
   5   0   8          0.79          0.04         0.87 o
   6   0   8          5.75          8.37         1.20 o
 -10   1   8          3.96          2.17         1.28 o
  -9   1   8          3.69          3.20         1.30 o
  -8   1   8         33.82         30.60         2.56 o
  -7   1   8         13.33         10.97         1.22 o
  -6   1   8        101.09        107.19         3.27 o
  -5   1   8          0.07         -0.21         0.42 o
  -4   1   8         61.01         54.48         1.46 o
  -3   1   8          4.14          5.57         0.97 o
  -2   1   8        366.77        383.32         4.86 o
  -1   1   8          8.40          6.94         0.71 o
   0   1   8         84.32         79.11         1.49 o
   1   1   8        149.87        147.40         2.06 o
   2   1   8         25.58         27.31         1.10 o
   3   1   8         17.18         18.14         1.11 o
   4   1   8          8.01          9.45         1.22 o
   5   1   8          0.03         -0.44         0.88 o
   6   1   8          0.39          0.57         1.41 o
 -10   2   8          4.15          2.93         1.33 o
  -9   2   8         16.04         19.19         1.81 o
  -8   2   8          0.34         -0.50         1.00 o
  -7   2   8         85.55         84.23         2.61 o
  -6   2   8        174.22        182.76         2.35 o
  -5   2   8         54.21         53.79         1.53 o
  -4   2   8        151.07        157.67         2.41 o
  -3   2   8         10.67         11.34         0.86 o
  -2   2   8        240.16        242.86         3.21 o
  -1   2   8         79.64         77.79         1.60 o
   0   2   8        112.01        114.22         1.92 o
   1   2   8        101.59        105.29         1.79 o
   2   2   8        132.44        136.79         2.12 o
   3   2   8          0.53          0.11         1.02 o
   4   2   8          4.07          1.58         1.12 o
   5   2   8          1.39          1.27         1.12 o
 -10   3   8          0.29          0.63         1.40 o
  -9   3   8         10.57          9.91         1.56 o
  -8   3   8         56.86         64.15         2.15 o
  -7   3   8          5.98          7.06         1.09 o
  -6   3   8        132.14        136.06         2.14 o
  -5   3   8         19.14         17.09         0.98 o
  -4   3   8         45.30         41.06         1.38 o
  -3   3   8          0.11          0.54         0.66 o
  -2   3   8         44.37         51.21         1.39 o
  -1   3   8         18.79         20.54         1.00 o
   0   3   8          2.41          2.99         0.61 o
   1   3   8         84.79         93.23         1.82 o
   2   3   8         22.62         23.14         1.36 o
   3   3   8          2.21          1.20         1.02 o
   4   3   8         39.30         37.83         2.66 o
   5   3   8          0.12         -0.52         1.04 o
 -10   4   8          3.85          4.34         1.50 o
  -9   4   8         62.42         74.73         2.61 o
  -8   4   8          0.58          0.81         0.98 o
  -7   4   8          2.57          2.23         1.16 o
  -6   4   8         67.19         69.67         1.67 o
  -5   4   8          1.54          0.87         0.69 o
  -4   4   8          0.09         -0.36         0.72 o
  -3   4   8         14.23         13.51         0.87 o
  -2   4   8        166.11        169.45         2.40 o
  -1   4   8         36.44         30.12         1.42 o
   0   4   8         78.16         78.25         2.06 o
   1   4   8         34.48         35.07         1.76 o
   2   4   8          7.63          2.15         1.21 o
   3   4   8          0.49         -0.47         1.18 o
   4   4   8         12.58         13.39         1.69 o
  -9   5   8         16.47         20.00         1.88 o
  -8   5   8          2.10          3.02         1.32 o
  -7   5   8          8.35          8.03         1.45 o
  -6   5   8        131.40        140.75         3.36 o
  -5   5   8        153.50        160.93         2.83 o
  -4   5   8          1.20          1.06         0.81 o
  -3   5   8          0.76         -0.31         0.62 o
  -2   5   8          0.60         -0.29         0.59 o
  -1   5   8          4.55          3.36         0.99 o
   0   5   8          4.19          1.40         1.00 o
   1   5   8          7.30          4.10         1.12 o
   2   5   8          1.28          0.71         1.43 o
   3   5   8          0.09         -0.58         1.16 o
  -9   6   8         14.17         16.67         1.90 o
  -8   6   8         62.92         70.38         3.14 o
  -7   6   8          3.04          3.21         1.37 o
  -6   6   8        250.98        275.35         4.76 o
  -5   6   8         39.43         41.81         1.85 o
  -4   6   8          3.47          4.50         0.96 o
  -3   6   8         75.39         75.75         1.84 o
  -2   6   8          0.30         -0.44         0.87 o
  -1   6   8          7.33          9.59         1.21 o
   0   6   8          9.58          9.56         1.24 o
   1   6   8         43.36         45.25         5.00 o
   2   6   8          7.91         10.80         1.62 o
   3   6   8          3.56          1.75         1.63 o
  -8   7   8          2.42          1.96         1.49 o
  -7   7   8          2.07          2.21         1.33 o
  -6   7   8        127.89        146.88         3.77 o
  -5   7   8         41.23         38.27         2.10 o
  -4   7   8        238.66        246.57         4.25 o
  -3   7   8          4.61          6.34         1.10 o
  -2   7   8          8.71          7.62         1.24 o
  -1   7   8         16.13         15.66         1.52 o
   0   7   8         18.88         16.94         1.80 o
   1   7   8         13.11         15.73         2.31 o
   2   7   8          1.80          2.20         2.09 o
  -8   8   8          0.18         -0.73         1.45 o
  -7   8   8          0.71          0.04         1.43 o
  -6   8   8         26.28         23.92         2.68 o
  -5   8   8         90.46        107.52         4.14 o
  -4   8   8         81.73         90.40         3.01 o
  -3   8   8          0.15          0.10         1.06 o
  -2   8   8         12.49          8.65         1.32 o
  -1   8   8          6.27          5.04         1.38 o
   0   8   8          0.08         -0.86         1.71 o
  -6   9   8         12.42         10.65         2.19 o
  -5   9   8        111.97        130.99         6.05 o
  -4   9   8          0.62          0.02         2.00 o
  -3   9   8         38.65         32.48         2.29 o
  -2   9   8          0.09         -0.29         1.26 o
  -1 -10   9         65.95         70.68         3.57 o
   0 -10   9         22.01         23.78         2.23 o
   1 -10   9         28.95         30.94         2.47 o
  -4  -9   9         52.92         64.99         3.90 o
  -3  -9   9          4.92          3.59         1.87 o
  -2  -9   9         31.19         28.04         2.67 o
  -1  -9   9         12.71          7.88         1.40 o
   0  -9   9          8.68         11.84         1.69 o
   1  -9   9         51.16         47.23         2.99 o
   2  -9   9         19.70         23.77         2.18 o
   3  -9   9          7.58          8.36         1.82 o
  -5  -8   9          1.53          0.83         1.74 o
  -4  -8   9          2.58          2.01         1.65 o
  -3  -8   9          4.75          2.75         1.50 o
  -2  -8   9         11.12         11.63         1.42 o
  -1  -8   9        122.60        127.06         2.85 o
   0  -8   9          4.78          4.15         1.34 o
   1  -8   9          3.34          1.93         1.35 o
   2  -8   9         86.48         94.81         3.13 o
   3  -8   9         62.06         65.29         3.46 o
   4  -8   9          0.01         -0.70         1.41 o
  -6  -7   9         39.20         41.42         3.25 o
  -5  -7   9         52.89         55.82         4.26 o
  -4  -7   9         98.25        106.08         3.82 o
  -3  -7   9          1.57          1.89         1.29 o
  -2  -7   9          0.08         -0.59         1.19 o
  -1  -7   9         74.90         74.66         2.40 o
   0  -7   9          4.02          6.36         0.93 o
   1  -7   9        166.94        157.61         3.48 o
   2  -7   9          0.06         -0.51         1.03 o
   3  -7   9         55.30         57.92         3.57 o
   4  -7   9         32.72         27.52         2.15 o
  -7  -6   9          0.24         -0.43         1.42 o
  -6  -6   9          3.25          1.42         1.44 o
  -5  -6   9         39.23         39.81         3.05 o
  -4  -6   9        411.23        428.61         5.39 o
  -3  -6   9          6.88          6.60         1.15 o
  -2  -6   9         33.25         32.96         2.70 o
  -1  -6   9          0.80         -0.39         0.79 o
   0  -6   9         29.52         20.12         1.60 o
   1  -6   9         42.22         29.23         1.76 o
   2  -6   9          4.86          8.58         1.18 o
   3  -6   9         37.79         31.70         1.92 o
   4  -6   9         32.74         31.52         2.27 o
   5  -6   9          1.42          1.43         1.48 o
  -8  -5   9         20.89         22.40         2.42 o
  -7  -5   9         11.08         14.09         1.88 o
  -6  -5   9         25.69         26.72         1.74 o
  -5  -5   9        121.57        121.21         3.57 o
  -4  -5   9         60.87         61.17         1.89 o
  -3  -5   9        442.90        455.01         4.79 o
  -2  -5   9        314.23        318.56         4.18 o
  -1  -5   9         15.17         13.53         1.03 o
   0  -5   9        305.35        277.83         3.59 o
   1  -5   9         67.59         66.22         2.84 o
   2  -5   9          9.20          5.16         1.13 o
   3  -5   9          0.51         -0.20         0.92 o
   4  -5   9          6.82         10.77         1.60 o
   5  -5   9         23.48         25.94         2.00 o
  -8  -4   9          0.30         -0.71         1.43 o
  -7  -4   9          0.12         -0.53         1.06 o
  -6  -4   9         44.23         45.13         2.29 o
  -5  -4   9          9.21         11.26         1.59 o
  -4  -4   9         10.48          9.97         1.62 o
  -3  -4   9       1456.81       1480.69        11.76 o
  -2  -4   9          0.37         -0.35         0.69 o
  -1  -4   9         12.98          9.62         0.86 o
   0  -4   9          0.08         -0.32         0.68 o
   1  -4   9         53.12         37.02         1.42 o
   2  -4   9         92.21         80.50         2.38 o
   3  -4   9         45.79         48.81         3.02 o
   4  -4   9          3.93          4.52         1.21 o
   5  -4   9          0.44         -0.40         1.13 o
  -9  -3   9         13.72         14.45         2.56 o
  -8  -3   9         52.52         42.49         3.47 o
  -7  -3   9          4.45          5.61         1.20 o
  -6  -3   9         24.54         26.84         1.95 o
  -5  -3   9         38.85         37.99         1.81 o
  -4  -3   9        178.02        179.41         2.82 o
  -3  -3   9       1334.99       1361.95        10.93 o
  -2  -3   9          9.80          9.03         0.89 o
  -1  -3   9        298.58        307.75         3.68 o
   0  -3   9        227.42        221.88         2.94 o
   1  -3   9         26.81         27.39         1.49 o
   2  -3   9          4.93          4.77         0.95 o
   3  -3   9          8.96          6.10         1.06 o
   4  -3   9         35.42         34.01         2.09 o
   5  -3   9         87.52         95.95         3.97 o
  -9  -2   9          4.30          4.43         1.41 o
  -8  -2   9        154.17        152.36         4.00 o
  -7  -2   9          0.35         -0.40         0.90 o
  -6  -2   9        236.27        225.51         3.95 o
  -5  -2   9        187.76        187.24         3.55 o
  -4  -2   9          3.31          3.38         0.64 o
  -3  -2   9          6.52          5.22         0.86 o
  -2  -2   9         15.99         14.82         0.97 o
  -1  -2   9        823.68        823.84         6.26 o
   0  -2   9          2.01          1.25         0.67 o
   1  -2   9         86.32         81.60         1.83 o
   2  -2   9         20.22         19.77         1.02 o
   3  -2   9        213.03        202.54         2.88 o
   4  -2   9          2.96          5.45         1.20 o
   5  -2   9          0.98          1.37         1.21 o
  -9  -1   9         10.75          7.05         1.54 o
  -8  -1   9          0.21         -0.57         1.13 o
  -7  -1   9         40.95         33.89         2.42 o
  -6  -1   9        113.75        109.02         2.85 o
  -5  -1   9          0.79          0.26         0.90 o
  -4  -1   9         57.77         58.73         2.30 o
  -3  -1   9        353.80        366.35         4.56 o
  -2  -1   9         31.74         35.37         1.65 o
  -1  -1   9         64.93         60.60         1.52 o
   0  -1   9         78.13         80.27         1.75 o
   1  -1   9        316.87        312.35         3.15 o
   2  -1   9          0.00          0.42         0.58 o
   3  -1   9          0.05          0.27         0.66 o
   4  -1   9         20.03         18.94         1.54 o
   5  -1   9          0.33         -0.42         1.13 o
 -10   0   9          1.36         -0.35         1.78 o
  -9   0   9          5.62          5.14         1.47 o
  -8   0   9          3.36          0.51         1.10 o
  -7   0   9         23.25         17.37         1.50 o
  -6   0   9         66.58         73.65         2.45 o
  -5   0   9         61.35         61.84         2.28 o
  -4   0   9         26.02         28.54         1.45 o
  -3   0   9          0.17          1.75         0.99 o
  -2   0   9        100.70        101.12         2.57 o
  -1   0   9        106.55        117.24         2.22 o
   0   0   9          8.12          8.66         0.90 o
   1   0   9        144.08        149.16         2.28 o
   2   0   9        105.59        105.20         2.02 o
   3   0   9         14.64         15.45         1.14 o
   4   0   9          0.04         -0.46         0.93 o
   5   0   9          1.45          0.52         1.02 o
 -10   1   9         27.36         28.45         2.26 o
  -9   1   9         37.18         32.22         2.29 o
  -8   1   9          0.36          0.45         1.05 o
  -7   1   9          9.33          8.28         1.28 o
  -6   1   9          8.48          7.77         1.20 o
  -5   1   9          3.39          1.42         0.61 o
  -4   1   9          7.32          7.48         1.04 o
  -3   1   9         91.02         85.46         2.33 o
  -2   1   9         22.37         24.94         1.91 o
  -1   1   9        103.30        111.39         2.01 o
   0   1   9         58.34         55.78         1.50 o
   1   1   9         10.33         12.69         0.92 o
   2   1   9         40.05         41.74         1.78 o
   3   1   9         12.12         15.65         1.30 o
   4   1   9         15.79         14.76         2.04 o
   5   1   9          0.15         -0.53         1.07 o
 -10   2   9          9.26         11.29         1.84 o
  -9   2   9          9.70         11.03         1.62 o
  -8   2   9        120.02        134.01         3.37 o
  -7   2   9         17.00         12.00         1.34 o
  -6   2   9         69.72         64.20         1.55 o
  -5   2   9         51.19         41.67         1.51 o
  -4   2   9         22.91         20.34         1.14 o
  -3   2   9         14.64         11.81         1.01 o
  -2   2   9          0.34         -0.01         0.55 o
  -1   2   9        157.68        150.76         2.29 o
   0   2   9          4.99          4.15         0.77 o
   1   2   9         75.36         76.57         1.79 o
   2   2   9         40.64         40.25         1.77 o
   3   2   9          1.56          2.21         1.05 o
   4   2   9         17.49         13.98         1.56 o
 -10   3   9          8.85          9.80         1.78 o
  -9   3   9          0.38          0.28         1.40 o
  -8   3   9         10.55         12.54         1.69 o
  -7   3   9         20.62         17.25         1.71 o
  -6   3   9         25.39         20.62         1.38 o
  -5   3   9          0.16         -0.36         0.71 o
  -4   3   9        123.59        127.25         2.43 o
  -3   3   9         29.23         24.33         1.37 o
  -2   3   9          8.58          9.70         0.93 o
  -1   3   9          4.77          4.34         0.77 o
   0   3   9         77.31         71.38         2.05 o
   1   3   9          2.09          1.40         0.89 o
   2   3   9          6.39          6.78         1.22 o
   3   3   9         17.05         13.40         1.40 o
   4   3   9          3.07          1.98         1.30 o
  -9   4   9         11.36         13.66         1.85 o
  -8   4   9          0.22          0.25         1.22 o
  -7   4   9         78.88         84.79         2.83 o
  -6   4   9         49.71         47.60         1.87 o
  -5   4   9        168.77        174.99         3.24 o
  -4   4   9         11.25          8.59         1.05 o
  -3   4   9         95.77         96.34         2.39 o
  -2   4   9        142.94        152.36         2.51 o
  -1   4   9        115.35        135.74         2.70 o
   0   4   9         20.46         24.01         1.49 o
   1   4   9          3.00          3.64         1.02 o
   2   4   9          2.44          1.44         1.24 o
   3   4   9         30.44         31.05         2.49 o
  -9   5   9          3.27          7.39         1.76 o
  -8   5   9        103.63        115.32         3.73 o
  -7   5   9         32.81         34.23         3.62 o
  -6   5   9          0.17         -0.51         1.03 o
  -5   5   9         41.31         37.47         1.69 o
  -4   5   9          1.75          0.46         0.87 o
  -3   5   9          4.46          2.27         0.90 o
  -2   5   9         20.69         20.95         1.36 o
  -1   5   9          7.58          7.54         1.12 o
   0   5   9          1.08         -0.37         1.01 o
   1   5   9          5.80          2.30         1.32 o
   2   5   9          0.01         -0.67         1.34 o
   3   5   9          5.48          3.60         1.59 o
  -9   6   9          1.19          0.20         1.35 o
  -8   6   9         90.65        104.64         3.80 o
  -7   6   9          7.52          8.55         1.67 o
  -6   6   9          1.21          0.64         1.12 o
  -5   6   9          0.03         -0.38         0.83 o
  -4   6   9          9.68          6.39         1.09 o
  -3   6   9         14.31         15.00         1.51 o
  -2   6   9          0.02         -0.42         0.84 o
  -1   6   9          0.58         -0.52         1.05 o
   0   6   9          4.02          1.76         1.16 o
   1   6   9          0.88         -0.66         1.31 o
   2   6   9          2.75         -0.84         1.68 o
  -8   7   9         18.75         17.81         2.05 o
  -7   7   9         31.45         35.47         2.60 o
  -6   7   9         17.86         13.32         1.65 o
  -5   7   9         26.08         21.27         1.79 o
  -4   7   9         17.59         15.61         1.53 o
  -3   7   9          9.53          9.89         1.51 o
  -2   7   9          0.46         -0.49         0.98 o
  -1   7   9          5.57          6.10         1.31 o
   0   7   9         68.62         82.25         4.80 o
  -7   8   9         20.83         20.08         2.87 o
  -6   8   9         10.03          6.44         1.79 o
  -5   8   9         53.17         61.21         4.33 o
  -4   8   9          0.42          0.04         1.20 o
  -3   8   9          0.42         -0.58         1.16 o
  -2   8   9         18.82         21.52         1.82 o
  -1   8   9          0.82          0.98         1.30 o
  -3  -9  10         46.86         57.34         4.79 o
  -2  -9  10         49.89         46.54         4.45 o
  -1  -9  10         20.98         20.50         2.20 o
   0  -9  10         31.30         26.15         2.22 o
   1  -9  10         32.85         32.19         2.48 o
  -4  -8  10          6.65          2.52         3.90 o
  -3  -8  10         15.33         12.72         2.45 o
  -2  -8  10          6.03          3.63         1.11 o
  -1  -8  10         20.35         17.62         2.13 o
   0  -8  10         70.56         75.77         2.86 o
   1  -8  10          9.51          7.84         1.55 o
   2  -8  10          1.18         -0.66         1.31 o
   3  -8  10         55.61         63.03         3.60 o
  -6  -7  10         32.71         36.37         3.32 o
  -5  -7  10         23.85         24.80         2.21 o
  -4  -7  10          9.61          7.49         2.35 o
  -3  -7  10         16.28         15.34         1.72 o
  -2  -7  10          2.37          0.71         1.37 o
  -1  -7  10         49.78         46.02         2.98 o
   0  -7  10         63.72         71.78         5.14 o
   1  -7  10          7.09          6.03         1.29 o
   2  -7  10         93.98         97.93         2.92 o
   3  -7  10          1.05          0.44         1.25 o
  -7  -6  10          2.54         -0.19         2.62 o
  -6  -6  10          2.18          2.89         1.29 o
  -5  -6  10         84.23         90.21         3.39 o
  -4  -6  10          1.13         -0.49         0.98 o
  -3  -6  10          8.21          6.96         1.20 o
  -2  -6  10         85.80         84.75         3.12 o
  -1  -6  10         27.98         30.08         2.61 o
   0  -6  10         57.20         53.50         2.14 o
   1  -6  10         10.64         11.36         1.47 o
   2  -6  10          1.96         -0.24         1.09 o
   3  -6  10         17.59         20.68         1.71 o
   4  -6  10          3.59          3.61         1.53 o
  -7  -5  10          0.09         -0.78         1.57 o
  -6  -5  10         28.97         30.68         2.52 o
  -5  -5  10         23.96         27.98         2.23 o
  -4  -5  10         21.31         22.61         1.73 o
  -3  -5  10        194.56        191.47         3.47 o
  -2  -5  10         21.53         18.91         1.62 o
  -1  -5  10         66.60         65.19         2.09 o
   0  -5  10         40.51         41.31         2.59 o
   1  -5  10         15.11         18.15         1.43 o
   2  -5  10        213.89        195.31         3.67 o
   3  -5  10          0.87          1.10         1.12 o
   4  -5  10          3.40          1.71         1.18 o
  -8  -4  10         12.50         10.05         1.89 o
  -7  -4  10          0.18         -0.59         1.17 o
  -6  -4  10          0.86         -0.39         1.19 o
  -5  -4  10         89.32         90.04         3.16 o
  -4  -4  10          0.09         -0.38         0.75 o
  -3  -4  10        164.94        156.92         2.94 o
  -2  -4  10         99.39        101.30         2.47 o
  -1  -4  10          0.12         -0.36         0.72 o
   0  -4  10         25.18         25.88         1.38 o
   1  -4  10         29.98         20.67         1.41 o
   2  -4  10          0.21         -0.42         0.88 o
   3  -4  10         47.62         52.28         3.01 o
   4  -4  10         11.94         12.29         1.55 o
  -8  -3  10          2.35          0.86         1.42 o
  -7  -3  10         19.80         20.72         1.74 o
  -6  -3  10        138.11        143.25         3.30 o
  -5  -3  10         33.27         35.47         2.05 o
  -4  -3  10         54.51         55.51         2.34 o
  -3  -3  10         12.36         13.29         1.13 o
  -2  -3  10        149.47        147.02         3.73 o
  -1  -3  10         50.42         37.72         1.39 o
   0  -3  10          0.50         -0.32         0.64 o
   1  -3  10          6.83          5.34         1.08 o
   2  -3  10        164.42        167.99         3.20 o
   3  -3  10          4.70          0.95         1.10 o
   4  -3  10          0.93         -0.03         1.27 o
   5  -3  10          1.83          1.27         1.36 o
  -9  -2  10         36.77         34.66         3.30 o
  -8  -2  10          0.15         -0.63         1.26 o
  -7  -2  10          3.77          4.37         1.28 o
  -6  -2  10         13.28         11.60         1.45 o
  -5  -2  10        210.15        217.39         3.74 o
  -4  -2  10        695.77        714.33         6.55 o
  -3  -2  10        120.51        130.43         2.79 o
  -2  -2  10       1502.62       1500.47        11.64 o
  -1  -2  10        109.73         98.53         2.13 o
   0  -2  10         47.36         43.35         1.49 o
   1  -2  10          4.32          1.39         0.92 o
   2  -2  10         13.13          9.30         1.15 o
   3  -2  10         34.57         31.32         1.89 o
   4  -2  10          7.38          8.58         1.42 o
   5  -2  10          0.00         -0.57         1.13 o
  -9  -1  10         42.64         37.40         2.50 o
  -8  -1  10          1.81          0.90         1.14 o
  -7  -1  10          9.52          3.54         1.27 o
  -6  -1  10         74.52         64.31         2.36 o
  -5  -1  10         92.49        100.59         3.06 o
  -4  -1  10          0.89         -0.54         1.08 o
  -3  -1  10         39.97         30.99         1.58 o
  -2  -1  10       1153.78       1169.69         9.78 o
  -1  -1  10         37.93         39.53         2.26 o
   0  -1  10        187.59        198.36         4.63 o
   1  -1  10         33.79         34.17         1.48 o
   2  -1  10          0.10         -0.35         0.70 o
   3  -1  10          0.56         -0.15         0.89 o
   4  -1  10         11.72          8.90         1.29 o
  -9   0  10          1.13          0.49         1.48 o
  -8   0  10          2.57          0.02         1.13 o
  -7   0  10        324.07        320.29         5.11 o
  -6   0  10         48.47         43.62         2.62 o
  -5   0  10         80.63         67.67         1.76 o
  -4   0  10         35.47         31.53         1.33 o
  -3   0  10          3.64          1.16         0.85 o
  -2   0  10          9.82         10.33         1.34 o
  -1   0  10        125.95        129.98         2.64 o
   0   0  10        129.32        130.88         2.31 o
   1   0  10          6.11          9.20         1.02 o
   2   0  10         77.64         79.80         2.14 o
   3   0  10         12.12          9.84         1.26 o
   4   0  10          0.87          1.59         1.12 o
  -9   1  10         21.10         15.75         1.95 o
  -8   1  10         86.22         87.06         2.89 o
  -7   1  10         32.89         28.61         2.06 o
  -6   1  10          0.58         -0.47         0.97 o
  -5   1  10         45.02         37.62         3.31 o
  -4   1  10          3.23          3.31         0.97 o
  -3   1  10          7.49          5.37         1.17 o
  -2   1  10        226.46        230.76         4.01 o
  -1   1  10        271.27        274.80         3.48 o
   0   1  10         10.62         11.91         1.08 o
   1   1  10          8.24          5.27         0.96 o
   2   1  10         42.90         36.86         2.19 o
   3   1  10         17.51         20.88         1.67 o
   4   1  10          1.06          2.52         1.11 o
  -9   2  10         12.44         10.78         1.77 o
  -8   2  10          3.37          1.31         1.14 o
  -7   2  10         67.64         65.33         2.44 o
  -6   2  10         91.86         79.78         2.45 o
  -5   2  10         13.64         11.62         1.24 o
  -4   2  10         29.14         27.25         1.57 o
  -3   2  10          0.77         -0.40         1.06 o
  -2   2  10          1.05         -0.38         0.76 o
  -1   2  10        114.47        118.90         2.39 o
   0   2  10        454.75        490.02         5.31 o
   1   2  10          6.32          4.78         1.03 o
   2   2  10          9.92         11.40         1.28 o
   3   2  10          1.81         -0.61         1.22 o
  -9   3  10         15.53         18.18         2.10 o
  -8   3  10         10.81          8.63         1.73 o
  -7   3  10         51.21         61.40         2.73 o
  -6   3  10          0.86         -0.44         0.89 o
  -5   3  10        100.37        102.93         2.72 o
  -4   3  10         97.59         95.56         2.66 o
  -3   3  10          0.01         -0.35         0.84 o
  -2   3  10         16.80         17.70         1.38 o
  -1   3  10         40.34         45.84         1.87 o
   0   3  10          2.03          4.80         1.17 o
   1   3  10         47.34         43.40         2.52 o
   2   3  10          0.07         -0.54         1.09 o
   3   3  10          1.32         -0.59         1.17 o
  -9   4  10         55.56         68.54         3.97 o
  -8   4  10         12.31          8.27         1.63 o
  -7   4  10          0.67         -0.01         1.08 o
  -6   4  10          0.21         -0.47         0.94 o
  -5   4  10         57.88         54.63         2.13 o
  -4   4  10         24.12         22.98         1.43 o
  -3   4  10          0.27          0.74         0.97 o
  -2   4  10        103.38        106.64         2.69 o
  -1   4  10          1.82          1.35         0.95 o
   0   4  10          8.31          7.69         1.19 o
   1   4  10          8.74          6.65         1.41 o
   2   4  10          1.82         -0.05         1.22 o
  -8   5  10         36.40         28.59         2.55 o
  -7   5  10         16.26         14.54         1.90 o
  -6   5  10          2.16          0.67         1.28 o
  -5   5  10         22.00         20.67         1.46 o
  -4   5  10         65.08         63.74         2.20 o
  -3   5  10          0.38         -0.32         1.07 o
  -2   5  10         19.07         19.98         1.73 o
  -1   5  10         69.10         69.77         2.30 o
   0   5  10          1.54         -0.51         1.02 o
   1   5  10          6.33          5.42         1.66 o
  -8   6  10         45.31         50.74         3.73 o
  -7   6  10          9.76          7.25         1.62 o
  -6   6  10         27.78         23.67         2.14 o
  -5   6  10          0.96          0.21         1.04 o
  -4   6  10          0.92         -0.12         1.08 o
  -3   6  10          3.26          5.48         1.37 o
  -2   6  10          0.08         -0.58         1.16 o
  -1   6  10         10.03          8.84         1.35 o
   0   6  10          3.88          3.53         1.46 o
  -7   7  10          7.68          9.57         2.23 o
  -6   7  10          7.98          4.75         1.50 o
  -5   7  10          7.20          6.30         1.52 o
  -4   7  10          1.29          0.64         1.17 o
  -3   7  10         46.85         60.82         3.67 o
  -2   7  10         17.80         16.86         1.92 o
  -1   7  10          0.00          0.84         1.45 o
  -4   8  10          7.62          5.73         1.49 o
  -3  -8  11         19.15         18.99         4.09 o
  -2  -8  11          1.95          0.19         1.36 o
  -1  -8  11         32.40         31.40         2.54 o
   0  -8  11         63.40         56.39         3.50 o
   1  -8  11         16.94         16.66         1.86 o
  -5  -7  11          1.57          1.67         2.36 o
  -4  -7  11          6.38          6.16         2.78 o
  -3  -7  11         16.37         13.96         2.15 o
  -2  -7  11         65.43         65.92         3.19 o
  -1  -7  11         40.11         33.63         2.51 o
   0  -7  11         12.60          9.85         1.48 o
   1  -7  11        102.59        108.97         3.05 o
   2  -7  11         57.62         56.87         2.42 o
  -6  -6  11          0.07          0.95         1.48 o
  -5  -6  11         29.14         34.38         2.48 o
  -4  -6  11         13.97         16.14         2.59 o
  -3  -6  11         22.57         20.43         2.13 o
  -2  -6  11          4.14          2.09         1.55 o
  -1  -6  11          8.26          3.75         1.43 o
   0  -6  11         22.71         25.32         1.84 o
   1  -6  11          0.03          0.17         1.03 o
   2  -6  11          4.23          3.62         1.21 o
   3  -6  11         51.94         57.83         4.82 o
  -7  -5  11          0.00         -0.74         1.70 o
  -6  -5  11          6.59          3.83         1.44 o
  -5  -5  11         25.47         26.93         2.20 o
  -4  -5  11         22.54         22.66         1.98 o
  -3  -5  11          1.62          2.66         1.00 o
  -2  -5  11         20.89         20.36         1.70 o
  -1  -5  11         13.50         13.97         1.50 o
   0  -5  11         25.67         19.47         1.57 o
   1  -5  11         51.12         50.52         2.18 o
   2  -5  11          1.37          0.67         1.15 o
   3  -5  11         18.65         21.22         1.83 o
  -7  -4  11         11.47         14.10         2.78 o
  -6  -4  11         17.89         16.50         1.94 o
  -5  -4  11         37.10         34.59         3.10 o
  -4  -4  11         22.34         20.90         1.75 o
  -3  -4  11          8.18          6.43         1.05 o
  -2  -4  11          0.72         -0.39         0.77 o
  -1  -4  11         15.23         16.06         1.61 o
   0  -4  11        186.19        185.13         3.25 o
   1  -4  11         27.80         23.13         1.55 o
   2  -4  11          2.62          4.53         1.11 o
   3  -4  11         34.71         33.60         2.14 o
  -8  -3  11          5.39          1.36         1.84 o
  -7  -3  11          1.93          0.79         1.20 o
  -6  -3  11         82.72         93.21         3.16 o
  -5  -3  11          0.44          0.11         1.16 o
  -4  -3  11         94.62         97.94         2.34 o
  -3  -3  11         56.85         56.13         1.92 o
  -2  -3  11          4.17          3.45         1.07 o
  -1  -3  11          6.82          5.91         1.03 o
   0  -3  11         94.68         94.14         2.42 o
   1  -3  11          3.45          3.93         1.13 o
   2  -3  11          3.72          1.02         1.02 o
   3  -3  11         39.40         29.94         1.98 o
   4  -3  11          5.51          1.77         1.41 o
  -8  -2  11          8.34          5.73         1.77 o
  -7  -2  11         29.10         27.19         2.33 o
  -6  -2  11        115.48        129.28         3.44 o
  -5  -2  11          8.82         11.02         1.83 o
  -4  -2  11        227.24        235.72         3.86 o
  -3  -2  11          0.92          0.84         0.93 o
  -2  -2  11         15.50         12.28         1.25 o
  -1  -2  11         15.80         13.39         1.20 o
   0  -2  11         10.18          7.65         1.14 o
   1  -2  11          2.77          1.94         0.97 o
   2  -2  11          0.80          1.06         0.95 o
   3  -2  11          2.94          2.94         1.27 o
   4  -2  11          2.25         -0.16         1.35 o
  -9  -1  11          8.20          8.50         1.94 o
  -8  -1  11         18.06         12.96         1.72 o
  -7  -1  11          0.04         -0.15         1.18 o
  -6  -1  11         51.19         46.89         2.30 o
  -5  -1  11         83.97         78.72         3.07 o
  -4  -1  11         11.98         10.64         1.08 o
  -3  -1  11        196.12        202.94         3.42 o
  -2  -1  11          0.25          2.34         1.02 o
  -1  -1  11         73.85         68.91         2.04 o
   0  -1  11          5.46          4.44         1.02 o
   1  -1  11          3.65          3.43         1.01 o
   2  -1  11         21.66         24.40         1.71 o
   3  -1  11         13.88         14.77         1.73 o
  -9   0  11          0.51         -0.65         1.30 o
  -8   0  11         35.99         34.10         2.33 o
  -7   0  11          0.34         -0.10         1.10 o
  -6   0  11         14.82         21.45         1.88 o
  -5   0  11         69.78         62.58         2.50 o
  -4   0  11         19.80         18.12         1.37 o
  -3   0  11         45.70         47.95         1.97 o
  -2   0  11        196.39        204.45         6.04 o
  -1   0  11        577.16        587.91         9.18 o
   0   0  11          0.86          2.26         0.84 o
   1   0  11         36.46         41.80         1.97 o
   2   0  11          2.43          3.15         1.01 o
   3   0  11          0.02         -0.56         1.12 o
  -9   1  11         31.89         32.56         2.91 o
  -8   1  11         12.70         13.09         1.65 o
  -7   1  11          0.34          0.95         1.10 o
  -6   1  11        231.47        232.38         4.10 o
  -5   1  11          5.64          5.11         0.88 o
  -4   1  11         37.53         29.45         2.09 o
  -3   1  11         36.69         36.81         1.97 o
  -2   1  11         14.57         11.69         1.46 o
  -1   1  11         53.08         63.62         2.38 o
   0   1  11         25.29         24.35         1.54 o
   1   1  11         20.80         19.26         1.35 o
   2   1  11          0.72         -0.51         1.01 o
   3   1  11          1.37          3.41         1.19 o
  -9   2  11          3.41          5.72         1.64 o
  -8   2  11         64.16         73.24         3.53 o
  -7   2  11         75.79         76.83         2.60 o
  -6   2  11         12.57         11.63         1.44 o
  -5   2  11         25.26         21.47         1.71 o
  -4   2  11        119.32        114.12         2.96 o
  -3   2  11         36.08         31.16         1.94 o
  -2   2  11          0.04         -0.04         0.99 o
  -1   2  11         98.69        104.11         2.81 o
   0   2  11        229.64        247.81         3.81 o
   1   2  11         32.57         35.14         1.99 o
   2   2  11          0.38          0.14         1.23 o
  -9   3  11          1.02         -0.73         1.45 o
  -8   3  11          9.67          9.28         1.76 o
  -7   3  11         12.86         11.21         1.89 o
  -6   3  11         32.13         27.42         2.09 o
  -5   3  11         31.78         23.16         1.85 o
  -4   3  11         65.19         61.64         2.54 o
  -3   3  11          1.48          0.97         1.08 o
  -2   3  11         19.89         17.68         1.51 o
  -1   3  11        112.31        127.05         2.81 o
   0   3  11        142.82        144.35         3.94 o
   1   3  11         44.78         39.66         2.18 o
   2   3  11         10.42          6.53         1.51 o
  -8   4  11          2.73          2.97         1.43 o
  -7   4  11         26.86         23.66         1.95 o
  -6   4  11          4.43          1.88         1.18 o
  -5   4  11          7.04          4.09         1.25 o
  -4   4  11         10.29          9.62         1.26 o
  -3   4  11         31.94         31.24         1.98 o
  -2   4  11         32.20         30.57         2.07 o
  -1   4  11         12.06          9.99         1.28 o
   0   4  11          5.85          5.80         1.39 o
   1   4  11         88.78        106.50         3.17 o
  -8   5  11         38.30         42.33         3.89 o
  -7   5  11          1.78          1.32         1.42 o
  -6   5  11          5.60          2.97         1.34 o
  -5   5  11          2.08          3.56         1.31 o
  -4   5  11         14.76         11.34         1.43 o
  -3   5  11         14.94         13.33         1.66 o
  -2   5  11         33.74         37.72         3.20 o
  -1   5  11         34.66         34.30         1.89 o
   0   5  11          4.95          4.65         1.51 o
  -7   6  11          4.83          2.99         1.89 o
  -6   6  11          1.04          0.00         1.56 o
  -5   6  11         40.58         43.63         2.96 o
  -4   6  11         26.35         25.78         1.88 o
  -3   6  11         25.83         23.23         1.98 o
  -2   6  11         11.01          9.09         1.64 o
  -1   6  11          1.63         -0.86         1.71 o
  -4   7  11         28.07         33.36         2.29 o
  -3  -7  12          1.44         -0.71         3.66 o
  -2  -7  12         44.00         44.06         3.77 o
  -1  -7  12         49.89         58.85         3.06 o
   0  -7  12          9.26          6.14         1.83 o
  -5  -6  12          5.05          4.70         1.70 o
  -4  -6  12          0.76         -0.51         1.72 o
  -3  -6  12         38.59         39.05         5.24 o
  -2  -6  12          0.31         -0.61         1.22 o
  -1  -6  12          1.05         -0.63         1.25 o
   0  -6  12         47.33         56.70         2.90 o
   1  -6  12         50.68         61.00         3.65 o
  -6  -5  12         17.23         18.79         2.29 o
  -5  -5  12         64.58         69.58         3.04 o
  -4  -5  12         11.17         12.68         2.07 o
  -3  -5  12         29.08         27.10         2.69 o
  -2  -5  12         70.01         73.97         3.00 o
  -1  -5  12         27.84         26.96         2.32 o
   0  -5  12         56.56         61.29         4.04 o
   1  -5  12          8.74          5.82         1.31 o
   2  -5  12         26.59         33.62         2.68 o
  -7  -4  12          0.06         -0.69         1.37 o
  -6  -4  12          1.54         -0.64         1.27 o
  -5  -4  12          0.00         -0.02         1.17 o
  -4  -4  12          9.83          9.09         1.53 o
  -3  -4  12         59.79         67.53         3.70 o
  -2  -4  12         11.36          9.15         1.40 o
  -1  -4  12          0.59          0.64         1.27 o
   0  -4  12         29.55         30.63         1.67 o
   1  -4  12         31.01         24.93         2.35 o
   2  -4  12          5.90          5.33         1.43 o
  -7  -3  12         35.29         34.04         2.93 o
  -6  -3  12         26.13         22.88         2.08 o
  -5  -3  12          4.35          2.73         1.22 o
  -4  -3  12          8.49          5.48         1.40 o
  -3  -3  12         14.87         13.08         1.30 o
  -2  -3  12          3.33          2.58         1.04 o
  -1  -3  12          0.12         -0.47         0.94 o
   0  -3  12          0.20          0.79         1.01 o
   1  -3  12          4.30          3.35         1.15 o
   2  -3  12         50.37         54.81         3.30 o
  -8  -2  12         17.52         17.63         2.95 o
  -7  -2  12        112.61        116.06         3.52 o
  -6  -2  12         48.01         58.79         3.30 o
  -5  -2  12         88.41         86.20         2.95 o
  -4  -2  12         18.73         19.64         2.00 o
  -3  -2  12         24.06         18.70         1.46 o
  -2  -2  12          0.06         -0.45         0.91 o
  -1  -2  12         14.59         13.12         1.21 o
   0  -2  12          7.66          6.21         1.17 o
   1  -2  12         10.08          8.97         1.23 o
   2  -2  12          0.00         -0.12         1.16 o
  -8  -1  12         17.56         20.04         2.48 o
  -7  -1  12         16.90         14.79         1.77 o
  -6  -1  12         16.27         13.63         1.57 o
  -5  -1  12        166.76        184.65         4.15 o
  -4  -1  12         26.95         28.03         1.76 o
  -3  -1  12         68.14         57.76         3.35 o
  -2  -1  12         16.44         15.41         1.43 o
  -1  -1  12         95.84        100.64         2.43 o
   0  -1  12          1.14         -0.20         0.93 o
   1  -1  12          0.03         -0.15         0.93 o
   2  -1  12         28.76         32.82         2.09 o
  -8   0  12          0.34         -0.77         1.54 o
  -7   0  12         15.24         14.21         1.56 o
  -6   0  12          7.26          4.93         1.32 o
  -5   0  12          0.27         -0.65         1.30 o
  -4   0  12          7.52          7.43         1.10 o
  -3   0  12         18.85         20.70         2.02 o
  -2   0  12          5.42          4.51         1.08 o
  -1   0  12         84.91         96.91         2.70 o
   0   0  12          1.30          1.39         1.07 o
   1   0  12         11.77         14.51         1.41 o
   2   0  12          0.28         -0.40         1.12 o
  -8   1  12         36.16         35.43         2.52 o
  -7   1  12          7.05          8.91         1.43 o
  -6   1  12         15.71         19.00         1.76 o
  -5   1  12         30.17         30.35         2.34 o
  -4   1  12         15.97         15.26         1.30 o
  -3   1  12         41.96         37.74         2.63 o
  -2   1  12          2.76          3.12         1.19 o
  -1   1  12         12.58         13.23         1.58 o
   0   1  12         38.45         29.88         1.75 o
   1   1  12         42.16         52.06         2.41 o
   2   1  12         11.00          8.81         1.43 o
  -8   2  12         11.84          7.92         1.74 o
  -7   2  12         41.30         39.97         3.43 o
  -6   2  12          1.00         -0.04         1.09 o
  -5   2  12          1.19          3.33         1.13 o
  -4   2  12          5.70          5.02         1.22 o
  -3   2  12          3.62          2.76         1.31 o
  -2   2  12          2.13         -0.29         1.00 o
  -1   2  12         17.38         17.82         2.11 o
   0   2  12         69.89         85.10         2.73 o
   1   2  12          0.24          1.13         1.37 o
  -8   3  12         10.66         11.63         2.01 o
  -7   3  12         37.26         37.29         2.89 o
  -6   3  12         18.75         16.10         2.18 o
  -5   3  12         42.46         41.26         2.39 o
  -4   3  12         39.42         43.52         2.42 o
  -3   3  12         13.79         10.69         1.49 o
  -2   3  12         12.75          7.88         1.54 o
  -1   3  12          0.00          0.19         1.21 o
   0   3  12          7.03         11.62         1.61 o
  -7   4  12          0.46         -0.72         1.44 o
  -6   4  12         60.31         60.61         4.78 o
  -5   4  12         12.41         10.94         2.06 o
  -4   4  12          4.80          2.29         1.40 o
  -3   4  12         12.94         12.70         1.71 o
  -2   4  12          0.31          0.32         1.27 o
  -1   4  12          4.80          2.54         1.47 o
  -6   5  12          5.05          1.38         3.27 o
  -5   5  12          9.08          8.08         1.71 o
  -4   5  12         13.22          9.84         1.67 o
  -3   5  12         25.14         26.53         2.12 o
  -2   5  12         10.87          9.01         1.70 o
  -3  -6  13         22.53         22.95         3.28 o
  -2  -6  13         56.46         66.73         8.64 o
  -4  -5  13          9.11          8.85         2.06 o
  -3  -5  13         16.14         22.61         3.10 o
  -2  -5  13          4.13          2.97         1.28 o
  -1  -5  13          0.41         -0.52         1.03 o
   0  -5  13         45.11         62.08         2.87 o
  -5  -4  13          4.32          2.19         1.39 o
  -4  -4  13         26.87         24.35         2.55 o
  -3  -4  13         32.61         32.99         3.69 o
  -2  -4  13        125.37        144.04         3.55 o
  -1  -4  13          1.30         -0.59         1.18 o
   0  -4  13          0.04         -0.56         1.11 o
  -6  -3  13          6.20          6.07         1.64 o
  -5  -3  13          3.09          2.91         1.29 o
  -4  -3  13          7.05          7.45         1.51 o
  -3  -3  13         23.16         19.92         2.22 o
  -2  -3  13          0.18         -0.56         1.13 o
  -1  -3  13          7.92          2.93         1.29 o
   0  -3  13         17.49         21.44         1.63 o
   1  -3  13          8.50          6.29         1.43 o
  -7  -2  13         69.54         89.94         5.32 o
  -6  -2  13          4.43          3.45         1.57 o
  -5  -2  13          2.39          0.43         1.24 o
  -4  -2  13          0.55         -0.65         1.30 o
  -3  -2  13          4.91          1.23         1.40 o
  -2  -2  13          5.99          5.45         1.27 o
  -1  -2  13          0.01         -0.49         0.98 o
   0  -2  13          0.15         -0.48         0.97 o
   1  -2  13          3.56          1.17         1.45 o
  -7  -1  13          1.78         -0.70         1.43 o
  -6  -1  13          0.47         -0.34         1.20 o
  -5  -1  13         35.99         39.77         2.70 o
  -4  -1  13          0.62         -0.63         1.26 o
  -3  -1  13          0.03         -0.49         0.99 o
  -2  -1  13         27.86         24.25         1.73 o
  -1  -1  13         46.30         59.10         2.73 o
   0  -1  13          1.14         -0.33         1.05 o
   1  -1  13          0.17         -0.39         1.29 o
  -7   0  13          2.62          2.49         1.44 o
  -6   0  13         28.58         24.10         2.04 o
  -5   0  13          0.01         -0.65         1.29 o
  -4   0  13          0.11         -0.58         1.16 o
  -3   0  13          0.01         -0.51         1.03 o
  -2   0  13         18.01         22.13         2.03 o
  -1   0  13          3.73          4.83         1.26 o
   0   0  13         32.93         34.05         2.88 o
  -7   1  13         11.89         13.10         2.02 o
  -6   1  13          0.74         -0.64         1.29 o
  -5   1  13          0.04         -0.61         1.67 o
  -4   1  13         17.02         13.50         2.39 o
  -3   1  13         23.27         22.62         1.68 o
  -2   1  13          9.28          7.76         1.35 o
  -1   1  13          9.10         10.86         1.51 o
   0   1  13         17.16         20.51         1.85 o
  -7   2  13         28.45         28.01         2.61 o
  -6   2  13         16.29         16.91         2.60 o
  -5   2  13         36.09         34.32         2.49 o
  -4   2  13         10.76          6.10         1.94 o
  -3   2  13          2.43          0.72         1.41 o
  -2   2  13          0.00         -0.68         1.35 o
  -1   2  13          9.81          8.88         1.61 o
  -6   3  13          0.80         -0.86         1.71 o
  -5   3  13          0.96          1.22         1.30 o
  -4   3  13         35.26         36.05         2.97 o
  -3   3  13          0.85         -0.69         1.39 o
  -2   3  13          0.33         -0.66         1.33 o
  -5   4  13          9.10         11.26         2.02 o
  -4   4  13          1.17          0.64         1.57 o
  -3   4  13          1.17          1.43         1.32 o
  -4  -3  14          0.92         -0.78         1.57 o
  -3  -3  14          2.36          1.29         1.45 o
  -2  -3  14          2.27         -0.77         1.54 o
  -5  -2  14         30.68         37.88         2.30 o
  -4  -2  14          5.22          5.18         1.79 o
  -3  -2  14         23.42         22.77         2.01 o
  -2  -2  14          2.15         -0.57         1.13 o
  -5  -1  14          0.83          0.58         1.34 o
  -4  -1  14         27.97         25.21         2.45 o
  -3  -1  14         23.67         17.85         2.00 o
  -2  -1  14          0.41         -0.62         1.24 o
  -5   0  14         13.30         17.97         1.87 o
  -4   0  14          0.01         -0.69         1.38 o
  -3   0  14          4.18          2.79         2.45 o
  -2   0  14          1.56          1.89         1.26 o
  -5   1  14          3.40          2.53         1.35 o
  -4   1  14          1.93         -0.79         1.58 o
  -3   1  14          1.56         -0.71         1.42 o
                                                
